# Supplementary material for: Identification of metabolite and protein explanatory variables governing microbiome establishment and re-establishment within a cellulose-degrading anaerobic bioreactor
Source: PLoS One. 2018 Oct 5;13(10):e0204831. doi: 10.1371/journal.pone.0204831 (PMC6173382; doi:10.1371/journal.pone.0204831)
Supplement: S1 Table — (XLSX) [file pone.0204831.s001.xlsx]

## Sheet: Mass Balance
Table S1. Carbon balance based on samples collected after 40 days post-inoculation (1.5L)
Carbon In	Mass (g)	Formula	Molecular Weight (MW) (g/mol)	MW Carbon (g/mol)	Mass Carbon (g)
Cellulose	15	(C6H10O5)n	162.06	72.06	6.66975
Acetic Acid	0.447	C2H4O2	60.05	24.02	0.1788
Propionic Acid	0.361	C3H6O2	74.08	36.03	0.175578
Butyric Acid	0.055	C4H8O2	88.11	48.04	0.0299875
Isovaleric Acid	0.124	C5H10O2	102.13	60.05	0.072909
*Carbon Dioxide	0.0011788	CO2	44.01	12.01	Negligible
Methane	0	CH4	16.04	12.01	Negligible
				sum	7.12703
Carbon Out	Mass	Formula	Molecular Weight (g/mol)	MW Carbon (g/mol)	Mass Carbon (g)
Acetic Acid	6.20625	C2H4O2	60.05	24.02	2.4825
Propionic Acid	2.80125	C3H6O2	74.08	36.03	1.36243
Butyric Acid	1.275	C4H8O2	88.11	48.04	0.695165
Isovaleric Acid	0.2325	C5H10O2	102.13	60.05	0.136704
Valeric Acid	0.27375	C5H10O2	102.13	60.05	0.160958
**Biomass	0.546	C5.3H9.1O2.5N	127	63.65	0.273645
Total Carbohydrates (Soluble+Insoluble)	2.16	(C6H10O5)n	162.06	72.06	0.960444
Carbon Dioxide	0.03	CO2	44.01	12.01	0.0282171
Methane	0.0014	CH4	16.04	12.01	0.0366041
				sum	6.13667
Yeast extract and Tryptone in influent media are negligible (make up 0.02g/L total)
*Based upon 1 mole = 22.4 L at STP and 1% Carbon dioxide
**Biomass based on total protein measures
***Based upon partial pressure of CO2 and CH4
Percent recovery	86.1042
