# Supplementary material for: Identification of metabolite and protein explanatory variables governing microbiome establishment and re-establishment within a cellulose-degrading anaerobic bioreactor
Source: PLoS One. 2018 Oct 5;13(10):e0204831. doi: 10.1371/journal.pone.0204831 (PMC6173382; doi:10.1371/journal.pone.0204831)
Supplement: S2 Table — Taxonomy was assigned using the RDP reference taxonomy database. Values indicate the tag count for identified OTUs. Genera in bold were also identified from metagenomic binning. Sampling dates are referenced against the time of inoculation. (XLSX) [file pone.0204831.s002.xlsx]

## Sheet: OTUs Over Time
Table S2. OTUs identified from 16s rDNA reads. Taxonomy was assigned using the RDP reference taxonomy database. Values indicate the tag count for identified OTUs. Genera in bold were also identified from metagenomic binning. Sampling dates are referenced against the time of inoculation.
Sampling_Date	2-days	4-days	9-days	10-days	31-days	38-days	41-days	43-days	52-days	69-days	85-days	99-days	115-days	118-days	Domain	Phylum	Class	Order	Family	Genus
Otu00252	1	3	11	7	0	0	0	0	0	0	0	0	0	0	Bacteria	Firmicutes	Clostridia	Clostridiales	Ruminococcaceae	Acetivibrio
Otu01691	0	1	0	0	0	0	0	0	0	0	0	0	0	0	Bacteria	Firmicutes	Clostridia	Clostridiales	Ruminococcaceae	Acetivibrio
Otu01350	0	0	3	1	0	0	0	0	0	0	0	0	0	0	Bacteria	Tenericutes	Mollicutes	Acholeplasmatales	Acholeplasmataceae	Acholeplasma
Otu02488	0	0	1	0	0	0	0	0	0	0	0	0	0	0	Bacteria	Tenericutes	Mollicutes	Acholeplasmatales	Acholeplasmataceae	Acholeplasma
Otu01141	0	2	1	3	0	0	0	0	0	0	0	0	0	0	Bacteria	Proteobacteria	Betaproteobacteria	Burkholderiales	Comamonadaceae	Acidovorax
Otu00003	725	791	185	631	0	0	0	0	0	0	0	0	0	0	Bacteria	Proteobacteria	Gammaproteobacteria	Pseudomonadales	Moraxellaceae	Acinetobacter
Otu00008	107	90	16	20	1	0	1	1	2	1	0	0	0	0	Bacteria	Proteobacteria	Gammaproteobacteria	Pseudomonadales	Moraxellaceae	Acinetobacter
Otu00024	13	19	1	2	0	0	0	0	0	0	0	0	0	0	Bacteria	Proteobacteria	Gammaproteobacteria	Pseudomonadales	Moraxellaceae	Acinetobacter
Otu00025	25	22	8	9	0	0	0	0	0	0	0	0	0	0	Bacteria	Proteobacteria	Gammaproteobacteria	Pseudomonadales	Moraxellaceae	Acinetobacter
Otu00057	9	10	0	0	0	0	0	0	0	0	0	0	0	0	Bacteria	Proteobacteria	Gammaproteobacteria	Pseudomonadales	Moraxellaceae	Acinetobacter
Otu00066	0	1	0	0	0	0	0	0	0	0	0	0	0	0	Bacteria	Proteobacteria	Gammaproteobacteria	Pseudomonadales	Moraxellaceae	Acinetobacter
Otu00135	2	2	0	2	0	0	0	0	0	0	0	0	0	0	Bacteria	Proteobacteria	Gammaproteobacteria	Pseudomonadales	Moraxellaceae	Acinetobacter
Otu00150	4	14	1	7	0	0	0	0	0	0	0	0	0	0	Bacteria	Proteobacteria	Gammaproteobacteria	Pseudomonadales	Moraxellaceae	Acinetobacter
Otu00239	0	2	0	0	0	0	0	0	0	0	0	0	0	0	Bacteria	Proteobacteria	Gammaproteobacteria	Pseudomonadales	Moraxellaceae	Acinetobacter
Otu00322	2	3	0	0	0	0	0	0	0	0	0	0	0	0	Bacteria	Proteobacteria	Gammaproteobacteria	Pseudomonadales	Moraxellaceae	Acinetobacter
Otu00366	0	0	1	0	0	0	0	0	0	0	0	0	0	0	Bacteria	Proteobacteria	Gammaproteobacteria	Pseudomonadales	Moraxellaceae	Acinetobacter
Otu00414	1	0	1	0	0	0	0	0	0	0	0	0	0	0	Bacteria	Proteobacteria	Gammaproteobacteria	Pseudomonadales	Moraxellaceae	Acinetobacter
Otu00459	0	1	0	0	0	0	0	0	0	0	0	0	0	0	Bacteria	Proteobacteria	Gammaproteobacteria	Pseudomonadales	Moraxellaceae	Acinetobacter
Otu00499	2	0	0	1	0	0	0	0	0	0	0	0	0	0	Bacteria	Proteobacteria	Gammaproteobacteria	Pseudomonadales	Moraxellaceae	Acinetobacter
Otu00845	1	0	0	0	0	0	0	0	0	0	0	0	0	0	Bacteria	Proteobacteria	Gammaproteobacteria	Pseudomonadales	Moraxellaceae	Acinetobacter
Otu00896	0	0	1	0	0	0	0	0	0	0	0	0	0	0	Bacteria	Proteobacteria	Gammaproteobacteria	Pseudomonadales	Moraxellaceae	Acinetobacter
Otu00943	1	3	0	0	0	0	0	0	0	0	0	0	0	0	Bacteria	Proteobacteria	Gammaproteobacteria	Pseudomonadales	Moraxellaceae	Acinetobacter
Otu00963	1	0	0	0	0	0	0	0	0	0	0	0	0	0	Bacteria	Proteobacteria	Gammaproteobacteria	Pseudomonadales	Moraxellaceae	Acinetobacter
Otu00988	1	1	1	1	0	0	0	0	0	0	0	0	0	0	Bacteria	Proteobacteria	Gammaproteobacteria	Pseudomonadales	Moraxellaceae	Acinetobacter
Otu01012	1	0	0	0	0	0	0	0	0	0	0	0	0	0	Bacteria	Proteobacteria	Gammaproteobacteria	Pseudomonadales	Moraxellaceae	Acinetobacter
Otu01023	2	1	0	0	0	0	0	0	0	0	0	0	0	0	Bacteria	Proteobacteria	Gammaproteobacteria	Pseudomonadales	Moraxellaceae	Acinetobacter
Otu01040	1	0	0	0	0	0	0	0	0	0	0	0	0	0	Bacteria	Proteobacteria	Gammaproteobacteria	Pseudomonadales	Moraxellaceae	Acinetobacter
Otu01051	1	1	0	0	0	0	0	0	0	0	0	0	0	0	Bacteria	Proteobacteria	Gammaproteobacteria	Pseudomonadales	Moraxellaceae	Acinetobacter
Otu01094	1	0	0	0	0	0	0	0	0	0	0	0	0	0	Bacteria	Proteobacteria	Gammaproteobacteria	Pseudomonadales	Moraxellaceae	Acinetobacter
Otu01100	1	1	0	0	0	0	0	0	0	0	0	0	0	0	Bacteria	Proteobacteria	Gammaproteobacteria	Pseudomonadales	Moraxellaceae	Acinetobacter
Otu01106	0	9	2	1	0	0	0	0	0	0	0	0	0	0	Bacteria	Proteobacteria	Gammaproteobacteria	Pseudomonadales	Moraxellaceae	Acinetobacter
Otu01288	0	2	0	0	0	0	0	0	0	0	0	0	0	0	Bacteria	Proteobacteria	Gammaproteobacteria	Pseudomonadales	Moraxellaceae	Acinetobacter
Otu01296	1	0	0	0	0	0	0	0	0	0	0	0	0	0	Bacteria	Proteobacteria	Gammaproteobacteria	Pseudomonadales	Moraxellaceae	Acinetobacter
Otu01413	0	0	1	0	0	0	0	0	0	0	0	0	0	0	Bacteria	Proteobacteria	Gammaproteobacteria	Pseudomonadales	Moraxellaceae	Acinetobacter
Otu01439	0	0	1	0	0	0	0	0	0	0	0	0	0	0	Bacteria	Proteobacteria	Gammaproteobacteria	Pseudomonadales	Moraxellaceae	Acinetobacter
Otu02044	1	0	0	0	0	0	0	0	0	0	0	0	0	0	Bacteria	Proteobacteria	Gammaproteobacteria	Pseudomonadales	Moraxellaceae	Acinetobacter
Otu02122	1	0	0	0	0	0	0	0	0	0	0	0	0	0	Bacteria	Proteobacteria	Gammaproteobacteria	Pseudomonadales	Moraxellaceae	Acinetobacter
Otu02149	1	0	0	0	0	0	0	0	0	0	0	0	0	0	Bacteria	Proteobacteria	Gammaproteobacteria	Pseudomonadales	Moraxellaceae	Acinetobacter
Otu02184	1	0	0	0	0	0	0	0	0	0	0	0	0	0	Bacteria	Proteobacteria	Gammaproteobacteria	Pseudomonadales	Moraxellaceae	Acinetobacter
Otu02190	1	0	0	0	0	0	0	0	0	0	0	0	0	0	Bacteria	Proteobacteria	Gammaproteobacteria	Pseudomonadales	Moraxellaceae	Acinetobacter
Otu02192	1	0	0	0	0	0	0	0	0	0	0	0	0	0	Bacteria	Proteobacteria	Gammaproteobacteria	Pseudomonadales	Moraxellaceae	Acinetobacter
Otu02220	1	0	0	0	0	0	0	0	0	0	0	0	0	0	Bacteria	Proteobacteria	Gammaproteobacteria	Pseudomonadales	Moraxellaceae	Acinetobacter
Otu00148	1	4	2	0	0	0	0	0	0	0	0	0	0	0	Bacteria	Proteobacteria	Betaproteobacteria	Burkholderiales	Alcaligenaceae	Alcaligenes
Otu01167	0	1	0	0	0	0	0	0	0	0	0	0	0	0	Bacteria	Proteobacteria	Betaproteobacteria	Burkholderiales	Alcaligenaceae	Alcaligenes
Otu01427	0	0	1	0	0	0	0	0	0	0	0	0	0	0	Bacteria	Proteobacteria	Betaproteobacteria	Burkholderiales	Alcaligenaceae	Alcaligenes
Otu02467	0	0	1	0	0	0	0	0	0	0	0	0	0	0	Bacteria	Firmicutes	Clostridia	Clostridiales	Clostridiaceae	Alkaliphilus
Otu00081	0	0	0	0	0	0	0	0	0	1	1	2	7	2	Bacteria	Synergistetes	Synergistia	Synergistales	Synergistaceae	Aminobacterium
Otu00620	0	0	0	0	0	0	0	0	0	0	2	1	0	0	Bacteria	Synergistetes	Synergistia	Synergistales	Synergistaceae	Aminobacterium
Otu00682	0	0	0	0	0	0	0	0	0	0	0	1	1	0	Bacteria	Synergistetes	Synergistia	Synergistales	Synergistaceae	Aminobacterium
Otu02180	1	0	0	0	0	0	0	0	0	0	0	0	0	0	Bacteria	Tenericutes	Mollicutes	Anaeroplasmatales	Anaeroplasmataceae	Anaeroplasma
Otu01616	0	1	1	0	0	0	0	0	0	0	0	0	0	0	Bacteria	Proteobacteria	Epsilonproteobacteria	Campylobacterales	Campylobacteraceae	Arcobacter
Otu00038	7	6	3	11	0	0	0	0	0	0	0	0	0	0	Bacteria	Actinobacteria	Actinobacteria	Actinomycetales	Micrococcaceae	Arthrobacter
Otu00975	1	0	0	0	0	0	0	0	0	0	0	0	0	0	Bacteria	Actinobacteria	Actinobacteria	Actinomycetales	Micrococcaceae	Arthrobacter
Otu00693	0	0	1	2	0	1	0	1	0	0	0	0	0	0	Bacteria	Bacteroidetes	Bacteroidia	Bacteroidales	Bacteroidaceae	Bacteroides
Otu00183	4	0	0	1	0	0	0	0	0	0	0	0	0	0	Bacteria	Bacteroidetes	Bacteroidia	Bacteroidales	Porphyromonadaceae	Barnesiella
Otu00358	0	0	1	1	0	0	0	0	0	0	0	0	0	0	Bacteria	Bacteroidetes	Bacteroidia	Bacteroidales	Porphyromonadaceae	Barnesiella
Otu00833	2	0	0	0	0	0	0	0	0	0	0	0	0	0	Bacteria	Bacteroidetes	Bacteroidia	Bacteroidales	Porphyromonadaceae	Barnesiella
Otu00856	1	0	0	0	0	0	0	0	0	0	0	0	0	0	Bacteria	Bacteroidetes	Bacteroidia	Bacteroidales	Porphyromonadaceae	Barnesiella
Otu00867	1	0	0	0	2	0	0	0	0	0	0	0	0	0	Bacteria	Bacteroidetes	Bacteroidia	Bacteroidales	Porphyromonadaceae	Barnesiella
Otu00877	1	0	0	0	0	0	0	0	0	0	0	0	0	0	Bacteria	Bacteroidetes	Bacteroidia	Bacteroidales	Porphyromonadaceae	Barnesiella
Otu00913	1	0	0	0	0	0	0	0	0	0	0	0	0	0	Bacteria	Bacteroidetes	Bacteroidia	Bacteroidales	Porphyromonadaceae	Barnesiella
Otu00958	1	0	0	0	0	0	0	0	0	0	0	0	0	0	Bacteria	Bacteroidetes	Bacteroidia	Bacteroidales	Porphyromonadaceae	Barnesiella
Otu01228	1	0	1	0	0	0	0	0	0	0	0	0	0	0	Bacteria	Bacteroidetes	Bacteroidia	Bacteroidales	Porphyromonadaceae	Barnesiella
Otu01369	0	0	1	0	0	0	0	0	0	0	0	0	0	0	Bacteria	Bacteroidetes	Bacteroidia	Bacteroidales	Porphyromonadaceae	Barnesiella
Otu01615	1	1	0	0	0	1	0	0	0	0	0	0	0	0	Bacteria	Bacteroidetes	Bacteroidia	Bacteroidales	Porphyromonadaceae	Barnesiella
Otu02039	2	0	0	0	0	0	0	0	0	0	0	0	0	0	Bacteria	Bacteroidetes	Bacteroidia	Bacteroidales	Porphyromonadaceae	Barnesiella
Otu02099	1	0	0	0	0	0	0	0	0	0	0	0	0	0	Bacteria	Bacteroidetes	Bacteroidia	Bacteroidales	Porphyromonadaceae	Barnesiella
Otu02228	1	0	0	0	0	0	0	0	0	0	0	0	0	0	Bacteria	Bacteroidetes	Bacteroidia	Bacteroidales	Porphyromonadaceae	Barnesiella
Otu02449	0	0	2	1	0	0	0	0	0	0	0	0	0	0	Bacteria	Bacteroidetes	Bacteroidia	Bacteroidales	Porphyromonadaceae	Barnesiella
Otu00926	1	0	0	0	0	0	0	0	0	0	0	0	0	0	Bacteria	Actinobacteria	Actinobacteria	Actinomycetales	Dermabacteraceae	Brachybacterium
Otu01385	0	0	1	0	0	0	0	0	0	0	0	0	0	0	Bacteria	Actinobacteria	Actinobacteria	Actinomycetales	Brevibacteriaceae	Brevibacterium
Otu02080	1	0	0	0	0	0	0	0	0	0	0	0	0	0	Bacteria	Actinobacteria	Actinobacteria	Actinomycetales	Brevibacteriaceae	Brevibacterium
Otu00276	0	9	12	19	0	0	0	0	0	0	0	0	0	0	Bacteria	Proteobacteria	Alphaproteobacteria	Caulobacterales	Caulobacteraceae	Brevundimonas
Otu00307	0	0	1	0	0	0	0	0	0	0	0	0	0	0	Bacteria	Proteobacteria	Alphaproteobacteria	Caulobacterales	Caulobacteraceae	Brevundimonas
Otu00934	1	0	0	0	0	0	0	0	0	0	0	0	0	0	Bacteria	Proteobacteria	Alphaproteobacteria	Caulobacterales	Caulobacteraceae	Brevundimonas
Otu01050	1	0	1	1	0	0	0	0	0	0	0	0	0	0	Bacteria	Proteobacteria	Alphaproteobacteria	Caulobacterales	Caulobacteraceae	Brevundimonas
Otu01477	0	0	0	3	0	0	0	0	0	0	0	0	0	0	Bacteria	Proteobacteria	Alphaproteobacteria	Caulobacterales	Caulobacteraceae	Brevundimonas
Otu00407	0	0	4	3	0	0	0	0	0	0	1	7	0	0	Bacteria	Firmicutes	Clostridia	Clostridiales	Clostridiaceae	Clostridium
Otu01102	1	0	0	0	0	0	0	0	0	0	0	0	0	0	Bacteria	Firmicutes	Clostridia	Clostridiales	Clostridiaceae	Clostridium
Otu01419	0	0	1	0	0	0	0	0	0	0	0	0	0	0	Bacteria	Firmicutes	Clostridia	Clostridiales	Clostridiaceae	Clostridium
Otu01618	0	0	0	0	0	0	0	0	0	0	0	1	0	0	Bacteria	Firmicutes	Clostridia	Clostridiales	Clostridiaceae	Clostridium
Otu00012	0	55	134	231	0	0	0	0	1	0	0	0	0	0	Bacteria	Proteobacteria	Betaproteobacteria	Burkholderiales	Comamonadaceae	Comamonas
Otu00281	0	1	0	1	0	0	0	0	0	0	0	0	0	0	Bacteria	Proteobacteria	Betaproteobacteria	Burkholderiales	Comamonadaceae	Comamonas
Otu00312	1	45	8	21	0	0	0	0	0	2	0	0	1	0	Bacteria	Proteobacteria	Betaproteobacteria	Burkholderiales	Comamonadaceae	Comamonas
Otu01247	0	0	3	1	0	0	0	0	0	0	0	0	0	0	Bacteria	Proteobacteria	Betaproteobacteria	Burkholderiales	Comamonadaceae	Comamonas
Otu01304	0	0	1	0	0	0	0	0	0	0	0	0	0	0	Bacteria	Proteobacteria	Betaproteobacteria	Burkholderiales	Comamonadaceae	Comamonas
Otu01384	0	0	1	0	0	0	0	0	0	0	0	0	0	0	Bacteria	Proteobacteria	Betaproteobacteria	Burkholderiales	Comamonadaceae	Comamonas
Otu01425	0	0	1	0	0	0	0	0	0	0	0	0	0	0	Bacteria	Proteobacteria	Betaproteobacteria	Burkholderiales	Comamonadaceae	Comamonas
Otu01474	0	0	0	1	0	0	0	0	0	0	0	0	0	0	Bacteria	Proteobacteria	Betaproteobacteria	Burkholderiales	Comamonadaceae	Comamonas
Otu02268	0	0	0	1	0	0	0	0	0	0	0	0	0	0	Bacteria	Proteobacteria	Betaproteobacteria	Burkholderiales	Comamonadaceae	Comamonas
Otu02479	0	0	1	0	0	0	0	0	0	0	0	0	0	0	Bacteria	Proteobacteria	Betaproteobacteria	Burkholderiales	Comamonadaceae	Comamonas
Otu00023	3	46	40	44	0	0	0	0	0	0	0	0	0	0	Bacteria	Actinobacteria	Actinobacteria	Actinomycetales	Corynebacteriaceae	Corynebacterium
Otu00125	0	2	1	3	0	0	0	0	0	0	0	0	0	0	Bacteria	Actinobacteria	Actinobacteria	Actinomycetales	Corynebacteriaceae	Corynebacterium
Otu00256	9	14	5	2	0	0	0	0	0	0	0	0	0	0	Bacteria	Actinobacteria	Actinobacteria	Actinomycetales	Corynebacteriaceae	Corynebacterium
Otu00458	0	0	1	0	0	0	0	0	0	0	0	0	0	0	Bacteria	Actinobacteria	Actinobacteria	Actinomycetales	Corynebacteriaceae	Corynebacterium
Otu00891	1	0	0	0	0	0	0	0	0	0	0	0	0	0	Bacteria	Actinobacteria	Actinobacteria	Actinomycetales	Corynebacteriaceae	Corynebacterium
Otu01173	0	1	0	0	0	0	0	0	0	0	0	0	0	0	Bacteria	Actinobacteria	Actinobacteria	Actinomycetales	Corynebacteriaceae	Corynebacterium
Otu02110	1	0	0	0	0	0	0	0	0	0	0	0	0	0	Bacteria	Actinobacteria	Actinobacteria	Actinomycetales	Corynebacteriaceae	Corynebacterium
Otu02221	1	0	0	0	0	0	0	0	0	0	0	0	0	0	Bacteria	Actinobacteria	Actinobacteria	Actinomycetales	Corynebacteriaceae	Corynebacterium
Otu00840	3	0	0	2	0	0	0	0	0	0	0	0	0	0	Bacteria	Firmicutes	Bacilli	Lactobacillales	Carnobacteriaceae	Desemzia
Otu02046	1	0	0	0	0	0	0	0	0	0	0	0	0	0	Bacteria	Proteobacteria	Deltaproteobacteria	Desulfobacterales	Desulfobulbaceae	Desulfobulbus
Otu00850	2	1	0	0	0	0	0	0	0	0	0	0	0	0	Bacteria	Proteobacteria	Deltaproteobacteria	Desulfovibrionales	Desulfovibrionaceae	Desulfovibrio
Otu02456	0	0	1	0	0	0	0	0	0	0	0	0	0	0	Bacteria	Actinobacteria	Actinobacteria	Actinomycetales	Dietziaceae	Dietzia
Otu00316	0	0	1	0	0	0	1	0	0	0	0	0	0	1	Bacteria	Firmicutes	Clostridia	Clostridiales	Lachnospiraceae	Dorea
Otu00789	0	0	0	0	0	0	0	0	0	0	0	0	0	1	Bacteria	Bacteroidetes	Bacteroidia	Bacteroidales	Porphyromonadaceae	Dysgonomonas
Otu01380	0	0	2	1	0	0	0	0	0	0	0	0	0	0	Bacteria	Bacteroidetes	Bacteroidia	Bacteroidales	Porphyromonadaceae	Dysgonomonas
Otu01641	0	0	0	0	0	0	0	0	1	0	0	1	0	0	Bacteria	Firmicutes	Bacilli	Lactobacillales	Enterococcaceae	Enterococcus
Otu00043	3	2	0	0	0	0	0	0	0	0	0	0	0	0	Bacteria	Firmicutes	Clostridia	Clostridiales	Ruminococcaceae	Ethanoligenens
Otu01817	0	0	0	0	0	0	0	0	0	1	0	0	0	0	Bacteria	Firmicutes	Clostridia	Clostridiales	Ruminococcaceae	Ethanoligenens
Otu00310	0	4	0	1	0	0	0	0	0	0	0	0	0	0	Bacteria	Firmicutes	Bacilli	Lactobacillales	Aerococcaceae	Facklamia
Otu00016	0	0	1	0	5	5	59	6	4	3	0	0	97	24	Bacteria	Fibrobacteres	Fibrobacteria	Fibrobacterales	Fibrobacteraceae	Fibrobacter
Otu00037	0	0	3	0	0	3	15	1	0	0	0	0	21	8	Bacteria	Fibrobacteres	Fibrobacteria	Fibrobacterales	Fibrobacteraceae	Fibrobacter
Otu00089	0	0	31	1	0	0	0	0	0	0	0	0	0	0	Bacteria	Fibrobacteres	Fibrobacteria	Fibrobacterales	Fibrobacteraceae	Fibrobacter
Otu00151	0	0	0	0	0	1	7	1	0	0	0	0	23	2	Bacteria	Fibrobacteres	Fibrobacteria	Fibrobacterales	Fibrobacteraceae	Fibrobacter
Otu00258	0	0	4	0	1	1	6	1	1	0	0	0	2	0	Bacteria	Fibrobacteres	Fibrobacteria	Fibrobacterales	Fibrobacteraceae	Fibrobacter
Otu00494	0	0	0	0	0	0	1	0	0	0	0	0	0	0	Bacteria	Fibrobacteres	Fibrobacteria	Fibrobacterales	Fibrobacteraceae	Fibrobacter
Otu00750	0	0	1	0	0	0	0	0	0	0	0	0	2	0	Bacteria	Fibrobacteres	Fibrobacteria	Fibrobacterales	Fibrobacteraceae	Fibrobacter
Otu01133	0	0	1	0	67	0	2	2	0	0	0	0	0	0	Bacteria	Fibrobacteres	Fibrobacteria	Fibrobacterales	Fibrobacteraceae	Fibrobacter
Otu01358	0	0	2	0	0	0	0	0	0	0	0	0	0	0	Bacteria	Fibrobacteres	Fibrobacteria	Fibrobacterales	Fibrobacteraceae	Fibrobacter
Otu01363	0	0	0	0	0	0	1	0	0	0	0	0	0	0	Bacteria	Fibrobacteres	Fibrobacteria	Fibrobacterales	Fibrobacteraceae	Fibrobacter
Otu01373	0	0	1	0	1	0	0	0	0	0	0	0	0	0	Bacteria	Fibrobacteres	Fibrobacteria	Fibrobacterales	Fibrobacteraceae	Fibrobacter
Otu01460	0	0	0	0	1	0	0	0	0	0	0	0	0	0	Bacteria	Fibrobacteres	Fibrobacteria	Fibrobacterales	Fibrobacteraceae	Fibrobacter
Otu01551	0	0	0	0	2	0	0	0	0	0	0	0	0	0	Bacteria	Fibrobacteres	Fibrobacteria	Fibrobacterales	Fibrobacteraceae	Fibrobacter
Otu01756	0	0	0	0	0	0	0	0	0	0	0	0	1	0	Bacteria	Fibrobacteres	Fibrobacteria	Fibrobacterales	Fibrobacteraceae	Fibrobacter
Otu01781	0	0	0	0	0	0	1	0	0	0	0	0	0	0	Bacteria	Fibrobacteres	Fibrobacteria	Fibrobacterales	Fibrobacteraceae	Fibrobacter
Otu01813	0	0	0	0	0	0	0	0	0	0	0	0	1	0	Bacteria	Fibrobacteres	Fibrobacteria	Fibrobacterales	Fibrobacteraceae	Fibrobacter
Otu01974	0	0	0	0	0	0	0	0	0	0	0	0	1	0	Bacteria	Fibrobacteres	Fibrobacteria	Fibrobacterales	Fibrobacteraceae	Fibrobacter
Otu02087	1	0	0	0	0	0	0	0	0	0	0	0	0	0	Bacteria	Fibrobacteres	Fibrobacteria	Fibrobacterales	Fibrobacteraceae	Fibrobacter
Otu02202	1	0	0	0	0	0	0	0	0	0	0	0	0	0	Bacteria	Fibrobacteres	Fibrobacteria	Fibrobacterales	Fibrobacteraceae	Fibrobacter
Otu02272	0	0	0	0	7	0	0	0	0	0	0	0	0	0	Bacteria	Fibrobacteres	Fibrobacteria	Fibrobacterales	Fibrobacteraceae	Fibrobacter
Otu02443	0	0	1	0	0	0	0	0	0	0	0	0	0	0	Bacteria	Fibrobacteres	Fibrobacteria	Fibrobacterales	Fibrobacteraceae	Fibrobacter
Otu02457	0	0	1	0	0	0	0	0	0	0	0	0	0	0	Bacteria	Fibrobacteres	Fibrobacteria	Fibrobacterales	Fibrobacteraceae	Fibrobacter
Otu00223	0	0	0	0	0	0	0	0	0	0	0	2	0	0	Bacteria	Firmicutes	Bacilli	Lactobacillales	Streptococcaceae	Lactococcus
Otu01177	0	2	0	1	0	0	0	0	0	0	0	0	0	0	Bacteria	Actinobacteria	Actinobacteria	Actinomycetales	Microbacteriaceae	Leucobacter
Otu01415	0	0	1	0	0	0	0	0	0	0	0	0	0	0	Bacteria	Proteobacteria	Gammaproteobacteria	Xanthomonadales	Xanthomonadaceae	Luteimonas
Otu00015	6	83	46	70	0	0	0	0	0	0	0	0	0	0	Bacteria	Firmicutes	Bacilli	Bacillales	Bacillaceae	Lysinibacillus
Otu00018	18	8	0	0	0	0	0	0	0	0	0	0	0	0	Bacteria	Firmicutes	Bacilli	Bacillales	Bacillaceae	Lysinibacillus
Otu00291	1	1	17	16	0	0	0	0	0	0	0	0	0	0	Bacteria	Firmicutes	Bacilli	Bacillales	Bacillaceae	Lysinibacillus
Otu00837	2	5	0	0	0	0	0	0	0	0	0	0	0	0	Bacteria	Firmicutes	Bacilli	Bacillales	Bacillaceae	Lysinibacillus
Otu01108	0	1	0	1	0	0	0	0	0	0	0	0	0	0	Bacteria	Firmicutes	Bacilli	Bacillales	Bacillaceae	Lysinibacillus
Otu01232	0	1	0	0	0	0	0	0	0	0	0	0	0	0	Bacteria	Firmicutes	Bacilli	Bacillales	Bacillaceae	Lysinibacillus
Otu01292	0	1	0	1	0	0	0	0	0	0	0	0	0	0	Bacteria	Firmicutes	Bacilli	Bacillales	Bacillaceae	Lysinibacillus
Otu01707	0	0	1	0	0	0	0	0	0	0	0	0	0	0	Bacteria	Firmicutes	Bacilli	Bacillales	Bacillaceae	Lysinibacillus
Otu02205	1	0	0	0	0	0	0	0	0	0	0	0	0	0	Bacteria	Firmicutes	Bacilli	Bacillales	Bacillaceae	Lysinibacillus
Otu02472	0	0	1	0	0	0	0	0	0	0	0	0	0	0	Bacteria	Firmicutes	Bacilli	Bacillales	Bacillaceae	Lysinibacillus
Otu02120	1	0	0	0	0	0	0	0	0	0	0	0	0	0	Bacteria	Firmicutes	Clostridia	Clostridiales	Incertae_Sedis_XIII	Mogibacterium
Otu02455	0	0	1	0	0	0	0	0	0	0	0	0	0	0	Bacteria	Firmicutes	Clostridia	Clostridiales	Incertae_Sedis_XIII	Mogibacterium
Otu00373	0	0	3	1	0	0	0	0	0	0	0	0	0	0	Bacteria	Bacteroidetes	Flavobacteria	Flavobacteriales	Flavobacteriaceae	Myroides
Otu02091	1	0	0	0	0	0	0	0	0	0	0	0	0	0	Bacteria	Actinobacteria	Actinobacteria	Coriobacteriales	Coriobacteriaceae	Olsenella
Otu00139	6	4	3	1	3	1	0	0	0	0	1	3	0	0	Bacteria	Firmicutes	Clostridia	Clostridiales	Ruminococcaceae	Oscillibacter
Otu00919	1	0	0	0	0	0	0	0	0	0	0	0	0	0	Bacteria	Firmicutes	Clostridia	Clostridiales	Ruminococcaceae	Oscillibacter
Otu02072	1	0	0	0	0	0	0	0	0	0	0	0	0	0	Bacteria	Firmicutes	Bacilli	Bacillales	Planococcaceae	Paenisporosarcina
Otu00390	0	0	1	0	0	0	0	0	1	0	0	0	0	0	Bacteria	Firmicutes	Clostridia	Clostridiales	Ruminococcaceae	Papillibacter
Otu00514	1	1	3	0	0	2	1	0	0	6	4	2	0	1	Bacteria	Firmicutes	Clostridia	Clostridiales	Ruminococcaceae	Papillibacter
Otu00532	1	1	3	0	0	0	1	0	0	1	1	0	0	0	Bacteria	Firmicutes	Clostridia	Clostridiales	Ruminococcaceae	Papillibacter
Otu00941	0	0	1	0	0	0	0	0	0	0	0	0	0	0	Bacteria	Firmicutes	Clostridia	Clostridiales	Ruminococcaceae	Papillibacter
Otu01430	0	0	1	0	0	0	0	0	0	0	0	0	0	0	Bacteria	Firmicutes	Clostridia	Clostridiales	Ruminococcaceae	Papillibacter
Otu02030	1	0	0	0	0	0	0	0	0	0	0	0	0	0	Bacteria	Firmicutes	Clostridia	Clostridiales	Ruminococcaceae	Papillibacter
Otu00408	0	0	3	3	0	0	0	0	0	0	0	0	0	0	Bacteria	Bacteroidetes	Bacteroidia	Bacteroidales	Porphyromonadaceae	Parabacteroides
Otu00879	2	0	0	0	3	0	0	2	0	0	0	0	0	0	Bacteria	Bacteroidetes	Bacteroidia	Bacteroidales	Prevotellaceae	Paraprevotella
Otu01035	1	0	0	0	0	0	0	0	0	0	0	0	0	0	Bacteria	Bacteroidetes	Bacteroidia	Bacteroidales	Prevotellaceae	Paraprevotella
Otu00029	2	12	45	100	13	8	0	0	0	0	0	0	0	0	Bacteria	Bacteroidetes	Bacteroidia	Bacteroidales	Prevotellaceae	Prevotella
Otu00040	9	2	18	10	10	23	25	35	61	14	0	0	0	3	Bacteria	Bacteroidetes	Bacteroidia	Bacteroidales	Prevotellaceae	Prevotella
Otu00091	3	1	0	0	0	0	0	0	0	0	0	0	0	0	Bacteria	Bacteroidetes	Bacteroidia	Bacteroidales	Prevotellaceae	Prevotella
Otu00114	4	1	0	0	0	0	0	0	0	0	0	0	0	0	Bacteria	Bacteroidetes	Bacteroidia	Bacteroidales	Prevotellaceae	Prevotella
Otu00132	2	0	0	0	0	0	0	0	0	0	0	0	0	0	Bacteria	Bacteroidetes	Bacteroidia	Bacteroidales	Prevotellaceae	Prevotella
Otu00217	2	0	0	0	0	0	0	0	0	0	0	0	0	0	Bacteria	Bacteroidetes	Bacteroidia	Bacteroidales	Prevotellaceae	Prevotella
Otu00231	1	3	0	0	0	0	0	0	0	0	0	0	0	0	Bacteria	Bacteroidetes	Bacteroidia	Bacteroidales	Prevotellaceae	Prevotella
Otu00260	0	1	4	5	0	0	0	0	0	0	0	0	0	0	Bacteria	Bacteroidetes	Bacteroidia	Bacteroidales	Prevotellaceae	Prevotella
Otu00267	1	0	0	0	0	0	0	0	0	0	0	0	0	0	Bacteria	Bacteroidetes	Bacteroidia	Bacteroidales	Prevotellaceae	Prevotella
Otu00309	1	0	0	0	0	0	0	0	0	0	0	0	0	0	Bacteria	Bacteroidetes	Bacteroidia	Bacteroidales	Prevotellaceae	Prevotella
Otu00337	3	1	0	0	0	0	0	0	0	0	0	0	0	0	Bacteria	Bacteroidetes	Bacteroidia	Bacteroidales	Prevotellaceae	Prevotella
Otu00363	2	0	0	0	0	0	0	0	0	0	0	0	0	0	Bacteria	Bacteroidetes	Bacteroidia	Bacteroidales	Prevotellaceae	Prevotella
Otu00367	3	0	0	0	0	0	0	0	0	0	0	0	0	0	Bacteria	Bacteroidetes	Bacteroidia	Bacteroidales	Prevotellaceae	Prevotella
Otu00400	2	1	0	0	0	0	0	0	0	0	0	0	0	0	Bacteria	Bacteroidetes	Bacteroidia	Bacteroidales	Prevotellaceae	Prevotella
Otu00411	4	0	0	0	0	0	0	0	0	0	0	0	0	0	Bacteria	Bacteroidetes	Bacteroidia	Bacteroidales	Prevotellaceae	Prevotella
Otu00481	0	1	2	4	1	0	0	0	0	0	0	0	0	0	Bacteria	Bacteroidetes	Bacteroidia	Bacteroidales	Prevotellaceae	Prevotella
Otu00839	2	0	0	0	0	0	0	0	0	0	0	0	0	0	Bacteria	Bacteroidetes	Bacteroidia	Bacteroidales	Prevotellaceae	Prevotella
Otu00882	3	3	0	0	0	0	0	0	0	0	0	0	0	0	Bacteria	Bacteroidetes	Bacteroidia	Bacteroidales	Prevotellaceae	Prevotella
Otu00884	1	0	0	0	0	0	0	0	0	0	0	0	0	0	Bacteria	Bacteroidetes	Bacteroidia	Bacteroidales	Prevotellaceae	Prevotella
Otu00894	1	0	0	0	0	0	0	0	0	0	0	0	0	0	Bacteria	Bacteroidetes	Bacteroidia	Bacteroidales	Prevotellaceae	Prevotella
Otu00912	3	1	0	0	0	0	0	0	0	0	0	0	0	0	Bacteria	Bacteroidetes	Bacteroidia	Bacteroidales	Prevotellaceae	Prevotella
Otu00951	2	1	0	0	0	0	0	0	0	0	0	0	0	1	Bacteria	Bacteroidetes	Bacteroidia	Bacteroidales	Prevotellaceae	Prevotella
Otu00966	1	0	0	0	0	0	0	0	0	0	0	0	0	0	Bacteria	Bacteroidetes	Bacteroidia	Bacteroidales	Prevotellaceae	Prevotella
Otu00967	2	0	0	0	0	0	0	0	0	0	0	0	0	0	Bacteria	Bacteroidetes	Bacteroidia	Bacteroidales	Prevotellaceae	Prevotella
Otu00993	1	0	0	0	0	0	0	0	0	0	0	0	0	0	Bacteria	Bacteroidetes	Bacteroidia	Bacteroidales	Prevotellaceae	Prevotella
Otu01001	1	1	0	0	0	0	0	0	0	0	0	0	0	0	Bacteria	Bacteroidetes	Bacteroidia	Bacteroidales	Prevotellaceae	Prevotella
Otu01061	2	1	0	0	0	0	0	0	0	0	0	0	0	0	Bacteria	Bacteroidetes	Bacteroidia	Bacteroidales	Prevotellaceae	Prevotella
Otu01074	1	0	0	0	0	0	0	0	0	0	0	0	0	0	Bacteria	Bacteroidetes	Bacteroidia	Bacteroidales	Prevotellaceae	Prevotella
Otu01382	0	0	1	1	1	1	0	0	0	0	0	0	0	0	Bacteria	Bacteroidetes	Bacteroidia	Bacteroidales	Prevotellaceae	Prevotella
Otu01390	0	0	1	0	0	0	0	1	0	0	0	0	0	0	Bacteria	Bacteroidetes	Bacteroidia	Bacteroidales	Prevotellaceae	Prevotella
Otu01428	0	0	1	0	0	1	0	2	0	0	0	0	0	0	Bacteria	Bacteroidetes	Bacteroidia	Bacteroidales	Prevotellaceae	Prevotella
Otu01520	0	0	0	0	2	0	0	2	1	0	0	0	0	0	Bacteria	Bacteroidetes	Bacteroidia	Bacteroidales	Prevotellaceae	Prevotella
Otu01685	1	0	0	0	0	0	0	0	0	0	0	0	0	0	Bacteria	Bacteroidetes	Bacteroidia	Bacteroidales	Prevotellaceae	Prevotella
Otu01716	1	0	0	0	0	0	0	0	1	0	0	0	0	0	Bacteria	Bacteroidetes	Bacteroidia	Bacteroidales	Prevotellaceae	Prevotella
Otu01763	0	0	0	0	0	0	1	0	0	0	0	0	0	0	Bacteria	Bacteroidetes	Bacteroidia	Bacteroidales	Prevotellaceae	Prevotella
Otu02028	3	0	0	0	0	0	0	0	0	0	0	0	0	0	Bacteria	Bacteroidetes	Bacteroidia	Bacteroidales	Prevotellaceae	Prevotella
Otu02084	1	0	0	0	0	0	0	0	0	0	0	0	0	0	Bacteria	Bacteroidetes	Bacteroidia	Bacteroidales	Prevotellaceae	Prevotella
Otu02093	1	0	0	0	0	0	0	0	0	0	0	0	0	0	Bacteria	Bacteroidetes	Bacteroidia	Bacteroidales	Prevotellaceae	Prevotella
Otu02103	1	0	0	0	0	0	0	0	0	0	0	0	0	0	Bacteria	Bacteroidetes	Bacteroidia	Bacteroidales	Prevotellaceae	Prevotella
Otu02121	1	0	0	0	0	0	0	0	0	0	0	0	0	0	Bacteria	Bacteroidetes	Bacteroidia	Bacteroidales	Prevotellaceae	Prevotella
Otu02129	1	0	0	0	0	0	0	0	0	0	0	0	0	0	Bacteria	Bacteroidetes	Bacteroidia	Bacteroidales	Prevotellaceae	Prevotella
Otu02152	1	0	0	0	0	0	0	0	0	0	0	0	0	0	Bacteria	Bacteroidetes	Bacteroidia	Bacteroidales	Prevotellaceae	Prevotella
Otu02175	1	0	0	0	0	0	0	0	0	0	0	0	0	0	Bacteria	Bacteroidetes	Bacteroidia	Bacteroidales	Prevotellaceae	Prevotella
Otu02196	1	0	0	0	0	0	0	0	0	0	0	0	0	0	Bacteria	Bacteroidetes	Bacteroidia	Bacteroidales	Prevotellaceae	Prevotella
Otu02197	1	0	0	0	0	0	0	0	0	0	0	0	0	0	Bacteria	Bacteroidetes	Bacteroidia	Bacteroidales	Prevotellaceae	Prevotella
Otu02211	1	0	0	0	0	0	0	0	0	0	0	0	0	0	Bacteria	Bacteroidetes	Bacteroidia	Bacteroidales	Prevotellaceae	Prevotella
Otu02216	1	0	0	0	0	0	0	0	0	0	0	0	0	0	Bacteria	Bacteroidetes	Bacteroidia	Bacteroidales	Prevotellaceae	Prevotella
Otu02222	1	0	0	0	0	0	0	0	0	0	0	0	0	0	Bacteria	Bacteroidetes	Bacteroidia	Bacteroidales	Prevotellaceae	Prevotella
Otu00747	0	2	2	2	0	0	0	0	0	0	0	0	0	0	Bacteria	Proteobacteria	Gammaproteobacteria	Pseudomonadales	Pseudomonadaceae	Pseudomonas
Otu01264	0	7	1	0	0	0	0	0	0	0	0	0	0	0	Bacteria	Proteobacteria	Gammaproteobacteria	Pseudomonadales	Pseudomonadaceae	Pseudomonas
Otu01328	0	1	2	1	0	0	0	0	0	0	0	0	0	0	Bacteria	Proteobacteria	Gammaproteobacteria	Pseudomonadales	Pseudomonadaceae	Pseudomonas
Otu01526	0	1	0	0	0	0	0	0	0	0	0	0	0	0	Bacteria	Proteobacteria	Gammaproteobacteria	Pseudomonadales	Pseudomonadaceae	Pseudomonas
Otu00140	2	3	0	0	0	0	0	0	0	0	0	0	0	0	Bacteria	Proteobacteria	Gammaproteobacteria	Pseudomonadales	Moraxellaceae	Psychrobacter
Otu00147	1	1	0	0	0	0	0	0	0	0	0	0	0	0	Bacteria	Proteobacteria	Gammaproteobacteria	Pseudomonadales	Moraxellaceae	Psychrobacter
Otu00167	0	0	0	0	56	55	30	20	28	22	5	3	12	7	Bacteria	Synergistetes	Synergistia	Synergistales	Synergistaceae	Pyramidobacter
Otu00283	3	1	1	0	0	0	0	1	1	0	0	0	2	0	Bacteria	Synergistetes	Synergistia	Synergistales	Synergistaceae	Pyramidobacter
Otu00527	0	0	0	0	0	0	0	0	0	1	0	0	0	0	Bacteria	Synergistetes	Synergistia	Synergistales	Synergistaceae	Pyramidobacter
Otu00549	0	0	0	0	1	0	0	0	0	0	0	1	0	0	Bacteria	Synergistetes	Synergistia	Synergistales	Synergistaceae	Pyramidobacter
Otu01556	0	0	0	0	0	0	1	0	0	0	0	0	0	0	Bacteria	Synergistetes	Synergistia	Synergistales	Synergistaceae	Pyramidobacter
Otu01747	0	0	0	0	0	0	0	0	1	0	0	0	0	0	Bacteria	Synergistetes	Synergistia	Synergistales	Synergistaceae	Pyramidobacter
Otu01332	0	0	1	0	0	0	0	0	0	0	0	0	0	0	Bacteria	Proteobacteria	Alphaproteobacteria	Rhizobiales	Rhizobiaceae	Rhizobium
Otu02473	0	0	1	0	0	0	0	0	0	0	0	0	0	0	Bacteria	Actinobacteria	Actinobacteria	Actinomycetales	Nocardiaceae	Rhodococcus
Otu00902	1	0	0	0	0	0	0	0	0	0	0	0	0	0	Bacteria	Proteobacteria	Gammaproteobacteria	Aeromonadales	Succinivibrionaceae	Ruminobacter
Otu00009	0	5	15	1	73	14	97	90	80	13	0	1	72	23	Bacteria	Firmicutes	Clostridia	Clostridiales	Ruminococcaceae	Ruminococcus
Otu00035	0	7	14	1	6	0	3	2	7	0	0	1	3	0	Bacteria	Firmicutes	Clostridia	Clostridiales	Ruminococcaceae	Ruminococcus
Otu00158	0	0	1	0	1	0	1	1	1	0	0	0	0	0	Bacteria	Firmicutes	Clostridia	Clostridiales	Ruminococcaceae	Ruminococcus
Otu00228	0	12	1	0	0	0	0	0	0	0	0	0	0	0	Bacteria	Firmicutes	Clostridia	Clostridiales	Ruminococcaceae	Ruminococcus
Otu00878	5	1	0	0	0	0	0	0	0	0	0	0	0	0	Bacteria	Firmicutes	Clostridia	Clostridiales	Ruminococcaceae	Ruminococcus
Otu00924	1	0	0	0	0	0	0	0	0	0	0	0	0	0	Bacteria	Firmicutes	Clostridia	Clostridiales	Ruminococcaceae	Ruminococcus
Otu01325	0	0	4	3	0	0	0	0	0	0	0	0	0	0	Bacteria	Firmicutes	Clostridia	Clostridiales	Ruminococcaceae	Ruminococcus
Otu01444	0	0	1	0	0	0	0	0	0	0	0	0	0	0	Bacteria	Firmicutes	Clostridia	Clostridiales	Ruminococcaceae	Ruminococcus
Otu01800	0	0	1	0	0	0	0	1	0	0	0	0	0	0	Bacteria	Firmicutes	Clostridia	Clostridiales	Ruminococcaceae	Ruminococcus
Otu02159	1	0	0	0	0	0	0	0	0	0	0	0	0	0	Bacteria	Firmicutes	Clostridia	Clostridiales	Ruminococcaceae	Ruminococcus
Otu02203	1	0	0	0	0	0	0	0	0	0	0	0	0	0	Bacteria	Firmicutes	Clostridia	Clostridiales	Ruminococcaceae	Ruminococcus
Otu00086	0	0	0	0	0	1	1	0	2	28	10	19	14	5	Bacteria	Firmicutes	Bacilli	Bacillales	Bacillales_incertae_sedis	Rummeliibacillus
Otu00078	1	5	0	0	0	0	0	0	0	0	0	0	0	0	Bacteria	Bacteroidetes	Sphingobacteria	Sphingobacteriales	Sphingobacteriaceae	Sphingobacterium
Otu00234	0	0	1	5	0	0	0	0	0	0	0	0	0	0	Bacteria	Bacteroidetes	Sphingobacteria	Sphingobacteriales	Sphingobacteriaceae	Sphingobacterium
Otu01455	0	0	2	1	0	0	0	0	0	0	0	0	0	0	Bacteria	Bacteroidetes	Sphingobacteria	Sphingobacteriales	Sphingobacteriaceae	Sphingobacterium
Otu01596	0	0	0	2	0	0	0	0	0	0	0	0	0	0	Bacteria	Bacteroidetes	Sphingobacteria	Sphingobacteriales	Sphingobacteriaceae	Sphingobacterium
Otu01386	0	0	1	0	0	0	0	0	0	0	0	0	0	0	Bacteria	Proteobacteria	Alphaproteobacteria	Sphingomonadales	Sphingomonadaceae	Sphingomonas
Otu00022	2	1	1	0	0	0	0	0	0	0	0	0	0	0	Bacteria	Firmicutes	Clostridia	Clostridiales	Ruminococcaceae	Sporobacter
Otu00055	0	0	2	2	1	0	0	0	0	1	0	0	0	0	Bacteria	Firmicutes	Clostridia	Clostridiales	Ruminococcaceae	Sporobacter
Otu00189	0	0	0	0	0	0	1	0	0	0	0	0	0	0	Bacteria	Firmicutes	Clostridia	Clostridiales	Ruminococcaceae	Sporobacter
Otu00207	3	1	0	0	0	0	0	0	0	0	0	0	0	0	Bacteria	Firmicutes	Clostridia	Clostridiales	Ruminococcaceae	Sporobacter
Otu00214	1	0	0	0	0	0	0	0	0	0	0	0	0	0	Bacteria	Firmicutes	Clostridia	Clostridiales	Ruminococcaceae	Sporobacter
Otu00218	0	0	0	1	0	0	0	0	0	0	0	0	0	0	Bacteria	Firmicutes	Clostridia	Clostridiales	Ruminococcaceae	Sporobacter
Otu00270	1	0	0	0	0	0	0	0	0	0	0	0	0	0	Bacteria	Firmicutes	Clostridia	Clostridiales	Ruminococcaceae	Sporobacter
Otu00792	1	0	0	0	0	0	0	0	0	0	0	0	0	0	Bacteria	Firmicutes	Clostridia	Clostridiales	Ruminococcaceae	Sporobacter
Otu00810	1	0	0	0	0	0	0	0	1	0	0	0	0	0	Bacteria	Firmicutes	Clostridia	Clostridiales	Ruminococcaceae	Sporobacter
Otu00828	5	2	0	0	0	0	0	0	0	0	0	0	0	0	Bacteria	Firmicutes	Clostridia	Clostridiales	Ruminococcaceae	Sporobacter
Otu00847	3	0	1	0	0	0	0	0	0	0	0	0	0	0	Bacteria	Firmicutes	Clostridia	Clostridiales	Ruminococcaceae	Sporobacter
Otu00936	1	0	0	0	0	0	0	0	0	0	0	0	0	0	Bacteria	Firmicutes	Clostridia	Clostridiales	Ruminococcaceae	Sporobacter
Otu01083	1	1	0	1	0	0	0	0	0	0	0	0	0	0	Bacteria	Firmicutes	Clostridia	Clostridiales	Ruminococcaceae	Sporobacter
Otu01263	1	0	0	0	0	0	0	0	0	0	0	0	0	0	Bacteria	Firmicutes	Clostridia	Clostridiales	Ruminococcaceae	Sporobacter
Otu01347	0	0	2	2	0	0	0	0	0	0	0	0	0	0	Bacteria	Firmicutes	Clostridia	Clostridiales	Ruminococcaceae	Sporobacter
Otu02135	1	0	0	0	0	0	0	0	0	0	0	0	0	0	Bacteria	Firmicutes	Clostridia	Clostridiales	Ruminococcaceae	Sporobacter
Otu02478	0	0	1	0	0	0	0	0	0	0	0	0	0	0	Bacteria	Firmicutes	Clostridia	Clostridiales	Ruminococcaceae	Sporobacter
Otu00360	3	2	0	0	0	0	0	0	0	0	0	0	0	0	Bacteria	Firmicutes	Bacilli	Bacillales	Staphylococcaceae	Staphylococcus
Otu00067	0	51	4	10	0	0	0	0	0	0	0	0	0	0	Bacteria	Proteobacteria	Gammaproteobacteria	Xanthomonadales	Xanthomonadaceae	Stenotrophomonas
Otu00319	0	7	1	2	0	0	0	0	0	0	0	0	0	0	Bacteria	Proteobacteria	Gammaproteobacteria	Xanthomonadales	Xanthomonadaceae	Stenotrophomonas
Otu00325	2	1	0	1	0	0	0	0	0	0	0	0	0	0	Bacteria	Proteobacteria	Gammaproteobacteria	Xanthomonadales	Xanthomonadaceae	Stenotrophomonas
Otu00567	0	0	0	0	0	1	0	0	0	0	0	0	0	0	Bacteria	Proteobacteria	Gammaproteobacteria	Xanthomonadales	Xanthomonadaceae	Stenotrophomonas
Otu00676	0	0	0	2	0	0	0	0	0	0	0	0	0	0	Bacteria	Proteobacteria	Gammaproteobacteria	Xanthomonadales	Xanthomonadaceae	Stenotrophomonas
Otu01011	1	2	0	0	0	0	0	0	0	0	0	0	0	0	Bacteria	Proteobacteria	Gammaproteobacteria	Xanthomonadales	Xanthomonadaceae	Stenotrophomonas
Otu01123	0	1	0	0	0	0	0	0	0	0	0	0	0	0	Bacteria	Proteobacteria	Gammaproteobacteria	Xanthomonadales	Xanthomonadaceae	Stenotrophomonas
Otu00046	1	2	13	6	4	14	5	7	7	3	42	26	11	12	Bacteria	Firmicutes	Clostridia	Clostridiales	Veillonellaceae	Succiniclasticum
Otu00387	0	0	0	0	0	1	0	0	0	0	0	0	0	0	Bacteria	Firmicutes	Clostridia	Clostridiales	Veillonellaceae	Succiniclasticum
Otu00546	0	0	0	0	0	0	0	0	0	1	0	0	0	0	Bacteria	Firmicutes	Clostridia	Clostridiales	Veillonellaceae	Succiniclasticum
Otu01585	0	0	0	0	0	1	1	0	0	0	0	1	0	0	Bacteria	Firmicutes	Clostridia	Clostridiales	Veillonellaceae	Succiniclasticum
Otu02092	1	0	1	0	0	0	0	0	0	0	0	0	0	0	Bacteria	Firmicutes	Clostridia	Clostridiales	Veillonellaceae	Succiniclasticum
Otu00162	0	0	3	3	0	0	0	0	0	0	0	0	0	0	Bacteria	Proteobacteria	Gammaproteobacteria	Aeromonadales	Succinivibrionaceae	Succinimonas
Otu00342	3	0	0	0	0	0	0	0	0	0	0	0	0	0	Bacteria	Proteobacteria	Gammaproteobacteria	Aeromonadales	Succinivibrionaceae	Succinimonas
Otu01379	0	0	2	0	0	0	0	0	0	0	0	0	0	0	Bacteria	Proteobacteria	Gammaproteobacteria	Aeromonadales	Succinivibrionaceae	Succinimonas
Otu02041	2	0	0	0	0	0	0	0	0	0	0	0	0	0	Bacteria	Proteobacteria	Gammaproteobacteria	Aeromonadales	Succinivibrionaceae	Succinimonas
Otu02106	1	0	0	0	0	0	0	0	0	0	0	0	0	0	Bacteria	Proteobacteria	Gammaproteobacteria	Aeromonadales	Succinivibrionaceae	Succinimonas
Otu00332	2	0	0	0	0	0	0	0	0	0	0	0	0	0	Bacteria	Proteobacteria	Gammaproteobacteria	Aeromonadales	Succinivibrionaceae	Succinivibrio
Otu00007	0	0	0	0	85	19	6	19	38	29	63	75	28	32	Bacteria	Synergistetes	Synergistia	Synergistales	Synergistaceae	Synergistes
Otu00236	3	0	5	3	0	0	0	0	1	0	0	0	0	0	Bacteria	Synergistetes	Synergistia	Synergistales	Synergistaceae	Synergistes
Otu00802	0	0	0	0	0	0	0	0	0	0	0	1	0	1	Bacteria	Synergistetes	Synergistia	Synergistales	Synergistaceae	Synergistes
Otu00816	0	0	0	0	0	0	0	0	0	0	0	0	0	1	Bacteria	Synergistetes	Synergistia	Synergistales	Synergistaceae	Synergistes
Otu01387	0	0	1	0	0	0	0	0	0	0	0	0	0	0	Bacteria	Firmicutes	Clostridia	Clostridiales	Lachnospiraceae	Syntrophococcus
Otu00064	0	3	12	27	0	6	12	17	26	62	10	0	1	1	Bacteria	Spirochaetes	Spirochaetes	Spirochaetales	Spirochaetaceae	Treponema
Otu00130	0	0	4	11	0	2	0	0	0	12	0	0	1	0	Bacteria	Spirochaetes	Spirochaetes	Spirochaetales	Spirochaetaceae	Treponema
Otu00136	1	1	1	2	0	1	0	0	15	817	471	547	36	0	Bacteria	Spirochaetes	Spirochaetes	Spirochaetales	Spirochaetaceae	Treponema
Otu00269	0	0	0	0	0	4	0	0	37	3	83	156	112	0	Bacteria	Spirochaetes	Spirochaetes	Spirochaetales	Spirochaetaceae	Treponema
Otu00509	0	1	4	11	0	0	0	1	1	72	542	44	8	0	Bacteria	Spirochaetes	Spirochaetes	Spirochaetales	Spirochaetaceae	Treponema
Otu00513	0	0	0	0	0	0	1	0	0	5	0	0	0	0	Bacteria	Spirochaetes	Spirochaetes	Spirochaetales	Spirochaetaceae	Treponema
Otu00515	0	0	0	0	0	0	0	0	0	1	0	1	0	0	Bacteria	Spirochaetes	Spirochaetes	Spirochaetales	Spirochaetaceae	Treponema
Otu00545	0	0	0	0	0	0	0	0	0	1	0	1	0	0	Bacteria	Spirochaetes	Spirochaetes	Spirochaetales	Spirochaetaceae	Treponema
Otu00556	0	0	0	1	0	14	0	0	0	1	0	0	0	0	Bacteria	Spirochaetes	Spirochaetes	Spirochaetales	Spirochaetaceae	Treponema
Otu00569	0	0	0	0	0	0	0	0	0	1	0	0	0	0	Bacteria	Spirochaetes	Spirochaetes	Spirochaetales	Spirochaetaceae	Treponema
Otu00574	0	0	0	0	0	0	0	0	0	4	3	6	0	0	Bacteria	Spirochaetes	Spirochaetes	Spirochaetales	Spirochaetaceae	Treponema
Otu00581	0	0	0	0	0	0	0	0	0	0	4	1	0	0	Bacteria	Spirochaetes	Spirochaetes	Spirochaetales	Spirochaetaceae	Treponema
Otu00584	0	0	0	0	0	0	0	0	0	1	1	3	1	0	Bacteria	Spirochaetes	Spirochaetes	Spirochaetales	Spirochaetaceae	Treponema
Otu00585	0	0	0	0	0	0	0	0	0	1	0	0	0	0	Bacteria	Spirochaetes	Spirochaetes	Spirochaetales	Spirochaetaceae	Treponema
Otu00590	0	0	0	0	0	0	0	0	0	0	1	0	0	0	Bacteria	Spirochaetes	Spirochaetes	Spirochaetales	Spirochaetaceae	Treponema
Otu00593	0	0	0	0	0	0	1	0	0	0	0	0	0	0	Bacteria	Spirochaetes	Spirochaetes	Spirochaetales	Spirochaetaceae	Treponema
Otu00600	0	0	0	0	0	0	0	0	0	0	1	1	1	0	Bacteria	Spirochaetes	Spirochaetes	Spirochaetales	Spirochaetaceae	Treponema
Otu00606	0	0	0	0	0	1	0	0	0	0	0	0	0	0	Bacteria	Spirochaetes	Spirochaetes	Spirochaetales	Spirochaetaceae	Treponema
Otu00608	0	0	0	0	0	0	0	0	0	0	2	1	0	0	Bacteria	Spirochaetes	Spirochaetes	Spirochaetales	Spirochaetaceae	Treponema
Otu00616	0	0	0	0	0	0	0	0	0	0	2	0	0	0	Bacteria	Spirochaetes	Spirochaetes	Spirochaetales	Spirochaetaceae	Treponema
Otu00618	0	0	0	0	0	0	0	0	0	0	1	0	0	0	Bacteria	Spirochaetes	Spirochaetes	Spirochaetales	Spirochaetaceae	Treponema
Otu00621	0	0	0	0	0	0	0	0	0	0	2	0	0	0	Bacteria	Spirochaetes	Spirochaetes	Spirochaetales	Spirochaetaceae	Treponema
Otu00623	0	0	0	0	0	0	0	0	0	0	1	0	0	0	Bacteria	Spirochaetes	Spirochaetes	Spirochaetales	Spirochaetaceae	Treponema
Otu00624	0	0	0	0	0	0	0	0	0	0	2	1	0	0	Bacteria	Spirochaetes	Spirochaetes	Spirochaetales	Spirochaetaceae	Treponema
Otu00631	0	0	0	0	0	0	0	0	1	0	1	2	1	0	Bacteria	Spirochaetes	Spirochaetes	Spirochaetales	Spirochaetaceae	Treponema
Otu00634	0	0	0	0	0	0	0	0	0	0	1	0	0	0	Bacteria	Spirochaetes	Spirochaetes	Spirochaetales	Spirochaetaceae	Treponema
Otu00635	0	0	0	0	0	0	0	0	0	0	1	0	0	0	Bacteria	Spirochaetes	Spirochaetes	Spirochaetales	Spirochaetaceae	Treponema
Otu00646	0	0	0	0	0	0	0	0	0	0	1	0	0	0	Bacteria	Spirochaetes	Spirochaetes	Spirochaetales	Spirochaetaceae	Treponema
Otu00667	0	0	0	0	0	0	0	0	0	0	1	0	0	0	Bacteria	Spirochaetes	Spirochaetes	Spirochaetales	Spirochaetaceae	Treponema
Otu00668	0	0	0	0	0	0	0	0	0	0	1	1	0	0	Bacteria	Spirochaetes	Spirochaetes	Spirochaetales	Spirochaetaceae	Treponema
Otu00677	0	0	0	0	0	0	0	0	0	0	3	2	0	0	Bacteria	Spirochaetes	Spirochaetes	Spirochaetales	Spirochaetaceae	Treponema
Otu00679	0	0	0	0	0	0	0	0	0	0	1	3	0	0	Bacteria	Spirochaetes	Spirochaetes	Spirochaetales	Spirochaetaceae	Treponema
Otu00680	0	0	0	0	0	0	0	0	0	0	0	1	0	0	Bacteria	Spirochaetes	Spirochaetes	Spirochaetales	Spirochaetaceae	Treponema
Otu00699	0	0	0	0	0	0	0	0	0	0	0	1	0	0	Bacteria	Spirochaetes	Spirochaetes	Spirochaetales	Spirochaetaceae	Treponema
Otu00731	0	0	0	0	0	0	0	0	0	0	0	0	1	0	Bacteria	Spirochaetes	Spirochaetes	Spirochaetales	Spirochaetaceae	Treponema
Otu00768	0	0	0	0	0	0	0	0	0	0	1	1	0	0	Bacteria	Spirochaetes	Spirochaetes	Spirochaetales	Spirochaetaceae	Treponema
Otu00872	1	0	0	0	0	0	0	0	0	0	0	0	0	0	Bacteria	Spirochaetes	Spirochaetes	Spirochaetales	Spirochaetaceae	Treponema
Otu01719	0	0	0	0	0	0	1	0	0	0	0	0	0	0	Bacteria	Spirochaetes	Spirochaetes	Spirochaetales	Spirochaetaceae	Treponema
Otu01873	0	0	0	0	0	0	0	0	0	0	0	1	0	0	Bacteria	Spirochaetes	Spirochaetes	Spirochaetales	Spirochaetaceae	Treponema
Otu01878	0	0	0	0	0	0	0	0	0	0	0	1	0	0	Bacteria	Spirochaetes	Spirochaetes	Spirochaetales	Spirochaetaceae	Treponema
Otu01898	0	0	0	0	0	0	0	0	0	0	2	0	1	0	Bacteria	Spirochaetes	Spirochaetes	Spirochaetales	Spirochaetaceae	Treponema
Otu01913	0	0	0	0	0	0	0	0	0	0	1	0	0	0	Bacteria	Spirochaetes	Spirochaetes	Spirochaetales	Spirochaetaceae	Treponema
Otu00001	4	41	90	53	437	827	951	1315	713	14	0	1	830	1182	Bacteria	Firmicutes	Clostridia	unclassified	unclassified	unclassified
Otu00002	11	6	306	102	1	585	319	16	32	3	21	228	903	652	Bacteria	Bacteroidetes	Sphingobacteria	Sphingobacteriales	Sphingobacteriaceae	unclassified
Otu00004	0	0	0	0	215	7	157	188	40	47	26	22	1	209	Bacteria	Bacteroidetes	unclassified	unclassified	unclassified	unclassified
Otu00005	1	0	0	0	0	0	0	0	0	0	0	0	0	98	Bacteria	Bacteroidetes	unclassified	unclassified	unclassified	unclassified
Otu00006	61	85	137	154	398	208	350	333	351	91	166	16	51	49	Bacteria	Bacteroidetes	unclassified	unclassified	unclassified	unclassified
Otu00010	90	93	27	19	0	0	0	0	0	0	0	0	0	0	Bacteria	Bacteroidetes	unclassified	unclassified	unclassified	unclassified
Otu00011	36	114	5	3	0	0	0	0	1	0	0	0	0	0	Bacteria	Bacteroidetes	unclassified	unclassified	unclassified	unclassified
Otu00013	18	9	62	51	0	0	0	0	0	0	0	0	0	0	Bacteria	Bacteroidetes	unclassified	unclassified	unclassified	unclassified
Otu00014	0	6	176	29	65	21	3	44	252	129	34	57	4	0	Bacteria	unclassified	unclassified	unclassified	unclassified	unclassified
Otu00017	31	22	2	2	0	0	0	0	2	0	0	1	0	0	Bacteria	Firmicutes	Clostridia	Clostridiales	Ruminococcaceae	unclassified
Otu00019	6	11	56	46	15	10	10	7	1	0	0	0	0	0	Bacteria	Bacteroidetes	unclassified	unclassified	unclassified	unclassified
Otu00020	5	21	9	3	0	0	0	0	0	0	0	0	0	0	Bacteria	Bacteroidetes	unclassified	unclassified	unclassified	unclassified
Otu00021	28	13	1	0	0	0	0	0	0	0	0	0	0	0	Bacteria	Bacteroidetes	unclassified	unclassified	unclassified	unclassified
Otu00026	0	0	41	20	43	28	21	9	5	0	0	0	0	0	Bacteria	unclassified	unclassified	unclassified	unclassified	unclassified
Otu00027	16	51	34	32	0	0	0	0	0	0	0	0	0	0	Bacteria	Firmicutes	Clostridia	Clostridiales	Ruminococcaceae	unclassified
Otu00028	7	3	1	2	9	1	0	0	0	0	0	0	0	0	Bacteria	Bacteroidetes	unclassified	unclassified	unclassified	unclassified
Otu00030	1	2	15	3	2	0	0	0	0	3	3	5	19	10	Bacteria	Firmicutes	Clostridia	Clostridiales	unclassified	unclassified
Otu00031	0	0	0	0	2	10	6	7	74	29	21	121	22	14	Bacteria	Bacteroidetes	unclassified	unclassified	unclassified	unclassified
Otu00032	0	0	6	2	0	15	60	47	35	1	0	1	33	17	Bacteria	Firmicutes	Clostridia	Clostridiales	unclassified	unclassified
Otu00033	0	0	0	0	175	0	26	22	25	109	62	1	21	14	Bacteria	unclassified	unclassified	unclassified	unclassified	unclassified
Otu00034	26	1	0	0	0	0	0	0	0	0	0	0	0	0	Bacteria	Bacteroidetes	Sphingobacteria	Sphingobacteriales	unclassified	unclassified
Otu00036	0	0	1	0	0	6	1	0	0	0	0	3	9	6	Bacteria	Bacteroidetes	Sphingobacteria	Sphingobacteriales	unclassified	unclassified
Otu00039	3	2	0	0	0	0	0	0	0	0	0	0	0	0	Bacteria	Bacteroidetes	unclassified	unclassified	unclassified	unclassified
Otu00042	1	0	5	8	0	1	5	19	13	1	0	0	2	2	Bacteria	Bacteroidetes	unclassified	unclassified	unclassified	unclassified
Otu00044	7	2	1	0	0	0	0	0	0	0	0	0	0	0	Bacteria	Bacteroidetes	unclassified	unclassified	unclassified	unclassified
Otu00045	20	8	1	0	0	0	0	0	0	0	0	0	0	0	Bacteria	Bacteroidetes	unclassified	unclassified	unclassified	unclassified
Otu00047	15	6	0	0	0	0	0	0	0	0	0	0	0	0	Bacteria	Bacteroidetes	unclassified	unclassified	unclassified	unclassified
Otu00048	0	0	1	1	0	4	2	0	0	0	0	0	2	4	Bacteria	Bacteroidetes	Sphingobacteria	Sphingobacteriales	Sphingobacteriaceae	unclassified
Otu00049	1	3	0	0	0	0	0	0	0	0	0	0	0	0	Bacteria	Bacteroidetes	unclassified	unclassified	unclassified	unclassified
Otu00050	0	0	1	0	1	1	4	3	2	0	0	0	0	3	Bacteria	unclassified	unclassified	unclassified	unclassified	unclassified
Otu00051	1	0	0	0	0	0	0	0	0	0	0	0	0	0	Bacteria	Bacteroidetes	Bacteroidia	Bacteroidales	Prevotellaceae	unclassified
Otu00052	3	2	1	0	0	0	2	0	0	0	0	0	0	0	Bacteria	Bacteroidetes	unclassified	unclassified	unclassified	unclassified
Otu00053	0	0	0	0	3	0	3	1	0	0	1	0	0	2	Bacteria	Bacteroidetes	unclassified	unclassified	unclassified	unclassified
Otu00054	6	0	0	0	0	0	0	0	0	0	0	0	0	0	Bacteria	Bacteroidetes	unclassified	unclassified	unclassified	unclassified
Otu00056	9	4	0	0	0	0	0	0	0	0	0	0	0	0	Bacteria	Bacteroidetes	unclassified	unclassified	unclassified	unclassified
Otu00058	0	0	1	0	5	6	6	10	11	0	0	0	5	7	Bacteria	Firmicutes	unclassified	unclassified	unclassified	unclassified
Otu00059	1	16	9	1	0	0	0	0	0	0	0	0	0	0	Bacteria	Proteobacteria	Betaproteobacteria	Burkholderiales	Comamonadaceae	unclassified
Otu00060	0	0	0	0	0	5	2	2	8	0	0	0	0	3	Bacteria	Firmicutes	Clostridia	Clostridiales	Ruminococcaceae	unclassified
Otu00061	11	4	0	0	0	0	0	0	0	0	0	0	0	0	Bacteria	Bacteroidetes	unclassified	unclassified	unclassified	unclassified
Otu00062	19	11	24	28	0	0	0	0	0	0	0	0	0	0	Bacteria	Bacteroidetes	unclassified	unclassified	unclassified	unclassified
Otu00063	12	3	5	2	10	3	1	2	12	0	1	2	1	2	Bacteria	Firmicutes	Clostridia	Clostridiales	Ruminococcaceae	unclassified
Otu00068	5	7	10	13	8	21	4	2	21	70	9	24	3	1	Bacteria	unclassified	unclassified	unclassified	unclassified	unclassified
Otu00069	3	5	1	0	0	0	0	0	4	6	0	0	0	0	Bacteria	Bacteroidetes	unclassified	unclassified	unclassified	unclassified
Otu00070	6	1	0	0	0	0	0	0	0	0	0	0	0	0	Bacteria	Bacteroidetes	unclassified	unclassified	unclassified	unclassified
Otu00071	0	6	28	4	0	0	0	0	0	9	1	0	0	0	Bacteria	Firmicutes	Clostridia	Clostridiales	unclassified	unclassified
Otu00072	2	5	0	0	0	0	0	0	0	0	0	0	0	0	Bacteria	Firmicutes	Clostridia	Clostridiales	Ruminococcaceae	unclassified
Otu00073	1	1	0	6	0	0	0	0	0	0	0	0	0	0	Bacteria	Proteobacteria	unclassified	unclassified	unclassified	unclassified
Otu00075	0	0	1	0	1	0	2	1	1	0	0	0	2	5	Bacteria	Firmicutes	unclassified	unclassified	unclassified	unclassified
Otu00076	0	0	0	0	1	0	3	1	5	0	0	0	5	4	Bacteria	unclassified	unclassified	unclassified	unclassified	unclassified
Otu00077	1	0	32	15	0	0	0	0	0	0	0	0	0	0	Bacteria	Firmicutes	Clostridia	Clostridiales	unclassified	unclassified
Otu00079	0	0	1	0	0	0	0	0	0	0	0	0	0	0	Bacteria	unclassified	unclassified	unclassified	unclassified	unclassified
Otu00080	8	8	1	0	0	1	0	1	18	0	0	0	0	0	Bacteria	Bacteroidetes	Sphingobacteria	Sphingobacteriales	unclassified	unclassified
Otu00082	3	1	2	4	5	11	2	2	4	2	1	0	0	1	Bacteria	Bacteroidetes	unclassified	unclassified	unclassified	unclassified
Otu00084	8	3	0	0	0	0	0	0	0	0	0	0	0	0	Bacteria	Proteobacteria	Betaproteobacteria	unclassified	unclassified	unclassified
Otu00085	0	1	0	0	0	0	0	0	0	0	5	2	0	3	Bacteria	Bacteroidetes	Bacteroidia	Bacteroidales	unclassified	unclassified
Otu00087	0	0	1	0	0	0	0	0	0	0	0	0	0	0	Bacteria	Firmicutes	unclassified	unclassified	unclassified	unclassified
Otu00090	21	35	5	6	0	0	0	0	0	0	0	0	0	0	Bacteria	Bacteroidetes	unclassified	unclassified	unclassified	unclassified
Otu00092	5	0	2	0	0	0	0	0	0	0	0	0	0	0	Bacteria	Bacteroidetes	unclassified	unclassified	unclassified	unclassified
Otu00093	2	2	31	70	21	19	8	4	18	50	13	60	3	1	Bacteria	Bacteroidetes	unclassified	unclassified	unclassified	unclassified
Otu00094	1	11	0	0	0	0	0	0	0	0	0	0	0	0	Bacteria	Bacteroidetes	unclassified	unclassified	unclassified	unclassified
Otu00095	3	1	1	0	0	0	0	0	0	0	0	0	0	0	Bacteria	unclassified	unclassified	unclassified	unclassified	unclassified
Otu00096	0	0	1	0	0	0	0	0	0	0	0	0	0	0	Bacteria	Bacteroidetes	unclassified	unclassified	unclassified	unclassified
Otu00097	24	56	1	0	0	1	0	0	0	0	0	0	0	0	Bacteria	Firmicutes	Bacilli	Bacillales	unclassified	unclassified
Otu00098	5	4	4	9	0	0	0	0	0	0	0	0	0	1	Bacteria	Bacteroidetes	unclassified	unclassified	unclassified	unclassified
Otu00099	1	0	0	0	0	0	0	0	0	0	0	0	0	0	Bacteria	Bacteroidetes	unclassified	unclassified	unclassified	unclassified
Otu00100	0	3	0	0	0	0	0	0	0	0	0	0	0	0	Bacteria	Bacteroidetes	Bacteroidia	Bacteroidales	unclassified	unclassified
Otu00101	3	0	1	3	0	0	0	0	0	0	0	0	0	0	Bacteria	Bacteroidetes	unclassified	unclassified	unclassified	unclassified
Otu00102	2	0	0	0	0	0	0	0	0	0	0	0	0	0	Bacteria	Bacteroidetes	unclassified	unclassified	unclassified	unclassified
Otu00103	5	3	0	0	0	0	0	0	0	0	0	0	0	0	Bacteria	Bacteroidetes	unclassified	unclassified	unclassified	unclassified
Otu00104	1	3	1	0	0	0	0	0	0	0	0	0	0	0	Bacteria	Firmicutes	Clostridia	Clostridiales	Lachnospiraceae	unclassified
Otu00105	2	0	5	165	0	6	3	0	61	201	66	128	0	0	Bacteria	Bacteroidetes	unclassified	unclassified	unclassified	unclassified
Otu00106	1	0	20	14	0	0	0	0	0	0	0	0	0	0	Bacteria	Bacteroidetes	Bacteroidia	Bacteroidales	unclassified	unclassified
Otu00109	0	0	1	0	0	0	0	0	0	0	0	0	0	0	Bacteria	Firmicutes	Clostridia	Clostridiales	Lachnospiraceae	unclassified
Otu00110	16	2	0	0	0	0	0	0	0	0	0	0	0	0	Bacteria	Bacteroidetes	Bacteroidia	Bacteroidales	unclassified	unclassified
Otu00112	13	3	0	0	0	0	0	0	0	0	0	0	0	0	Bacteria	Bacteroidetes	unclassified	unclassified	unclassified	unclassified
Otu00113	8	8	0	0	0	0	0	0	0	0	0	0	0	0	Bacteria	Bacteroidetes	unclassified	unclassified	unclassified	unclassified
Otu00116	6	6	1	0	0	0	0	0	0	0	0	0	0	0	Bacteria	Bacteroidetes	Sphingobacteria	Sphingobacteriales	unclassified	unclassified
Otu00117	3	0	1	2	0	0	0	0	0	0	0	0	1	0	Bacteria	Bacteroidetes	unclassified	unclassified	unclassified	unclassified
Otu00118	6	1	0	0	0	0	0	0	0	0	0	0	0	0	Bacteria	Bacteroidetes	Sphingobacteria	Sphingobacteriales	unclassified	unclassified
Otu00120	0	0	3	1	2	1	1	0	3	4	3	5	0	0	Bacteria	Bacteroidetes	unclassified	unclassified	unclassified	unclassified
Otu00122	5	3	12	4	0	0	0	0	0	0	0	0	0	0	Bacteria	Bacteroidetes	Bacteroidia	Bacteroidales	unclassified	unclassified
Otu00123	3	2	0	0	0	0	0	0	0	0	0	0	0	0	Bacteria	Bacteroidetes	unclassified	unclassified	unclassified	unclassified
Otu00127	4	1	0	0	0	0	0	0	0	0	0	0	0	0	Bacteria	Bacteroidetes	unclassified	unclassified	unclassified	unclassified
Otu00128	1	3	4	2	2	0	0	0	0	0	0	0	1	0	Bacteria	Firmicutes	Clostridia	Clostridiales	unclassified	unclassified
Otu00131	2	0	0	0	0	0	0	0	0	0	0	0	0	0	Bacteria	Bacteroidetes	unclassified	unclassified	unclassified	unclassified
Otu00133	2	0	0	2	74	79	15	5	0	0	0	0	0	0	Bacteria	Bacteroidetes	unclassified	unclassified	unclassified	unclassified
Otu00134	1	2	17	9	0	0	0	0	0	0	0	0	0	0	Bacteria	Bacteroidetes	unclassified	unclassified	unclassified	unclassified
Otu00137	11	2	4	0	0	0	0	0	0	0	0	0	0	0	Bacteria	Bacteroidetes	unclassified	unclassified	unclassified	unclassified
Otu00138	1	2	0	0	6	1	1	0	3	0	0	0	0	0	Bacteria	Bacteroidetes	unclassified	unclassified	unclassified	unclassified
Otu00141	0	0	1	0	0	0	0	0	0	0	0	0	0	0	Bacteria	unclassified	unclassified	unclassified	unclassified	unclassified
Otu00142	2	0	2	0	0	7	1	0	1	0	0	3	4	5	Bacteria	Bacteroidetes	Sphingobacteria	Sphingobacteriales	unclassified	unclassified
Otu00143	2	1	0	0	0	0	0	0	0	0	0	0	0	0	Bacteria	Bacteroidetes	unclassified	unclassified	unclassified	unclassified
Otu00146	2	0	5	4	0	0	0	0	0	0	0	0	0	0	Bacteria	Firmicutes	Clostridia	Clostridiales	Lachnospiraceae	unclassified
Otu00153	0	0	5	9	21	16	6	3	2	6	3	4	0	3	Bacteria	Bacteroidetes	unclassified	unclassified	unclassified	unclassified
Otu00154	4	4	4	9	6	5	3	8	11	20	36	10	8	8	Bacteria	Bacteroidetes	unclassified	unclassified	unclassified	unclassified
Otu00156	10	3	0	0	0	0	0	0	0	0	0	0	0	0	Bacteria	Bacteroidetes	Bacteroidia	Bacteroidales	unclassified	unclassified
Otu00159	11	6	9	6	2	3	2	2	3	1	0	1	0	0	Bacteria	Firmicutes	Clostridia	Clostridiales	Ruminococcaceae	unclassified
Otu00160	0	0	0	0	0	1	1	1	0	0	0	0	1	0	Bacteria	Firmicutes	unclassified	unclassified	unclassified	unclassified
Otu00161	7	5	0	0	1	0	0	0	9	14	15	24	0	1	Bacteria	Bacteroidetes	unclassified	unclassified	unclassified	unclassified
Otu00163	7	1	0	0	0	0	0	0	0	0	0	0	0	0	Bacteria	Bacteroidetes	Bacteroidia	Bacteroidales	Prevotellaceae	unclassified
Otu00164	6	0	3	0	0	0	0	0	88	0	0	0	0	0	Bacteria	Bacteroidetes	Sphingobacteria	Sphingobacteriales	Sphingobacteriaceae	unclassified
Otu00165	0	0	2	0	0	2	1	1	0	0	0	3	0	0	Bacteria	Bacteroidetes	Sphingobacteria	Sphingobacteriales	Sphingobacteriaceae	unclassified
Otu00166	7	4	4	0	0	0	0	0	0	0	0	0	0	0	Bacteria	Bacteroidetes	Flavobacteria	Flavobacteriales	Flavobacteriaceae	unclassified
Otu00168	7	9	6	2	0	0	0	0	4	0	0	0	0	0	Bacteria	Bacteroidetes	unclassified	unclassified	unclassified	unclassified
Otu00169	4	7	9	4	0	0	1	1	2	7	55	26	3	0	Bacteria	Bacteroidetes	unclassified	unclassified	unclassified	unclassified
Otu00171	1	1	0	0	0	0	0	0	0	0	0	0	0	0	Bacteria	Bacteroidetes	unclassified	unclassified	unclassified	unclassified
Otu00172	0	0	0	0	1	0	0	0	0	0	0	0	0	1	Bacteria	Bacteroidetes	unclassified	unclassified	unclassified	unclassified
Otu00173	1	6	41	51	6	12	0	5	13	15	1	1	0	0	Bacteria	Bacteroidetes	unclassified	unclassified	unclassified	unclassified
Otu00175	2	0	0	0	0	0	0	0	0	0	0	0	0	0	Bacteria	Bacteroidetes	unclassified	unclassified	unclassified	unclassified
Otu00176	8	3	1	4	0	0	0	0	0	0	0	0	0	0	Bacteria	Bacteroidetes	unclassified	unclassified	unclassified	unclassified
Otu00177	2	2	5	6	0	0	0	0	0	0	0	0	0	0	Bacteria	Bacteroidetes	Sphingobacteria	Sphingobacteriales	unclassified	unclassified
Otu00178	0	0	0	0	2	2	1	1	1	0	0	0	2	0	Bacteria	Firmicutes	unclassified	unclassified	unclassified	unclassified
Otu00181	4	2	0	0	0	0	0	0	0	0	0	0	0	0	Bacteria	Bacteroidetes	unclassified	unclassified	unclassified	unclassified
Otu00182	0	2	1	2	0	0	0	0	0	0	0	0	0	0	Bacteria	unclassified	unclassified	unclassified	unclassified	unclassified
Otu00184	9	6	1	2	0	1	0	0	0	0	0	0	0	0	Bacteria	Bacteroidetes	unclassified	unclassified	unclassified	unclassified
Otu00185	2	3	0	0	21	16	5	1	1	0	0	0	1	2	Bacteria	Bacteroidetes	unclassified	unclassified	unclassified	unclassified
Otu00186	0	1	0	0	0	0	0	0	0	0	0	0	0	0	Bacteria	Firmicutes	unclassified	unclassified	unclassified	unclassified
Otu00187	1	0	1	0	0	0	0	0	0	0	0	0	0	0	Bacteria	Bacteroidetes	unclassified	unclassified	unclassified	unclassified
Otu00188	5	0	0	0	0	0	0	0	0	0	0	0	0	0	Bacteria	Bacteroidetes	Sphingobacteria	Sphingobacteriales	unclassified	unclassified
Otu00190	0	0	0	0	7	0	0	0	0	0	2	11	9	8	Bacteria	Firmicutes	Clostridia	Clostridiales	Ruminococcaceae	unclassified
Otu00192	1	3	1	0	3	19	4	0	0	0	0	0	2	1	Bacteria	Bacteroidetes	unclassified	unclassified	unclassified	unclassified
Otu00194	2	2	0	0	0	0	0	0	0	0	0	0	0	0	Bacteria	Bacteroidetes	unclassified	unclassified	unclassified	unclassified
Otu00196	2	0	0	0	0	0	0	0	0	0	0	0	0	0	Bacteria	Bacteroidetes	unclassified	unclassified	unclassified	unclassified
Otu00200	3	8	1	0	0	0	0	0	0	0	0	0	0	0	Bacteria	Bacteroidetes	Sphingobacteria	Sphingobacteriales	unclassified	unclassified
Otu00202	2	0	2	1	0	1	0	0	0	0	0	0	0	0	Bacteria	Bacteroidetes	unclassified	unclassified	unclassified	unclassified
Otu00203	8	0	0	0	0	0	0	0	0	0	0	0	0	0	Bacteria	Firmicutes	Clostridia	Clostridiales	Ruminococcaceae	unclassified
Otu00204	11	8	6	8	2	7	1	3	18	69	92	75	2	0	Bacteria	Bacteroidetes	unclassified	unclassified	unclassified	unclassified
Otu00205	0	0	1	0	0	0	0	0	0	0	0	0	0	0	Bacteria	Bacteroidetes	Sphingobacteria	Sphingobacteriales	unclassified	unclassified
Otu00206	0	0	1	1	0	0	0	0	0	0	0	0	0	0	Bacteria	Proteobacteria	unclassified	unclassified	unclassified	unclassified
Otu00208	4	4	0	0	0	0	0	0	0	0	0	0	0	0	Bacteria	Firmicutes	Clostridia	Clostridiales	Ruminococcaceae	unclassified
Otu00209	1	0	0	0	0	0	0	0	0	0	0	0	0	0	Bacteria	Bacteroidetes	Bacteroidia	Bacteroidales	unclassified	unclassified
Otu00211	2	1	2	0	0	0	0	0	0	0	0	0	0	0	Bacteria	Bacteroidetes	Bacteroidia	Bacteroidales	unclassified	unclassified
Otu00216	1	1	0	0	0	0	0	0	0	0	0	0	0	0	Bacteria	Firmicutes	Bacilli	Bacillales	unclassified	unclassified
Otu00224	5	0	0	0	0	0	0	0	0	0	0	0	0	0	Bacteria	Bacteroidetes	unclassified	unclassified	unclassified	unclassified
Otu00225	5	2	1	0	5	8	9	1	7	4	5	3	0	0	Bacteria	Proteobacteria	unclassified	unclassified	unclassified	unclassified
Otu00227	1	0	2	0	0	0	0	0	0	0	0	0	0	0	Bacteria	Firmicutes	Clostridia	Clostridiales	Ruminococcaceae	unclassified
Otu00230	0	0	0	0	270	182	11	5	8	0	14	168	29	2	Bacteria	Bacteroidetes	unclassified	unclassified	unclassified	unclassified
Otu00232	4	2	0	0	0	0	0	0	0	0	0	0	0	0	Bacteria	Bacteroidetes	unclassified	unclassified	unclassified	unclassified
Otu00233	1	0	1	0	0	0	0	0	0	0	0	0	0	0	Bacteria	Bacteroidetes	unclassified	unclassified	unclassified	unclassified
Otu00237	2	0	0	0	0	0	0	0	0	0	0	0	0	0	Bacteria	Bacteroidetes	unclassified	unclassified	unclassified	unclassified
Otu00238	2	0	1	0	187	3	0	0	11	6	7	13	0	0	Bacteria	Bacteroidetes	unclassified	unclassified	unclassified	unclassified
Otu00240	3	2	1	1	0	0	0	0	0	0	0	0	0	0	Bacteria	Bacteroidetes	unclassified	unclassified	unclassified	unclassified
Otu00243	0	1	0	0	0	0	0	0	0	0	0	0	0	0	Bacteria	Firmicutes	Clostridia	Clostridiales	unclassified	unclassified
Otu00245	7	8	0	2	0	0	0	0	0	0	0	0	0	0	Bacteria	Bacteroidetes	unclassified	unclassified	unclassified	unclassified
Otu00246	1	0	2	1	2	2	0	6	2	0	0	0	2	1	Bacteria	Firmicutes	unclassified	unclassified	unclassified	unclassified
Otu00247	4	0	1	0	0	0	0	0	0	0	0	0	0	0	Bacteria	Bacteroidetes	Bacteroidia	Bacteroidales	Prevotellaceae	unclassified
Otu00248	2	0	0	0	0	0	0	0	0	0	0	0	0	0	Bacteria	Firmicutes	Clostridia	Clostridiales	Ruminococcaceae	unclassified
Otu00250	1	0	1	0	0	0	0	0	0	0	0	1	0	0	Bacteria	Firmicutes	unclassified	unclassified	unclassified	unclassified
Otu00251	1	1	0	0	0	0	0	0	0	0	0	0	0	0	Bacteria	Bacteroidetes	unclassified	unclassified	unclassified	unclassified
Otu00253	0	0	0	0	0	0	3	3	1	0	0	0	1	1	Bacteria	Firmicutes	Clostridia	unclassified	unclassified	unclassified
Otu00255	3	2	0	0	0	0	0	0	0	0	0	0	0	0	Bacteria	Bacteroidetes	unclassified	unclassified	unclassified	unclassified
Otu00259	3	3	2	2	0	0	0	0	0	0	0	0	0	0	Bacteria	Bacteroidetes	unclassified	unclassified	unclassified	unclassified
Otu00263	0	1	0	0	0	1	0	1	1	0	0	0	1	1	Bacteria	Bacteroidetes	unclassified	unclassified	unclassified	unclassified
Otu00264	4	2	0	0	0	0	0	0	0	0	0	0	0	0	Bacteria	Bacteroidetes	unclassified	unclassified	unclassified	unclassified
Otu00265	0	0	0	0	0	0	2	1	1	0	0	0	0	2	Bacteria	Bacteroidetes	unclassified	unclassified	unclassified	unclassified
Otu00266	0	0	0	0	1	0	2	3	0	0	0	0	0	0	Bacteria	Bacteroidetes	unclassified	unclassified	unclassified	unclassified
Otu00271	1	1	0	0	0	0	0	0	0	0	0	0	0	0	Bacteria	Firmicutes	Bacilli	Lactobacillales	unclassified	unclassified
Otu00273	0	9	0	0	0	0	0	0	0	0	0	0	0	0	Bacteria	Bacteroidetes	unclassified	unclassified	unclassified	unclassified
Otu00274	2	1	2	2	0	0	0	0	0	0	0	0	0	1	Bacteria	Firmicutes	Clostridia	Clostridiales	Ruminococcaceae	unclassified
Otu00275	11	4	6	3	3	0	0	0	0	0	3	15	3	0	Bacteria	Firmicutes	Clostridia	Clostridiales	Ruminococcaceae	unclassified
Otu00277	2	0	0	0	0	0	0	0	0	0	0	0	0	0	Bacteria	Bacteroidetes	unclassified	unclassified	unclassified	unclassified
Otu00279	1	0	0	0	0	0	0	0	0	0	0	0	0	0	Bacteria	Bacteroidetes	unclassified	unclassified	unclassified	unclassified
Otu00280	1	0	0	0	0	0	0	0	0	0	0	0	0	0	Bacteria	Bacteroidetes	unclassified	unclassified	unclassified	unclassified
Otu00284	11	3	2	3	1	1	4	6	18	18	25	2	0	0	Bacteria	Bacteroidetes	unclassified	unclassified	unclassified	unclassified
Otu00285	0	7	1	0	0	0	0	0	0	0	0	0	0	0	Bacteria	Firmicutes	Clostridia	Clostridiales	Lachnospiraceae	unclassified
Otu00286	1	0	0	0	0	0	0	0	0	0	0	0	0	0	Bacteria	Bacteroidetes	unclassified	unclassified	unclassified	unclassified
Otu00288	1	1	0	0	1	4	3	1	6	1	0	0	0	0	Bacteria	Bacteroidetes	unclassified	unclassified	unclassified	unclassified
Otu00292	1	0	0	0	0	0	0	0	0	0	0	0	0	0	Bacteria	Bacteroidetes	unclassified	unclassified	unclassified	unclassified
Otu00293	3	0	0	0	0	0	0	0	0	0	0	0	0	0	Bacteria	Bacteroidetes	unclassified	unclassified	unclassified	unclassified
Otu00295	8	9	0	0	0	0	0	0	0	0	0	0	0	0	Bacteria	Bacteroidetes	unclassified	unclassified	unclassified	unclassified
Otu00299	2	0	1	4	1	0	0	0	0	0	0	0	0	0	Bacteria	Firmicutes	Clostridia	Clostridiales	unclassified	unclassified
Otu00304	0	0	0	0	0	2	3	1	0	0	0	0	1	1	Bacteria	Firmicutes	unclassified	unclassified	unclassified	unclassified
Otu00305	4	1	10	5	0	0	0	0	0	0	0	0	0	0	Bacteria	Bacteroidetes	unclassified	unclassified	unclassified	unclassified
Otu00306	0	0	1	2	1	1	7	4	1	1	1	0	4	10	Bacteria	unclassified	unclassified	unclassified	unclassified	unclassified
Otu00308	2	0	0	0	0	0	0	0	0	0	0	0	0	0	Bacteria	Bacteroidetes	Bacteroidia	Bacteroidales	Porphyromonadaceae	unclassified
Otu00311	9	7	1	0	0	0	0	0	0	0	0	0	0	0	Bacteria	Bacteroidetes	unclassified	unclassified	unclassified	unclassified
Otu00313	0	0	1	0	0	0	0	0	0	0	0	0	0	0	Bacteria	Firmicutes	Clostridia	Clostridiales	Ruminococcaceae	unclassified
Otu00314	1	0	2	0	0	0	0	0	0	0	0	0	0	0	Bacteria	Bacteroidetes	unclassified	unclassified	unclassified	unclassified
Otu00315	4	0	0	0	0	0	0	0	0	0	0	0	0	0	Bacteria	Bacteroidetes	Sphingobacteria	Sphingobacteriales	unclassified	unclassified
Otu00317	1	1	0	0	0	0	0	0	0	0	0	0	0	0	Bacteria	Firmicutes	Clostridia	Clostridiales	Ruminococcaceae	unclassified
Otu00318	1	0	0	0	0	0	0	0	0	0	0	0	0	2	Bacteria	Bacteroidetes	unclassified	unclassified	unclassified	unclassified
Otu00321	2	0	0	0	0	0	0	0	0	0	0	0	0	0	Bacteria	Bacteroidetes	unclassified	unclassified	unclassified	unclassified
Otu00323	1	0	0	0	0	0	0	0	1	0	0	0	0	0	Bacteria	Bacteroidetes	unclassified	unclassified	unclassified	unclassified
Otu00324	2	2	0	0	0	0	0	0	0	0	0	0	0	0	Bacteria	Bacteroidetes	unclassified	unclassified	unclassified	unclassified
Otu00326	1	0	1	0	0	0	0	1	0	0	2	0	0	1	Bacteria	Firmicutes	Clostridia	Clostridiales	Ruminococcaceae	unclassified
Otu00327	0	0	9	1	0	0	0	0	0	0	0	0	0	0	Bacteria	Bacteroidetes	unclassified	unclassified	unclassified	unclassified
Otu00328	0	4	0	0	0	0	0	0	0	0	0	0	0	0	Bacteria	Bacteroidetes	Sphingobacteria	Sphingobacteriales	unclassified	unclassified
Otu00329	1	1	1	2	0	0	0	0	0	0	0	0	0	0	Bacteria	Bacteroidetes	unclassified	unclassified	unclassified	unclassified
Otu00330	1	0	0	0	0	0	0	0	0	0	0	0	0	0	Bacteria	Bacteroidetes	unclassified	unclassified	unclassified	unclassified
Otu00333	0	0	4	0	0	0	0	0	0	0	0	0	0	0	Bacteria	Bacteroidetes	Sphingobacteria	Sphingobacteriales	unclassified	unclassified
Otu00335	5	0	0	0	0	0	0	0	6	0	0	0	0	0	Bacteria	Bacteroidetes	unclassified	unclassified	unclassified	unclassified
Otu00338	0	0	2	0	12	1	0	0	14	0	0	0	0	0	Bacteria	unclassified	unclassified	unclassified	unclassified	unclassified
Otu00339	0	0	0	0	0	3	17	24	11	1	0	0	5	3	Bacteria	Firmicutes	Clostridia	Clostridiales	unclassified	unclassified
Otu00340	2	0	0	0	0	0	0	0	0	0	0	0	0	0	Bacteria	Bacteroidetes	unclassified	unclassified	unclassified	unclassified
Otu00346	1	0	0	0	0	0	0	0	0	0	0	0	0	0	Bacteria	Firmicutes	Clostridia	Clostridiales	Lachnospiraceae	unclassified
Otu00347	0	0	0	0	0	1	0	1	0	0	0	0	2	1	Bacteria	Firmicutes	Clostridia	unclassified	unclassified	unclassified
Otu00352	0	5	0	1	0	0	0	0	0	0	0	0	0	0	Bacteria	Proteobacteria	Betaproteobacteria	Burkholderiales	Comamonadaceae	unclassified
Otu00353	3	2	0	0	0	0	0	0	0	0	0	0	0	0	Bacteria	Bacteroidetes	unclassified	unclassified	unclassified	unclassified
Otu00354	0	0	5	3	0	0	0	0	0	0	0	0	0	0	Bacteria	Bacteroidetes	Bacteroidia	Bacteroidales	Porphyromonadaceae	unclassified
Otu00357	4	0	0	1	2	0	1	0	0	0	0	0	1	0	Bacteria	Bacteroidetes	unclassified	unclassified	unclassified	unclassified
Otu00361	0	0	1	0	0	1	2	2	1	0	0	0	0	0	Bacteria	Firmicutes	Clostridia	Clostridiales	unclassified	unclassified
Otu00369	5	5	0	0	0	0	0	0	0	0	0	0	0	0	Bacteria	Bacteroidetes	unclassified	unclassified	unclassified	unclassified
Otu00370	1	0	0	0	0	0	0	0	0	0	0	0	0	0	Bacteria	Firmicutes	Clostridia	Clostridiales	unclassified	unclassified
Otu00371	6	0	0	0	0	0	0	0	0	0	0	0	0	0	Bacteria	Firmicutes	Clostridia	Clostridiales	Ruminococcaceae	unclassified
Otu00372	1	2	4	0	0	0	0	0	0	0	0	0	0	0	Bacteria	Firmicutes	Clostridia	Clostridiales	Ruminococcaceae	unclassified
Otu00375	0	0	0	0	0	1	0	0	0	0	0	0	0	0	Bacteria	Bacteroidetes	Sphingobacteria	Sphingobacteriales	unclassified	unclassified
Otu00376	4	0	6	2	0	1	0	0	2	0	0	1	0	0	Bacteria	Firmicutes	Clostridia	Clostridiales	Ruminococcaceae	unclassified
Otu00377	0	0	0	0	0	0	1	0	0	0	0	0	0	0	Bacteria	Firmicutes	Clostridia	Clostridiales	Clostridiaceae	unclassified
Otu00381	1	0	0	0	0	0	0	0	0	0	0	0	0	0	Bacteria	Bacteroidetes	Bacteroidia	Bacteroidales	unclassified	unclassified
Otu00382	0	1	0	0	0	0	0	0	0	0	0	0	0	0	Bacteria	Firmicutes	Clostridia	Clostridiales	Lachnospiraceae	unclassified
Otu00386	5	3	0	0	0	0	0	0	0	0	0	0	0	0	Bacteria	Bacteroidetes	Bacteroidia	Bacteroidales	Prevotellaceae	unclassified
Otu00388	1	0	0	0	0	0	0	0	0	0	0	0	0	0	Bacteria	Bacteroidetes	Bacteroidia	Bacteroidales	unclassified	unclassified
Otu00389	5	3	1	0	0	0	0	0	0	0	0	0	0	0	Bacteria	Bacteroidetes	unclassified	unclassified	unclassified	unclassified
Otu00391	1	1	0	1	0	1	0	0	3	0	1	0	0	0	Bacteria	Bacteroidetes	unclassified	unclassified	unclassified	unclassified
Otu00393	0	0	0	0	11	1	3	2	2	0	2	22	2	1	Bacteria	Bacteroidetes	unclassified	unclassified	unclassified	unclassified
Otu00394	1	0	0	0	0	0	0	0	0	0	0	0	0	0	Bacteria	Bacteroidetes	Bacteroidia	Bacteroidales	unclassified	unclassified
Otu00395	0	0	0	0	0	1	3	5	9	3	5	5	3	3	Bacteria	Bacteroidetes	unclassified	unclassified	unclassified	unclassified
Otu00396	2	0	0	0	0	0	0	0	0	0	0	0	0	0	Bacteria	Bacteroidetes	Bacteroidia	Bacteroidales	Prevotellaceae	unclassified
Otu00398	1	0	0	0	0	0	0	0	0	0	0	0	0	0	Bacteria	Bacteroidetes	Bacteroidia	Bacteroidales	Prevotellaceae	unclassified
Otu00401	0	1	0	0	0	0	0	0	0	0	0	0	0	0	Bacteria	Firmicutes	Clostridia	Clostridiales	Ruminococcaceae	unclassified
Otu00404	0	0	0	0	1	0	0	0	0	0	0	0	0	0	Bacteria	Bacteroidetes	unclassified	unclassified	unclassified	unclassified
Otu00405	0	4	9	1	0	0	0	0	0	0	0	0	0	0	Bacteria	Proteobacteria	unclassified	unclassified	unclassified	unclassified
Otu00410	1	1	9	3	0	0	0	0	0	0	0	0	0	0	Bacteria	Bacteroidetes	Sphingobacteria	Sphingobacteriales	Sphingobacteriaceae	unclassified
Otu00412	2	0	0	0	0	0	0	0	0	0	0	0	0	0	Bacteria	Bacteroidetes	Bacteroidia	Bacteroidales	Prevotellaceae	unclassified
Otu00416	0	0	0	0	0	1	0	0	0	0	0	0	0	0	Bacteria	unclassified	unclassified	unclassified	unclassified	unclassified
Otu00417	1	0	0	0	0	0	0	0	0	0	0	0	0	0	Bacteria	Firmicutes	Clostridia	Clostridiales	Ruminococcaceae	unclassified
Otu00420	3	2	1	2	0	0	0	0	0	0	0	0	0	0	Bacteria	unclassified	unclassified	unclassified	unclassified	unclassified
Otu00421	2	1	0	0	0	0	0	0	0	0	0	0	0	0	Bacteria	unclassified	unclassified	unclassified	unclassified	unclassified
Otu00422	1	0	0	0	0	0	0	0	0	0	0	0	0	0	Bacteria	Bacteroidetes	unclassified	unclassified	unclassified	unclassified
Otu00423	3	1	0	0	0	0	0	0	0	0	0	0	0	0	Bacteria	unclassified	unclassified	unclassified	unclassified	unclassified
Otu00426	1	1	1	0	0	0	0	0	0	0	0	0	0	0	Bacteria	Verrucomicrobia	Subdivision5	unclassified	unclassified	unclassified
Otu00427	1	1	0	0	0	0	0	0	0	0	0	0	0	0	Bacteria	Firmicutes	Clostridia	Clostridiales	unclassified	unclassified
Otu00429	0	0	1	0	0	0	0	0	0	0	0	0	0	0	Bacteria	Actinobacteria	Actinobacteria	Actinomycetales	Microbacteriaceae	unclassified
Otu00432	0	0	1	0	0	0	0	0	0	0	0	0	0	0	Bacteria	Proteobacteria	unclassified	unclassified	unclassified	unclassified
Otu00434	0	0	0	0	0	0	1	0	1	0	0	2	0	1	Bacteria	Bacteroidetes	unclassified	unclassified	unclassified	unclassified
Otu00435	3	2	0	0	0	0	0	0	0	0	0	0	0	0	Bacteria	Bacteroidetes	Sphingobacteria	Sphingobacteriales	unclassified	unclassified
Otu00436	1	2	0	0	0	0	0	0	0	0	0	0	0	0	Bacteria	Bacteroidetes	unclassified	unclassified	unclassified	unclassified
Otu00438	1	1	0	0	0	0	0	0	0	0	0	0	0	0	Bacteria	Firmicutes	Clostridia	Clostridiales	unclassified	unclassified
Otu00441	1	0	0	0	0	0	0	1	0	0	1	0	0	0	Bacteria	Bacteroidetes	unclassified	unclassified	unclassified	unclassified
Otu00442	1	0	0	0	0	0	0	0	0	0	0	0	0	0	Bacteria	Bacteroidetes	unclassified	unclassified	unclassified	unclassified
Otu00444	0	0	2	0	0	0	0	0	0	0	0	0	0	0	Bacteria	Bacteroidetes	unclassified	unclassified	unclassified	unclassified
Otu00448	1	0	1	0	0	0	0	0	0	0	0	0	0	0	Bacteria	Firmicutes	Clostridia	Clostridiales	unclassified	unclassified
Otu00449	1	0	1	0	0	0	0	0	0	0	0	0	0	0	Bacteria	Bacteroidetes	Bacteroidia	Bacteroidales	Prevotellaceae	unclassified
Otu00450	0	1	2	0	4	2	0	0	23	78	104	139	2	1	Bacteria	Bacteroidetes	unclassified	unclassified	unclassified	unclassified
Otu00451	0	0	0	0	0	0	1	0	0	0	0	0	1	0	Bacteria	unclassified	unclassified	unclassified	unclassified	unclassified
Otu00452	8	0	0	0	0	0	0	0	0	0	0	0	0	0	Bacteria	Bacteroidetes	Sphingobacteria	Sphingobacteriales	unclassified	unclassified
Otu00456	2	0	1	0	0	0	0	0	0	0	0	0	1	0	Bacteria	Bacteroidetes	unclassified	unclassified	unclassified	unclassified
Otu00457	0	0	0	0	0	0	0	1	0	2	2	0	0	0	Bacteria	Bacteroidetes	unclassified	unclassified	unclassified	unclassified
Otu00460	3	0	0	0	0	0	0	0	0	0	0	0	0	0	Bacteria	Bacteroidetes	Bacteroidia	Bacteroidales	Prevotellaceae	unclassified
Otu00462	0	0	2	0	0	0	0	0	0	0	0	0	0	0	Bacteria	Firmicutes	Clostridia	Clostridiales	unclassified	unclassified
Otu00463	1	0	0	0	0	0	0	0	0	0	0	0	0	0	Bacteria	Bacteroidetes	Bacteroidia	Bacteroidales	unclassified	unclassified
Otu00464	0	0	0	0	7	0	4	2	7	7	6	1	2	2	Bacteria	unclassified	unclassified	unclassified	unclassified	unclassified
Otu00465	1	6	0	0	0	0	0	0	0	0	0	0	0	0	Bacteria	Firmicutes	Clostridia	Clostridiales	Ruminococcaceae	unclassified
Otu00466	1	0	2	0	0	0	0	0	0	0	0	0	0	0	Bacteria	Firmicutes	Clostridia	Clostridiales	Ruminococcaceae	unclassified
Otu00467	0	1	1	1	0	0	0	0	0	0	0	0	0	0	Bacteria	Bacteroidetes	unclassified	unclassified	unclassified	unclassified
Otu00468	17	1	0	0	0	0	0	0	0	0	0	0	0	0	Bacteria	Bacteroidetes	unclassified	unclassified	unclassified	unclassified
Otu00469	2	0	1	0	0	0	0	0	0	0	0	0	0	0	Bacteria	Bacteroidetes	unclassified	unclassified	unclassified	unclassified
Otu00472	0	0	5	1	0	1	0	0	1	23	2	12	1	0	Bacteria	Firmicutes	Clostridia	Clostridiales	unclassified	unclassified
Otu00475	1	0	1	0	0	0	0	0	0	0	1	1	0	0	Bacteria	Firmicutes	Clostridia	Clostridiales	Ruminococcaceae	unclassified
Otu00476	3	0	6	4	0	0	0	0	0	0	0	0	0	0	Bacteria	Bacteroidetes	unclassified	unclassified	unclassified	unclassified
Otu00478	7	3	2	2	0	0	0	0	0	0	0	0	0	0	Bacteria	Bacteroidetes	unclassified	unclassified	unclassified	unclassified
Otu00484	0	0	1	0	0	0	0	0	0	0	0	0	0	0	Bacteria	Verrucomicrobia	Subdivision5	unclassified	unclassified	unclassified
Otu00485	1	0	0	0	0	0	0	0	0	0	0	0	0	0	Bacteria	Bacteroidetes	unclassified	unclassified	unclassified	unclassified
Otu00486	0	0	0	0	0	0	0	0	1	2	1	0	0	0	Bacteria	Bacteroidetes	unclassified	unclassified	unclassified	unclassified
Otu00487	2	2	1	0	0	0	0	0	0	0	0	0	0	0	Bacteria	Firmicutes	Clostridia	Clostridiales	Ruminococcaceae	unclassified
Otu00489	1	0	1	0	0	0	0	0	0	0	0	0	0	0	Bacteria	Firmicutes	Clostridia	Clostridiales	unclassified	unclassified
Otu00490	1	0	1	0	0	0	0	0	0	0	0	0	0	0	Bacteria	Firmicutes	Clostridia	Clostridiales	Ruminococcaceae	unclassified
Otu00493	0	0	0	0	0	0	0	1	0	0	0	0	0	0	Bacteria	Bacteroidetes	unclassified	unclassified	unclassified	unclassified
Otu00503	5	0	0	0	0	0	0	0	0	0	0	0	0	0	Bacteria	Bacteroidetes	unclassified	unclassified	unclassified	unclassified
Otu00504	0	0	1	1	0	0	0	0	0	0	0	0	0	0	Bacteria	Bacteroidetes	unclassified	unclassified	unclassified	unclassified
Otu00507	1	1	2	1	2	1	1	0	59	150	329	267	2	0	Bacteria	Bacteroidetes	unclassified	unclassified	unclassified	unclassified
Otu00510	0	0	0	0	0	55	59	66	39	9	2	3	0	0	Bacteria	Bacteroidetes	unclassified	unclassified	unclassified	unclassified
Otu00511	1	0	0	0	0	0	0	0	0	7	4	1	0	0	Bacteria	Firmicutes	Clostridia	Clostridiales	unclassified	unclassified
Otu00512	0	0	0	0	2	0	0	0	1	1	0	0	0	0	Bacteria	unclassified	unclassified	unclassified	unclassified	unclassified
Otu00516	0	0	0	0	0	0	0	0	4	1	0	0	0	0	Bacteria	Firmicutes	unclassified	unclassified	unclassified	unclassified
Otu00517	0	1	2	0	0	0	0	0	3	4	3	3	2	0	Bacteria	Firmicutes	Clostridia	Clostridiales	Ruminococcaceae	unclassified
Otu00518	0	0	0	0	0	3	0	0	0	6	7	3	0	0	Bacteria	unclassified	unclassified	unclassified	unclassified	unclassified
Otu00519	3	5	9	11	0	0	0	0	0	2	0	0	0	0	Bacteria	Proteobacteria	unclassified	unclassified	unclassified	unclassified
Otu00520	0	0	0	0	0	0	0	0	0	1	1	1	0	0	Bacteria	Bacteroidetes	unclassified	unclassified	unclassified	unclassified
Otu00521	0	0	0	0	0	0	0	0	0	3	0	0	0	0	Bacteria	unclassified	unclassified	unclassified	unclassified	unclassified
Otu00522	0	0	0	0	0	0	0	0	0	1	0	1	0	0	Bacteria	Bacteroidetes	unclassified	unclassified	unclassified	unclassified
Otu00523	0	0	0	0	2	0	0	2	1	2	4	0	1	0	Bacteria	unclassified	unclassified	unclassified	unclassified	unclassified
Otu00524	0	0	0	0	0	0	0	0	0	1	0	0	0	0	Bacteria	unclassified	unclassified	unclassified	unclassified	unclassified
Otu00529	0	0	0	0	0	0	20	38	6	0	0	0	0	0	Bacteria	Firmicutes	unclassified	unclassified	unclassified	unclassified
Otu00533	0	0	0	0	0	0	0	0	0	3	5	4	0	0	Bacteria	Bacteroidetes	unclassified	unclassified	unclassified	unclassified
Otu00535	0	0	3	0	0	0	0	0	0	3	3	3	1	1	Bacteria	Firmicutes	Clostridia	Clostridiales	Ruminococcaceae	unclassified
Otu00537	0	0	0	0	0	0	0	1	0	1	0	0	1	0	Bacteria	unclassified	unclassified	unclassified	unclassified	unclassified
Otu00540	0	0	0	0	0	0	0	0	0	0	0	2	0	0	Bacteria	Firmicutes	Clostridia	unclassified	unclassified	unclassified
Otu00548	0	1	0	0	1	0	1	1	0	0	1	0	1	0	Bacteria	Bacteroidetes	unclassified	unclassified	unclassified	unclassified
Otu00550	0	0	1	0	0	0	0	0	0	0	0	0	0	0	Bacteria	unclassified	unclassified	unclassified	unclassified	unclassified
Otu00552	0	0	0	0	0	0	0	0	0	1	0	0	0	0	Bacteria	unclassified	unclassified	unclassified	unclassified	unclassified
Otu00554	0	0	0	0	0	2	0	0	0	1	0	1	0	0	Bacteria	Firmicutes	Clostridia	Clostridiales	unclassified	unclassified
Otu00558	0	0	0	0	0	0	5	0	0	0	0	0	0	0	Bacteria	Verrucomicrobia	Subdivision5	unclassified	unclassified	unclassified
Otu00559	0	0	0	0	0	0	0	0	0	1	4	0	0	0	Bacteria	unclassified	unclassified	unclassified	unclassified	unclassified
Otu00560	0	0	1	1	0	0	0	0	0	0	0	0	0	0	Bacteria	unclassified	unclassified	unclassified	unclassified	unclassified
Otu00561	0	0	0	0	0	0	0	0	1	1	0	0	0	0	Bacteria	Bacteroidetes	Sphingobacteria	Sphingobacteriales	unclassified	unclassified
Otu00563	0	0	0	0	0	0	0	0	0	2	0	0	0	0	Bacteria	Bacteroidetes	unclassified	unclassified	unclassified	unclassified
Otu00566	0	0	0	0	0	0	1	1	0	0	0	0	0	0	Bacteria	unclassified	unclassified	unclassified	unclassified	unclassified
Otu00568	0	0	0	0	0	0	0	0	0	0	1	0	0	0	Bacteria	Bacteroidetes	Sphingobacteria	Sphingobacteriales	Sphingobacteriaceae	unclassified
Otu00570	0	0	0	0	0	0	0	0	0	0	0	1	0	0	Bacteria	unclassified	unclassified	unclassified	unclassified	unclassified
Otu00571	0	0	0	0	0	0	0	0	0	1	0	2	0	0	Bacteria	Bacteroidetes	unclassified	unclassified	unclassified	unclassified
Otu00573	1	0	1	3	2	0	0	0	0	1	1	1	0	0	Bacteria	Bacteroidetes	unclassified	unclassified	unclassified	unclassified
Otu00577	0	0	1	0	0	0	0	0	0	0	0	0	0	0	Bacteria	Bacteroidetes	unclassified	unclassified	unclassified	unclassified
Otu00579	0	0	0	0	0	0	0	0	0	2	1	0	0	0	Bacteria	Verrucomicrobia	Subdivision5	unclassified	unclassified	unclassified
Otu00580	0	0	0	0	0	1	0	0	0	0	0	0	0	0	Bacteria	unclassified	unclassified	unclassified	unclassified	unclassified
Otu00582	0	0	0	0	0	0	0	0	2	1	1	5	1	0	Bacteria	Bacteroidetes	unclassified	unclassified	unclassified	unclassified
Otu00591	0	0	0	0	0	0	0	0	0	1	2	4	0	0	Bacteria	Bacteroidetes	unclassified	unclassified	unclassified	unclassified
Otu00596	0	0	0	0	0	0	0	0	0	0	5	3	0	0	Bacteria	Bacteroidetes	unclassified	unclassified	unclassified	unclassified
Otu00598	2	0	1	0	0	0	0	0	0	0	0	0	0	0	Bacteria	Firmicutes	Clostridia	unclassified	unclassified	unclassified
Otu00602	1	1	1	0	0	0	0	0	0	0	0	0	0	0	Bacteria	Bacteroidetes	unclassified	unclassified	unclassified	unclassified
Otu00612	0	0	0	0	0	0	0	0	1	1	1	2	0	0	Bacteria	Bacteroidetes	unclassified	unclassified	unclassified	unclassified
Otu00615	0	0	0	0	0	0	0	0	0	0	1	0	0	0	Bacteria	unclassified	unclassified	unclassified	unclassified	unclassified
Otu00619	0	0	0	0	0	0	0	0	0	0	2	0	0	0	Bacteria	unclassified	unclassified	unclassified	unclassified	unclassified
Otu00622	0	0	0	0	3	3	0	0	2	0	2	7	0	0	Bacteria	Bacteroidetes	unclassified	unclassified	unclassified	unclassified
Otu00625	0	0	0	0	0	0	0	0	0	0	3	1	0	0	Bacteria	unclassified	unclassified	unclassified	unclassified	unclassified
Otu00626	0	0	0	0	0	0	0	0	0	0	1	0	0	0	Bacteria	unclassified	unclassified	unclassified	unclassified	unclassified
Otu00627	0	0	0	0	1	0	0	0	0	1	1	0	0	0	Bacteria	unclassified	unclassified	unclassified	unclassified	unclassified
Otu00630	0	0	0	0	0	0	0	0	0	0	2	0	0	0	Bacteria	unclassified	unclassified	unclassified	unclassified	unclassified
Otu00633	0	0	0	0	0	0	0	0	1	0	0	0	0	0	Bacteria	Bacteroidetes	unclassified	unclassified	unclassified	unclassified
Otu00640	0	0	0	0	0	0	0	0	0	0	1	0	0	0	Bacteria	unclassified	unclassified	unclassified	unclassified	unclassified
Otu00641	0	0	1	0	0	0	0	0	2	0	0	0	0	0	Bacteria	unclassified	unclassified	unclassified	unclassified	unclassified
Otu00642	1	0	0	0	0	0	0	0	0	1	1	0	0	0	Bacteria	Bacteroidetes	unclassified	unclassified	unclassified	unclassified
Otu00645	0	0	1	0	0	0	0	0	0	0	0	2	0	0	Bacteria	Firmicutes	Clostridia	unclassified	unclassified	unclassified
Otu00656	0	0	0	0	2	2	0	0	0	0	0	1	0	0	Bacteria	Bacteroidetes	unclassified	unclassified	unclassified	unclassified
Otu00658	0	0	0	0	0	0	0	0	0	0	1	0	0	0	Bacteria	unclassified	unclassified	unclassified	unclassified	unclassified
Otu00659	0	0	0	0	0	0	0	0	0	0	1	0	0	0	Bacteria	unclassified	unclassified	unclassified	unclassified	unclassified
Otu00661	0	0	0	0	0	0	0	0	0	0	1	2	0	0	Bacteria	unclassified	unclassified	unclassified	unclassified	unclassified
Otu00662	0	0	0	0	0	0	0	0	0	0	1	3	1	0	Bacteria	unclassified	unclassified	unclassified	unclassified	unclassified
Otu00664	0	0	0	0	0	0	0	0	0	0	1	0	0	0	Bacteria	unclassified	unclassified	unclassified	unclassified	unclassified
Otu00670	0	0	0	0	2	0	0	0	2	0	0	9	0	0	Bacteria	unclassified	unclassified	unclassified	unclassified	unclassified
Otu00672	0	0	0	0	0	0	0	0	0	0	0	1	0	0	Bacteria	Bacteroidetes	unclassified	unclassified	unclassified	unclassified
Otu00673	0	0	0	0	0	0	0	0	0	0	0	1	0	0	Bacteria	Bacteroidetes	Sphingobacteria	Sphingobacteriales	unclassified	unclassified
Otu00674	0	0	1	0	0	0	0	0	0	0	0	0	0	0	Bacteria	Bacteroidetes	unclassified	unclassified	unclassified	unclassified
Otu00675	0	1	1	0	0	0	0	0	0	0	1	2	0	0	Bacteria	unclassified	unclassified	unclassified	unclassified	unclassified
Otu00685	0	0	1	0	0	2	0	0	1	0	0	0	0	0	Bacteria	Bacteroidetes	Sphingobacteria	Sphingobacteriales	unclassified	unclassified
Otu00688	0	0	0	0	0	1	0	0	0	0	0	2	0	0	Bacteria	Bacteroidetes	unclassified	unclassified	unclassified	unclassified
Otu00689	0	0	0	0	0	0	0	0	0	0	0	2	0	0	Bacteria	unclassified	unclassified	unclassified	unclassified	unclassified
Otu00690	1	0	1	0	0	0	0	0	0	0	0	0	0	0	Bacteria	Bacteroidetes	unclassified	unclassified	unclassified	unclassified
Otu00695	0	0	0	0	0	1	0	0	0	0	0	2	1	0	Bacteria	Bacteroidetes	unclassified	unclassified	unclassified	unclassified
Otu00697	0	0	0	0	0	0	0	0	1	0	0	0	0	0	Bacteria	Firmicutes	Clostridia	Clostridiales	Lachnospiraceae	unclassified
Otu00698	1	0	1	0	0	0	0	0	0	0	0	0	0	0	Bacteria	unclassified	unclassified	unclassified	unclassified	unclassified
Otu00701	0	0	0	0	0	0	0	0	0	0	0	2	0	0	Bacteria	unclassified	unclassified	unclassified	unclassified	unclassified
Otu00703	1	0	0	0	0	0	0	0	0	0	0	1	0	0	Bacteria	Bacteroidetes	unclassified	unclassified	unclassified	unclassified
Otu00711	1	0	0	0	2	1	0	0	0	0	0	0	0	0	Bacteria	Bacteroidetes	unclassified	unclassified	unclassified	unclassified
Otu00716	0	0	0	0	0	0	0	0	0	0	0	1	0	0	Bacteria	unclassified	unclassified	unclassified	unclassified	unclassified
Otu00721	0	0	1	0	0	0	0	0	0	0	0	0	0	0	Bacteria	unclassified	unclassified	unclassified	unclassified	unclassified
Otu00723	0	0	1	0	0	0	1	0	0	0	0	1	0	0	Bacteria	Bacteroidetes	unclassified	unclassified	unclassified	unclassified
Otu00726	0	0	0	0	1	0	0	0	0	0	0	1	0	0	Bacteria	Bacteroidetes	unclassified	unclassified	unclassified	unclassified
Otu00727	0	0	0	0	0	1	0	0	0	0	0	1	0	0	Bacteria	Bacteroidetes	unclassified	unclassified	unclassified	unclassified
Otu00728	0	0	0	0	0	0	0	0	0	0	0	0	1	0	Bacteria	Bacteroidetes	Sphingobacteria	Sphingobacteriales	unclassified	unclassified
Otu00729	0	0	0	0	1	0	1	0	0	0	0	0	1	0	Bacteria	unclassified	unclassified	unclassified	unclassified	unclassified
Otu00732	0	0	0	0	0	0	0	0	0	0	0	0	1	0	Bacteria	unclassified	unclassified	unclassified	unclassified	unclassified
Otu00737	1	0	0	1	0	0	0	0	1	0	0	0	0	0	Bacteria	Verrucomicrobia	unclassified	unclassified	unclassified	unclassified
Otu00741	0	0	0	1	0	0	3	1	1	0	0	0	2	2	Bacteria	Firmicutes	Clostridia	unclassified	unclassified	unclassified
Otu00743	0	0	0	0	1	0	0	0	0	0	0	0	0	0	Bacteria	unclassified	unclassified	unclassified	unclassified	unclassified
Otu00745	0	0	0	0	0	0	1	1	1	0	0	0	1	0	Bacteria	Bacteroidetes	unclassified	unclassified	unclassified	unclassified
Otu00746	0	0	0	0	0	1	0	0	1	0	0	0	0	0	Bacteria	Firmicutes	Clostridia	Clostridiales	Ruminococcaceae	unclassified
Otu00748	0	0	0	0	0	1	1	0	0	0	0	0	1	3	Bacteria	unclassified	unclassified	unclassified	unclassified	unclassified
Otu00749	0	0	0	0	0	0	1	1	0	0	0	0	0	1	Bacteria	Firmicutes	Clostridia	unclassified	unclassified	unclassified
Otu00751	0	0	0	0	0	0	0	0	0	0	0	0	2	4	Bacteria	Bacteroidetes	Sphingobacteria	Sphingobacteriales	Sphingobacteriaceae	unclassified
Otu00756	0	0	0	0	0	1	0	0	1	0	0	0	0	0	Bacteria	unclassified	unclassified	unclassified	unclassified	unclassified
Otu00759	0	0	1	0	0	0	0	0	0	0	0	0	1	0	Bacteria	Bacteroidetes	Sphingobacteria	Sphingobacteriales	unclassified	unclassified
Otu00762	0	0	0	0	0	1	0	1	1	0	0	0	0	0	Bacteria	Bacteroidetes	Sphingobacteria	Sphingobacteriales	unclassified	unclassified
Otu00773	0	0	0	0	0	0	1	0	1	0	0	0	0	0	Bacteria	Firmicutes	Clostridia	Clostridiales	Ruminococcaceae	unclassified
Otu00775	0	0	0	0	0	0	0	0	0	0	0	0	1	0	Bacteria	unclassified	unclassified	unclassified	unclassified	unclassified
Otu00778	0	0	0	0	1	1	1	2	0	0	0	0	0	1	Bacteria	unclassified	unclassified	unclassified	unclassified	unclassified
Otu00782	0	0	0	0	0	0	0	1	2	0	0	0	0	0	Bacteria	Bacteroidetes	Sphingobacteria	Sphingobacteriales	unclassified	unclassified
Otu00790	0	0	0	0	0	0	0	1	0	0	0	0	1	0	Bacteria	Firmicutes	Clostridia	Clostridiales	Ruminococcaceae	unclassified
Otu00791	0	0	0	0	1	0	1	0	0	0	0	0	0	0	Bacteria	Bacteroidetes	unclassified	unclassified	unclassified	unclassified
Otu00793	0	0	0	0	0	0	0	0	1	0	0	0	0	0	Bacteria	Bacteroidetes	unclassified	unclassified	unclassified	unclassified
Otu00794	0	0	0	0	0	0	1	0	0	0	0	0	0	0	Bacteria	Firmicutes	Clostridia	unclassified	unclassified	unclassified
Otu00795	0	0	0	0	0	0	1	0	0	0	0	0	0	0	Bacteria	Bacteroidetes	unclassified	unclassified	unclassified	unclassified
Otu00799	0	0	0	0	0	0	0	0	0	0	0	0	0	1	Bacteria	Bacteroidetes	unclassified	unclassified	unclassified	unclassified
Otu00805	0	0	0	0	0	0	0	0	0	0	0	0	1	0	Bacteria	Firmicutes	Clostridia	Clostridiales	unclassified	unclassified
Otu00807	0	0	0	0	0	0	0	0	0	0	0	0	0	1	Bacteria	Firmicutes	Clostridia	Clostridiales	unclassified	unclassified
Otu00817	0	0	0	0	0	0	0	0	1	0	0	0	0	2	Bacteria	Firmicutes	Clostridia	unclassified	unclassified	unclassified
Otu00818	0	0	0	0	0	0	0	0	0	0	0	0	0	1	Bacteria	Bacteroidetes	unclassified	unclassified	unclassified	unclassified
Otu00819	0	0	0	0	0	0	0	0	0	0	0	0	0	1	Bacteria	Firmicutes	Clostridia	Clostridiales	Ruminococcaceae	unclassified
Otu00822	3	0	0	0	0	0	0	0	0	0	0	0	0	0	Bacteria	Bacteroidetes	unclassified	unclassified	unclassified	unclassified
Otu00823	1	0	1	0	0	0	0	0	0	0	0	0	0	0	Bacteria	Bacteroidetes	Bacteroidia	Bacteroidales	Porphyromonadaceae	unclassified
Otu00824	3	0	0	0	0	0	0	0	0	0	0	0	0	0	Bacteria	Bacteroidetes	unclassified	unclassified	unclassified	unclassified
Otu00825	1	1	0	0	0	0	0	0	0	0	0	0	0	0	Bacteria	Bacteroidetes	Bacteroidia	Bacteroidales	Porphyromonadaceae	unclassified
Otu00826	2	1	1	0	0	0	0	0	0	0	0	0	0	0	Bacteria	Firmicutes	Clostridia	Clostridiales	unclassified	unclassified
Otu00827	2	0	0	0	0	0	0	0	0	0	0	0	0	0	Bacteria	Firmicutes	Clostridia	Clostridiales	Ruminococcaceae	unclassified
Otu00829	3	0	0	0	0	0	0	0	0	0	0	0	0	0	Bacteria	Bacteroidetes	unclassified	unclassified	unclassified	unclassified
Otu00830	2	0	0	0	0	0	0	0	0	0	0	0	0	0	Bacteria	Bacteroidetes	unclassified	unclassified	unclassified	unclassified
Otu00831	1	4	0	0	0	0	0	0	0	0	0	0	0	0	Bacteria	Bacteroidetes	unclassified	unclassified	unclassified	unclassified
Otu00832	3	2	0	0	0	0	0	0	0	0	0	0	0	0	Bacteria	Firmicutes	Clostridia	Clostridiales	Ruminococcaceae	unclassified
Otu00834	2	0	0	0	0	0	0	0	0	0	0	0	0	0	Bacteria	Bacteroidetes	unclassified	unclassified	unclassified	unclassified
Otu00835	2	0	0	1	0	0	0	0	0	0	0	0	0	0	Bacteria	Bacteroidetes	Bacteroidia	Bacteroidales	unclassified	unclassified
Otu00836	2	0	0	0	0	0	0	0	0	0	0	0	0	0	Bacteria	Bacteroidetes	unclassified	unclassified	unclassified	unclassified
Otu00838	1	0	0	0	0	0	0	0	0	0	0	0	0	0	Bacteria	Bacteroidetes	unclassified	unclassified	unclassified	unclassified
Otu00842	2	0	0	0	0	0	0	0	0	0	0	0	0	0	Bacteria	unclassified	unclassified	unclassified	unclassified	unclassified
Otu00843	1	0	0	0	0	0	0	0	0	0	0	0	0	0	Bacteria	Bacteroidetes	Sphingobacteria	Sphingobacteriales	unclassified	unclassified
Otu00844	2	0	1	1	0	0	0	0	0	0	0	0	0	0	Bacteria	Bacteroidetes	Bacteroidia	Bacteroidales	Porphyromonadaceae	unclassified
Otu00846	0	2	0	0	0	0	0	0	0	0	0	0	0	0	Bacteria	Bacteroidetes	unclassified	unclassified	unclassified	unclassified
Otu00848	2	0	0	0	0	0	0	0	0	0	0	0	0	0	Bacteria	Bacteroidetes	unclassified	unclassified	unclassified	unclassified
Otu00849	1	0	0	0	0	0	0	0	0	0	0	0	0	0	Bacteria	Bacteroidetes	unclassified	unclassified	unclassified	unclassified
Otu00851	1	0	0	0	0	0	0	0	0	0	0	0	0	0	Bacteria	Bacteroidetes	unclassified	unclassified	unclassified	unclassified
Otu00853	1	0	0	0	0	0	0	0	0	0	0	0	0	0	Bacteria	Bacteroidetes	Bacteroidia	Bacteroidales	unclassified	unclassified
Otu00854	1	0	0	0	0	0	0	0	0	0	0	0	0	0	Bacteria	unclassified	unclassified	unclassified	unclassified	unclassified
Otu00855	1	0	0	0	0	0	0	0	0	0	0	0	0	0	Bacteria	Bacteroidetes	unclassified	unclassified	unclassified	unclassified
Otu00857	2	0	0	0	0	0	0	0	0	0	0	0	0	0	Bacteria	Firmicutes	Clostridia	Clostridiales	unclassified	unclassified
Otu00858	1	1	1	0	0	0	0	0	0	0	0	0	0	0	Bacteria	Bacteroidetes	unclassified	unclassified	unclassified	unclassified
Otu00859	1	2	0	0	0	0	0	0	0	0	0	0	0	0	Bacteria	Bacteroidetes	unclassified	unclassified	unclassified	unclassified
Otu00863	1	0	0	0	0	0	0	0	0	0	0	0	0	0	Bacteria	Bacteroidetes	unclassified	unclassified	unclassified	unclassified
Otu00865	1	0	0	0	0	0	0	0	0	0	0	0	0	0	Bacteria	Firmicutes	Clostridia	Clostridiales	unclassified	unclassified
Otu00871	0	1	0	0	0	0	0	0	0	0	0	0	0	0	Bacteria	Bacteroidetes	unclassified	unclassified	unclassified	unclassified
Otu00874	1	0	0	0	0	0	0	0	0	0	0	0	0	0	Bacteria	Bacteroidetes	unclassified	unclassified	unclassified	unclassified
Otu00875	1	0	0	0	0	0	0	0	0	0	0	0	0	0	Bacteria	Bacteroidetes	Bacteroidia	Bacteroidales	unclassified	unclassified
Otu00876	3	0	0	0	0	0	0	0	0	0	0	0	0	0	Bacteria	unclassified	unclassified	unclassified	unclassified	unclassified
Otu00880	0	0	1	0	0	0	0	0	0	0	0	0	0	0	Bacteria	Bacteroidetes	Bacteroidia	Bacteroidales	Porphyromonadaceae	unclassified
Otu00881	1	0	0	0	0	0	0	0	0	0	0	0	0	0	Bacteria	Bacteroidetes	Bacteroidia	Bacteroidales	unclassified	unclassified
Otu00885	1	0	0	0	0	0	0	0	0	0	0	0	0	0	Bacteria	Bacteroidetes	unclassified	unclassified	unclassified	unclassified
Otu00888	1	0	0	0	0	0	0	0	0	0	0	0	0	0	Bacteria	Bacteroidetes	Sphingobacteria	Sphingobacteriales	Chitinophagaceae	unclassified
Otu00890	1	1	0	0	0	0	0	0	0	0	0	0	0	0	Bacteria	Bacteroidetes	unclassified	unclassified	unclassified	unclassified
Otu00892	2	2	1	8	0	0	0	0	0	0	0	0	0	0	Bacteria	Bacteroidetes	unclassified	unclassified	unclassified	unclassified
Otu00893	1	0	0	0	0	0	0	0	0	0	0	0	0	0	Bacteria	unclassified	unclassified	unclassified	unclassified	unclassified
Otu00898	2	0	1	1	0	0	0	0	0	0	0	0	0	0	Bacteria	Firmicutes	Clostridia	Clostridiales	unclassified	unclassified
Otu00899	1	0	0	0	0	0	0	0	0	0	0	0	0	0	Bacteria	Bacteroidetes	Bacteroidia	Bacteroidales	unclassified	unclassified
Otu00903	1	0	0	0	0	0	0	0	0	0	0	0	0	0	Bacteria	Firmicutes	Clostridia	Clostridiales	unclassified	unclassified
Otu00904	1	0	0	0	0	0	0	0	0	0	0	0	0	0	Bacteria	Firmicutes	Clostridia	Clostridiales	unclassified	unclassified
Otu00905	0	0	1	0	0	0	0	0	0	0	0	0	0	1	Bacteria	Firmicutes	Clostridia	Clostridiales	unclassified	unclassified
Otu00906	1	1	0	0	0	0	0	0	0	0	0	0	0	0	Bacteria	Bacteroidetes	unclassified	unclassified	unclassified	unclassified
Otu00909	1	0	0	0	0	0	0	0	0	0	0	0	0	0	Bacteria	Bacteroidetes	unclassified	unclassified	unclassified	unclassified
Otu00910	1	0	0	0	0	0	0	0	0	0	0	0	0	0	Bacteria	Firmicutes	Clostridia	Clostridiales	unclassified	unclassified
Otu00911	5	2	0	0	0	0	0	0	0	0	0	0	0	0	Bacteria	Bacteroidetes	unclassified	unclassified	unclassified	unclassified
Otu00914	2	0	0	0	0	0	0	0	0	0	0	0	0	0	Bacteria	Firmicutes	Clostridia	Clostridiales	Ruminococcaceae	unclassified
Otu00915	2	1	0	0	0	0	0	0	0	0	0	0	0	0	Bacteria	Bacteroidetes	unclassified	unclassified	unclassified	unclassified
Otu00916	1	0	0	0	0	0	0	0	0	0	0	0	0	0	Bacteria	Bacteroidetes	unclassified	unclassified	unclassified	unclassified
Otu00917	1	0	0	0	0	0	0	0	0	0	0	0	0	0	Bacteria	Proteobacteria	Gammaproteobacteria	Pseudomonadales	Moraxellaceae	unclassified
Otu00920	1	0	0	0	0	0	0	0	0	0	0	0	0	0	Bacteria	unclassified	unclassified	unclassified	unclassified	unclassified
Otu00922	1	0	0	0	0	0	0	0	0	0	0	0	0	0	Bacteria	Firmicutes	Clostridia	Clostridiales	unclassified	unclassified
Otu00925	1	0	0	0	0	0	0	0	0	0	0	0	0	0	Bacteria	Bacteroidetes	unclassified	unclassified	unclassified	unclassified
Otu00929	1	0	0	0	0	0	0	0	0	0	0	0	0	0	Bacteria	Firmicutes	Clostridia	Clostridiales	unclassified	unclassified
Otu00932	1	0	0	0	0	0	0	0	0	0	0	0	0	0	Bacteria	Bacteroidetes	unclassified	unclassified	unclassified	unclassified
Otu00933	1	0	0	0	0	0	0	0	0	0	0	0	0	0	Bacteria	Bacteroidetes	unclassified	unclassified	unclassified	unclassified
Otu00935	1	0	0	0	0	0	0	0	0	0	0	0	0	0	Bacteria	Bacteroidetes	unclassified	unclassified	unclassified	unclassified
Otu00937	1	0	0	0	0	0	0	0	0	0	0	0	0	0	Bacteria	Actinobacteria	Actinobacteria	Actinomycetales	Micrococcaceae	unclassified
Otu00938	0	2	1	0	0	0	0	0	0	0	0	0	0	0	Bacteria	Proteobacteria	unclassified	unclassified	unclassified	unclassified
Otu00939	1	1	0	0	0	0	0	0	0	0	0	0	0	0	Bacteria	Firmicutes	Clostridia	Clostridiales	Ruminococcaceae	unclassified
Otu00940	3	1	0	0	0	0	0	0	0	0	0	0	0	0	Bacteria	unclassified	unclassified	unclassified	unclassified	unclassified
Otu00944	1	3	0	0	0	0	0	0	0	0	0	0	0	0	Bacteria	Firmicutes	Clostridia	Clostridiales	Lachnospiraceae	unclassified
Otu00946	1	1	0	0	0	0	0	0	0	0	0	0	0	0	Bacteria	Bacteroidetes	unclassified	unclassified	unclassified	unclassified
Otu00947	2	1	0	0	0	0	0	0	0	0	0	0	0	0	Bacteria	Bacteroidetes	unclassified	unclassified	unclassified	unclassified
Otu00948	1	0	0	0	0	0	0	0	0	0	0	0	0	0	Bacteria	Firmicutes	Clostridia	Clostridiales	unclassified	unclassified
Otu00949	4	1	8	17	0	0	0	0	0	0	0	0	0	0	Bacteria	Bacteroidetes	unclassified	unclassified	unclassified	unclassified
Otu00950	0	0	1	0	0	0	0	0	0	0	0	0	0	0	Bacteria	Firmicutes	Clostridia	Clostridiales	unclassified	unclassified
Otu00953	1	1	1	0	0	0	0	0	0	0	0	0	0	0	Bacteria	Firmicutes	Clostridia	Clostridiales	unclassified	unclassified
Otu00954	1	0	0	0	0	0	0	0	0	0	0	0	0	0	Bacteria	Verrucomicrobia	Subdivision5	unclassified	unclassified	unclassified
Otu00955	1	0	0	0	0	0	0	0	0	0	0	0	0	0	Bacteria	Bacteroidetes	unclassified	unclassified	unclassified	unclassified
Otu00956	2	1	0	0	0	0	0	0	0	0	0	0	0	0	Bacteria	Bacteroidetes	unclassified	unclassified	unclassified	unclassified
Otu00957	1	0	0	0	0	0	0	0	0	0	0	0	0	0	Bacteria	Bacteroidetes	unclassified	unclassified	unclassified	unclassified
Otu00959	1	0	0	0	0	0	0	0	0	0	0	0	0	0	Bacteria	Firmicutes	Clostridia	Clostridiales	Lachnospiraceae	unclassified
Otu00960	1	0	0	0	0	0	0	0	0	0	0	0	0	0	Bacteria	Verrucomicrobia	Subdivision5	unclassified	unclassified	unclassified
Otu00965	1	0	0	0	0	0	0	0	0	0	0	0	0	0	Bacteria	Firmicutes	Clostridia	Clostridiales	Lachnospiraceae	unclassified
Otu00970	2	1	3	1	0	0	0	0	0	0	0	0	0	0	Bacteria	Bacteroidetes	unclassified	unclassified	unclassified	unclassified
Otu00971	1	0	0	0	0	0	0	0	0	0	0	0	0	0	Bacteria	Firmicutes	Clostridia	Clostridiales	Ruminococcaceae	unclassified
Otu00972	1	0	0	0	0	0	0	0	0	0	0	0	0	0	Bacteria	Bacteroidetes	unclassified	unclassified	unclassified	unclassified
Otu00973	2	0	0	0	0	0	0	0	0	0	0	0	0	0	Bacteria	Bacteroidetes	unclassified	unclassified	unclassified	unclassified
Otu00974	0	2	0	0	0	0	0	0	0	0	0	0	0	0	Bacteria	Bacteroidetes	unclassified	unclassified	unclassified	unclassified
Otu00976	1	0	0	0	0	0	0	0	0	0	0	0	0	0	Bacteria	Firmicutes	Clostridia	Clostridiales	Ruminococcaceae	unclassified
Otu00977	1	0	0	0	0	0	0	0	0	0	0	0	0	0	Bacteria	Bacteroidetes	unclassified	unclassified	unclassified	unclassified
Otu00978	1	0	0	0	0	0	0	0	0	0	0	0	0	0	Bacteria	Bacteroidetes	unclassified	unclassified	unclassified	unclassified
Otu00979	1	0	0	0	0	0	0	0	0	0	0	0	0	0	Bacteria	Firmicutes	Clostridia	Clostridiales	Ruminococcaceae	unclassified
Otu00983	1	0	0	0	0	0	0	0	0	0	0	0	0	0	Bacteria	Bacteroidetes	Sphingobacteria	Sphingobacteriales	unclassified	unclassified
Otu00984	2	0	0	0	0	0	0	0	0	0	0	0	0	0	Bacteria	unclassified	unclassified	unclassified	unclassified	unclassified
Otu00986	1	0	0	0	0	0	0	0	0	0	0	0	0	0	Bacteria	Firmicutes	Clostridia	Clostridiales	unclassified	unclassified
Otu00987	1	0	0	0	0	0	0	0	0	0	0	0	0	0	Bacteria	Firmicutes	Clostridia	Clostridiales	Ruminococcaceae	unclassified
Otu00989	1	1	0	0	0	0	0	0	0	0	0	0	0	0	Bacteria	Firmicutes	Clostridia	Clostridiales	Ruminococcaceae	unclassified
Otu00991	0	1	1	0	0	0	0	0	0	0	0	0	0	0	Bacteria	Firmicutes	Clostridia	Clostridiales	Ruminococcaceae	unclassified
Otu00994	1	0	0	0	0	0	0	0	0	0	0	0	0	0	Bacteria	Firmicutes	Clostridia	Clostridiales	Ruminococcaceae	unclassified
Otu00995	1	0	0	0	0	0	0	0	0	0	0	0	0	0	Bacteria	unclassified	unclassified	unclassified	unclassified	unclassified
Otu00997	1	0	0	0	0	0	0	0	0	0	0	0	0	0	Bacteria	Firmicutes	Clostridia	Clostridiales	Ruminococcaceae	unclassified
Otu00998	1	0	0	0	0	0	0	0	0	0	0	0	0	0	Bacteria	Bacteroidetes	Bacteroidia	Bacteroidales	Porphyromonadaceae	unclassified
Otu01000	1	0	0	0	0	0	0	0	0	0	0	0	0	0	Bacteria	Firmicutes	Clostridia	Clostridiales	Ruminococcaceae	unclassified
Otu01002	1	0	0	0	0	0	0	0	0	0	0	0	0	0	Bacteria	Proteobacteria	Gammaproteobacteria	unclassified	unclassified	unclassified
Otu01003	1	0	0	0	0	0	0	0	0	0	0	0	0	0	Bacteria	Bacteroidetes	unclassified	unclassified	unclassified	unclassified
Otu01004	1	0	0	0	0	0	0	0	0	0	0	0	0	0	Bacteria	Firmicutes	Clostridia	Clostridiales	Lachnospiraceae	unclassified
Otu01006	1	0	0	0	0	0	0	0	0	0	0	0	0	0	Bacteria	Bacteroidetes	Bacteroidia	Bacteroidales	Porphyromonadaceae	unclassified
Otu01008	3	0	0	0	1	0	0	0	0	0	0	0	0	0	Bacteria	Bacteroidetes	unclassified	unclassified	unclassified	unclassified
Otu01010	2	1	0	0	0	0	0	0	0	0	0	0	0	0	Bacteria	Bacteroidetes	Bacteroidia	Bacteroidales	Prevotellaceae	unclassified
Otu01013	2	1	0	0	0	0	0	0	0	0	0	0	0	0	Bacteria	Bacteroidetes	unclassified	unclassified	unclassified	unclassified
Otu01014	1	0	0	0	0	0	0	0	0	0	0	0	0	0	Bacteria	unclassified	unclassified	unclassified	unclassified	unclassified
Otu01015	1	0	0	0	0	0	0	0	0	0	0	0	0	0	Bacteria	Bacteroidetes	unclassified	unclassified	unclassified	unclassified
Otu01017	1	1	0	0	0	0	0	0	0	0	0	0	0	0	Bacteria	Bacteroidetes	Bacteroidia	Bacteroidales	Porphyromonadaceae	unclassified
Otu01025	1	0	0	0	0	0	0	0	0	0	0	0	0	0	Bacteria	Firmicutes	Clostridia	Clostridiales	unclassified	unclassified
Otu01026	1	0	1	0	0	0	0	0	0	0	0	0	0	0	Bacteria	Bacteroidetes	unclassified	unclassified	unclassified	unclassified
Otu01028	1	0	0	0	0	0	0	0	0	0	0	0	0	0	Bacteria	Firmicutes	Clostridia	Clostridiales	Ruminococcaceae	unclassified
Otu01031	1	0	0	0	0	0	0	0	0	0	0	0	0	0	Bacteria	Firmicutes	Clostridia	Clostridiales	Ruminococcaceae	unclassified
Otu01032	1	0	0	0	0	0	0	0	0	0	0	0	0	0	Bacteria	Verrucomicrobia	Subdivision5	unclassified	unclassified	unclassified
Otu01033	1	0	0	0	0	0	0	0	0	0	0	0	0	0	Bacteria	Bacteroidetes	Bacteroidia	Bacteroidales	unclassified	unclassified
Otu01038	2	0	0	0	1	28	31	15	9	0	0	0	0	0	Bacteria	Bacteroidetes	unclassified	unclassified	unclassified	unclassified
Otu01041	1	0	0	0	0	0	0	0	0	0	0	0	0	0	Bacteria	Bacteroidetes	unclassified	unclassified	unclassified	unclassified
Otu01044	1	0	0	0	0	0	0	0	0	0	0	0	0	0	Bacteria	Bacteroidetes	Bacteroidia	Bacteroidales	unclassified	unclassified
Otu01046	1	0	0	0	0	0	0	0	0	0	0	0	0	0	Bacteria	Firmicutes	Bacilli	Bacillales	unclassified	unclassified
Otu01052	1	0	0	0	0	0	0	0	0	0	0	0	0	0	Bacteria	Firmicutes	Clostridia	Clostridiales	Ruminococcaceae	unclassified
Otu01053	0	0	1	0	0	0	0	0	0	0	0	0	0	0	Bacteria	Firmicutes	Clostridia	Clostridiales	Ruminococcaceae	unclassified
Otu01057	2	0	0	0	0	0	0	0	0	0	0	0	0	0	Bacteria	Firmicutes	Clostridia	Clostridiales	Ruminococcaceae	unclassified
Otu01059	1	0	1	0	0	0	0	0	0	0	0	0	0	0	Bacteria	Verrucomicrobia	Subdivision5	unclassified	unclassified	unclassified
Otu01060	1	0	0	0	0	0	0	0	0	0	0	0	0	0	Bacteria	Bacteroidetes	Bacteroidia	Bacteroidales	Prevotellaceae	unclassified
Otu01062	1	0	0	0	0	0	0	0	0	0	0	0	0	0	Bacteria	Firmicutes	Bacilli	Bacillales	unclassified	unclassified
Otu01063	1	0	2	0	0	0	0	0	0	0	0	0	0	0	Bacteria	unclassified	unclassified	unclassified	unclassified	unclassified
Otu01064	1	0	0	0	0	0	0	0	0	0	0	0	0	0	Bacteria	Proteobacteria	Gammaproteobacteria	Xanthomonadales	Xanthomonadaceae	unclassified
Otu01067	1	0	0	0	0	0	0	0	0	0	0	0	0	0	Bacteria	Planctomycetes	Planctomycetacia	Planctomycetales	Planctomycetaceae	unclassified
Otu01068	1	0	0	0	0	0	0	0	0	0	0	0	0	0	Bacteria	Bacteroidetes	unclassified	unclassified	unclassified	unclassified
Otu01070	1	0	0	0	0	0	0	0	0	0	0	0	0	0	Bacteria	Firmicutes	Clostridia	Clostridiales	unclassified	unclassified
Otu01072	1	0	0	0	0	0	0	0	0	0	0	0	0	0	Bacteria	unclassified	unclassified	unclassified	unclassified	unclassified
Otu01076	1	0	0	0	0	0	0	0	0	0	0	0	0	0	Bacteria	Bacteroidetes	unclassified	unclassified	unclassified	unclassified
Otu01077	1	0	0	0	0	0	0	0	0	0	0	0	0	0	Bacteria	Bacteroidetes	Bacteroidia	Bacteroidales	unclassified	unclassified
Otu01078	0	0	0	0	0	0	0	0	0	1	0	0	0	0	Bacteria	Bacteroidetes	unclassified	unclassified	unclassified	unclassified
Otu01079	1	0	0	0	0	0	0	0	0	0	0	0	0	0	Bacteria	unclassified	unclassified	unclassified	unclassified	unclassified
Otu01080	1	0	0	0	0	0	0	0	0	0	0	0	0	0	Bacteria	Bacteroidetes	unclassified	unclassified	unclassified	unclassified
Otu01082	1	0	0	0	0	0	0	0	0	0	0	0	0	0	Bacteria	Bacteroidetes	unclassified	unclassified	unclassified	unclassified
Otu01085	1	0	0	0	0	0	0	0	0	0	0	0	0	0	Bacteria	Firmicutes	Clostridia	Clostridiales	unclassified	unclassified
Otu01087	1	0	0	0	0	0	0	0	0	0	0	0	0	0	Bacteria	Bacteroidetes	Sphingobacteria	Sphingobacteriales	unclassified	unclassified
Otu01091	1	0	0	0	0	0	0	0	0	0	0	0	0	0	Bacteria	Firmicutes	Clostridia	Clostridiales	Lachnospiraceae	unclassified
Otu01092	1	1	1	3	0	0	0	0	0	0	0	0	0	0	Bacteria	Bacteroidetes	unclassified	unclassified	unclassified	unclassified
Otu01093	1	0	0	0	0	0	0	0	0	0	0	0	0	0	Bacteria	unclassified	unclassified	unclassified	unclassified	unclassified
Otu01098	1	0	0	0	0	0	0	0	0	0	0	0	0	0	Bacteria	unclassified	unclassified	unclassified	unclassified	unclassified
Otu01099	1	0	0	0	0	0	0	0	0	0	0	0	0	0	Bacteria	Bacteroidetes	unclassified	unclassified	unclassified	unclassified
Otu01103	1	0	0	0	0	0	0	0	0	0	0	0	0	0	Bacteria	Firmicutes	Clostridia	Clostridiales	Ruminococcaceae	unclassified
Otu01104	1	0	0	0	0	0	0	0	0	0	0	0	0	0	Bacteria	Verrucomicrobia	Subdivision5	unclassified	unclassified	unclassified
Otu01105	1	19	1	0	0	0	0	0	0	0	0	0	0	0	Bacteria	Firmicutes	Clostridia	Clostridiales	Ruminococcaceae	unclassified
Otu01107	0	2	0	0	0	0	0	0	0	0	0	0	0	0	Bacteria	Bacteroidetes	unclassified	unclassified	unclassified	unclassified
Otu01115	0	1	0	0	0	0	0	0	0	0	0	0	0	0	Bacteria	unclassified	unclassified	unclassified	unclassified	unclassified
Otu01116	0	1	0	0	0	0	0	0	0	0	0	0	0	0	Bacteria	Bacteroidetes	Bacteroidia	Bacteroidales	Prevotellaceae	unclassified
Otu01118	0	1	0	0	0	0	0	0	0	0	0	0	0	0	Bacteria	unclassified	unclassified	unclassified	unclassified	unclassified
Otu01119	0	2	1	0	0	0	0	0	0	0	0	0	0	0	Bacteria	Firmicutes	Bacilli	Bacillales	unclassified	unclassified
Otu01124	2	0	0	0	0	0	0	0	0	0	0	0	0	0	Bacteria	Bacteroidetes	unclassified	unclassified	unclassified	unclassified
Otu01127	0	0	3	0	1	3	0	0	0	0	0	0	0	0	Bacteria	Firmicutes	Clostridia	Clostridiales	Ruminococcaceae	unclassified
Otu01131	0	1	0	0	0	0	0	0	0	0	0	0	0	0	Bacteria	Bacteroidetes	Sphingobacteria	Sphingobacteriales	unclassified	unclassified
Otu01139	1	2	0	0	18	8	0	0	0	0	0	0	0	0	Bacteria	Bacteroidetes	Bacteroidia	Bacteroidales	Porphyromonadaceae	unclassified
Otu01140	0	2	3	2	0	0	0	0	0	0	0	0	0	0	Bacteria	Proteobacteria	Betaproteobacteria	Burkholderiales	Alcaligenaceae	unclassified
Otu01143	0	2	0	0	0	0	0	0	0	0	0	0	0	0	Bacteria	Bacteroidetes	Sphingobacteria	Sphingobacteriales	unclassified	unclassified
Otu01164	0	0	0	1	0	0	0	0	0	0	0	0	0	0	Bacteria	Bacteroidetes	unclassified	unclassified	unclassified	unclassified
Otu01169	0	1	0	0	0	0	0	0	0	0	0	0	0	0	Bacteria	Bacteroidetes	unclassified	unclassified	unclassified	unclassified
Otu01183	3	0	0	0	0	0	0	0	0	0	0	0	0	0	Bacteria	Bacteroidetes	unclassified	unclassified	unclassified	unclassified
Otu01189	1	1	0	0	0	0	0	0	0	0	0	0	0	0	Bacteria	Bacteroidetes	unclassified	unclassified	unclassified	unclassified
Otu01193	1	0	1	0	0	0	0	0	0	0	0	0	0	0	Bacteria	unclassified	unclassified	unclassified	unclassified	unclassified
Otu01195	0	1	0	0	0	0	0	0	0	0	0	0	0	0	Bacteria	Bacteroidetes	unclassified	unclassified	unclassified	unclassified
Otu01202	0	1	0	0	0	0	0	0	0	0	0	0	0	0	Bacteria	Firmicutes	Clostridia	Clostridiales	Lachnospiraceae	unclassified
Otu01203	0	1	0	1	0	0	0	0	0	0	0	0	0	0	Bacteria	Bacteroidetes	unclassified	unclassified	unclassified	unclassified
Otu01204	0	2	0	0	0	0	0	0	0	0	0	0	0	0	Bacteria	Bacteroidetes	unclassified	unclassified	unclassified	unclassified
Otu01214	1	1	0	0	0	0	0	0	0	0	0	0	0	0	Bacteria	Bacteroidetes	unclassified	unclassified	unclassified	unclassified
Otu01217	0	1	1	0	0	0	0	0	0	0	0	0	0	0	Bacteria	Firmicutes	Clostridia	Clostridiales	unclassified	unclassified
Otu01218	0	1	0	0	0	0	0	0	0	0	0	0	0	0	Bacteria	Bacteroidetes	unclassified	unclassified	unclassified	unclassified
Otu01223	0	1	1	0	0	0	0	0	0	0	0	0	0	0	Bacteria	Bacteroidetes	Bacteroidia	Bacteroidales	unclassified	unclassified
Otu01233	1	1	0	0	0	0	0	0	0	0	0	0	0	0	Bacteria	Bacteroidetes	unclassified	unclassified	unclassified	unclassified
Otu01252	0	1	0	0	0	0	0	0	0	0	0	0	0	0	Bacteria	Firmicutes	Clostridia	Clostridiales	Lachnospiraceae	unclassified
Otu01260	0	1	0	0	0	0	0	0	0	0	0	0	0	0	Bacteria	Firmicutes	Clostridia	Clostridiales	Ruminococcaceae	unclassified
Otu01265	0	0	1	0	0	0	0	0	0	0	0	0	0	0	Bacteria	Bacteroidetes	unclassified	unclassified	unclassified	unclassified
Otu01266	0	1	0	0	1	0	0	0	0	0	1	0	0	0	Bacteria	Bacteroidetes	unclassified	unclassified	unclassified	unclassified
Otu01274	1	1	0	0	0	0	0	0	0	0	0	0	0	0	Bacteria	Firmicutes	Clostridia	Clostridiales	Ruminococcaceae	unclassified
Otu01278	0	1	2	4	0	0	0	0	0	0	0	0	0	0	Bacteria	Proteobacteria	unclassified	unclassified	unclassified	unclassified
Otu01283	1	1	0	1	0	0	0	0	0	0	0	0	0	0	Bacteria	Proteobacteria	unclassified	unclassified	unclassified	unclassified
Otu01290	0	1	0	0	0	0	0	0	0	0	0	0	0	0	Bacteria	Bacteroidetes	unclassified	unclassified	unclassified	unclassified
Otu01291	0	0	1	0	1	0	0	0	0	0	0	0	0	0	Bacteria	Bacteroidetes	unclassified	unclassified	unclassified	unclassified
Otu01303	0	0	1	0	0	0	0	0	0	0	0	0	0	0	Bacteria	Bacteroidetes	unclassified	unclassified	unclassified	unclassified
Otu01306	0	1	1	0	0	0	0	0	0	0	0	0	0	0	Bacteria	Firmicutes	Clostridia	Clostridiales	Lachnospiraceae	unclassified
Otu01307	0	0	1	1	0	0	0	0	0	0	0	0	0	0	Bacteria	Firmicutes	Clostridia	Clostridiales	unclassified	unclassified
Otu01312	1	1	1	0	0	0	0	0	0	0	0	0	0	0	Bacteria	Firmicutes	Clostridia	Clostridiales	unclassified	unclassified
Otu01320	1	0	0	0	0	0	0	0	0	0	0	0	0	0	Bacteria	Bacteroidetes	unclassified	unclassified	unclassified	unclassified
Otu01321	0	0	6	0	1	0	0	0	0	0	0	0	0	0	Bacteria	unclassified	unclassified	unclassified	unclassified	unclassified
Otu01322	0	0	3	0	0	0	0	0	0	0	0	0	0	0	Bacteria	unclassified	unclassified	unclassified	unclassified	unclassified
Otu01323	0	0	4	1	0	0	0	0	0	0	0	0	0	0	Bacteria	Proteobacteria	Gammaproteobacteria	Xanthomonadales	Xanthomonadaceae	unclassified
Otu01324	0	0	5	2	0	0	0	0	0	0	0	0	0	0	Bacteria	Firmicutes	Erysipelotrichi	Erysipelotrichales	Erysipelotrichaceae	unclassified
Otu01326	0	0	2	1	0	0	0	0	0	0	0	0	0	0	Bacteria	Bacteroidetes	Sphingobacteria	Sphingobacteriales	Sphingobacteriaceae	unclassified
Otu01327	0	0	1	0	0	0	0	0	0	0	0	0	0	0	Bacteria	Firmicutes	Clostridia	Clostridiales	unclassified	unclassified
Otu01329	0	0	2	0	0	0	0	0	0	0	0	0	0	0	Bacteria	Bacteroidetes	unclassified	unclassified	unclassified	unclassified
Otu01330	0	0	6	0	0	0	0	0	0	0	0	0	0	0	Bacteria	Bacteroidetes	Bacteroidia	Bacteroidales	unclassified	unclassified
Otu01331	0	0	6	3	0	0	0	0	0	0	0	0	0	0	Bacteria	unclassified	unclassified	unclassified	unclassified	unclassified
Otu01333	0	0	3	0	0	0	0	0	0	0	0	0	0	0	Bacteria	Proteobacteria	Betaproteobacteria	Burkholderiales	Alcaligenaceae	unclassified
Otu01334	0	0	2	0	0	0	0	0	0	0	0	0	0	0	Bacteria	Firmicutes	unclassified	unclassified	unclassified	unclassified
Otu01335	0	0	0	1	0	0	0	0	0	0	0	0	0	0	Bacteria	Firmicutes	Clostridia	Clostridiales	Ruminococcaceae	unclassified
Otu01336	0	0	2	0	0	0	0	0	0	0	0	0	0	0	Bacteria	Firmicutes	Clostridia	Clostridiales	unclassified	unclassified
Otu01337	0	0	1	0	0	0	0	0	0	0	0	0	0	0	Bacteria	Firmicutes	unclassified	unclassified	unclassified	unclassified
Otu01338	0	0	1	1	0	0	0	0	1	0	0	0	0	0	Bacteria	Bacteroidetes	unclassified	unclassified	unclassified	unclassified
Otu01339	0	0	1	0	0	0	0	0	0	0	0	0	0	0	Bacteria	Firmicutes	Clostridia	Clostridiales	Lachnospiraceae	unclassified
Otu01340	0	0	1	0	0	0	0	0	0	0	0	0	0	0	Bacteria	Bacteroidetes	Sphingobacteria	Sphingobacteriales	unclassified	unclassified
Otu01341	0	0	2	0	0	0	0	0	0	0	0	0	0	0	Bacteria	unclassified	unclassified	unclassified	unclassified	unclassified
Otu01342	1	0	1	0	0	0	0	0	0	0	0	0	0	0	Bacteria	unclassified	unclassified	unclassified	unclassified	unclassified
Otu01343	0	0	1	0	0	0	0	0	0	0	0	0	0	0	Bacteria	Bacteroidetes	unclassified	unclassified	unclassified	unclassified
Otu01344	0	0	1	0	0	0	0	0	0	0	0	0	0	0	Bacteria	unclassified	unclassified	unclassified	unclassified	unclassified
Otu01345	0	0	1	0	0	0	0	0	0	0	0	0	0	0	Bacteria	Firmicutes	Clostridia	Clostridiales	unclassified	unclassified
Otu01348	0	2	2	1	0	0	0	0	0	0	0	0	0	0	Bacteria	Proteobacteria	unclassified	unclassified	unclassified	unclassified
Otu01349	0	0	1	0	0	0	0	0	0	0	0	0	0	0	Bacteria	Firmicutes	Clostridia	Clostridiales	Ruminococcaceae	unclassified
Otu01351	0	0	1	0	0	0	0	0	0	0	0	0	0	0	Bacteria	Verrucomicrobia	Subdivision5	unclassified	unclassified	unclassified
Otu01352	0	0	2	0	0	0	0	0	0	0	0	0	0	0	Bacteria	unclassified	unclassified	unclassified	unclassified	unclassified
Otu01353	0	0	1	0	0	0	0	0	0	0	0	0	0	0	Bacteria	unclassified	unclassified	unclassified	unclassified	unclassified
Otu01354	0	0	1	0	0	0	0	0	0	0	0	0	0	0	Bacteria	Firmicutes	Clostridia	Clostridiales	unclassified	unclassified
Otu01355	0	0	1	0	0	0	0	0	0	0	0	0	0	0	Bacteria	Firmicutes	Clostridia	Clostridiales	unclassified	unclassified
Otu01356	0	0	1	0	0	0	0	0	0	0	0	0	0	0	Bacteria	Proteobacteria	Gammaproteobacteria	Pseudomonadales	Moraxellaceae	unclassified
Otu01357	0	0	1	0	0	0	0	0	0	0	0	0	0	0	Bacteria	unclassified	unclassified	unclassified	unclassified	unclassified
Otu01359	0	1	1	1	0	0	0	0	0	0	0	0	0	0	Bacteria	Bacteroidetes	Flavobacteria	Flavobacteriales	Flavobacteriaceae	unclassified
Otu01361	1	0	4	3	0	0	0	0	0	0	0	0	0	0	Bacteria	Firmicutes	unclassified	unclassified	unclassified	unclassified
Otu01362	0	0	1	0	0	0	0	0	0	0	0	0	0	0	Bacteria	unclassified	unclassified	unclassified	unclassified	unclassified
Otu01364	0	0	1	0	0	0	0	0	0	0	0	0	0	0	Bacteria	Bacteroidetes	unclassified	unclassified	unclassified	unclassified
Otu01365	0	0	1	0	0	0	0	0	0	0	0	0	0	0	Bacteria	Bacteroidetes	Sphingobacteria	Sphingobacteriales	unclassified	unclassified
Otu01367	0	0	1	0	0	0	0	0	0	0	0	0	0	0	Bacteria	unclassified	unclassified	unclassified	unclassified	unclassified
Otu01368	0	0	1	0	0	0	0	0	0	0	0	0	0	0	Bacteria	Proteobacteria	unclassified	unclassified	unclassified	unclassified
Otu01370	0	0	1	0	0	0	0	0	0	0	0	0	0	0	Bacteria	Proteobacteria	Gammaproteobacteria	Xanthomonadales	Xanthomonadaceae	unclassified
Otu01371	0	0	2	0	1	0	0	0	0	0	0	0	0	0	Bacteria	unclassified	unclassified	unclassified	unclassified	unclassified
Otu01372	1	0	0	0	0	0	0	0	1	0	0	0	0	0	Bacteria	Bacteroidetes	unclassified	unclassified	unclassified	unclassified
Otu01374	0	0	1	0	0	0	0	0	0	0	0	0	0	0	Bacteria	Firmicutes	Clostridia	Clostridiales	Ruminococcaceae	unclassified
Otu01375	0	0	1	0	0	0	0	0	0	0	0	0	0	0	Bacteria	Bacteroidetes	unclassified	unclassified	unclassified	unclassified
Otu01376	0	0	1	0	0	0	0	0	0	0	0	0	0	0	Bacteria	Firmicutes	Clostridia	Clostridiales	Ruminococcaceae	unclassified
Otu01377	0	0	1	0	0	0	0	0	0	0	0	0	0	0	Bacteria	Bacteroidetes	Sphingobacteria	Sphingobacteriales	unclassified	unclassified
Otu01378	0	0	1	1	0	0	0	0	0	0	0	0	0	0	Bacteria	Bacteroidetes	Sphingobacteria	Sphingobacteriales	Sphingobacteriaceae	unclassified
Otu01381	0	0	1	0	0	0	0	0	0	0	0	0	0	0	Bacteria	unclassified	unclassified	unclassified	unclassified	unclassified
Otu01383	0	0	1	0	0	0	0	0	0	0	0	0	0	0	Bacteria	unclassified	unclassified	unclassified	unclassified	unclassified
Otu01388	0	0	1	0	0	0	0	0	0	0	0	0	0	0	Bacteria	Firmicutes	Clostridia	Clostridiales	unclassified	unclassified
Otu01389	0	0	1	0	0	0	0	0	0	0	0	0	0	0	Bacteria	unclassified	unclassified	unclassified	unclassified	unclassified
Otu01391	0	0	1	0	0	0	0	0	0	0	0	0	0	0	Bacteria	unclassified	unclassified	unclassified	unclassified	unclassified
Otu01392	0	1	1	0	0	0	0	0	0	0	0	0	0	0	Bacteria	Firmicutes	Clostridia	Clostridiales	unclassified	unclassified
Otu01393	0	0	1	1	0	0	0	0	0	0	0	0	0	0	Bacteria	Bacteroidetes	unclassified	unclassified	unclassified	unclassified
Otu01394	0	0	1	0	0	0	0	0	0	0	0	0	0	0	Bacteria	Firmicutes	Erysipelotrichi	Erysipelotrichales	Erysipelotrichaceae	unclassified
Otu01395	0	0	1	0	0	0	0	0	0	0	0	0	0	0	Bacteria	Bacteroidetes	Flavobacteria	Flavobacteriales	Flavobacteriaceae	unclassified
Otu01396	0	0	1	0	0	0	0	0	0	0	0	0	0	0	Bacteria	Proteobacteria	unclassified	unclassified	unclassified	unclassified
Otu01397	0	0	1	0	0	0	0	0	0	0	0	0	0	0	Bacteria	Firmicutes	Clostridia	Clostridiales	unclassified	unclassified
Otu01398	0	0	1	0	0	0	0	0	0	0	0	0	0	0	Bacteria	Bacteroidetes	unclassified	unclassified	unclassified	unclassified
Otu01399	0	0	1	0	0	0	0	0	0	0	0	0	0	0	Bacteria	Bacteroidetes	unclassified	unclassified	unclassified	unclassified
Otu01400	0	0	1	0	0	0	0	0	0	0	0	0	0	0	Bacteria	Actinobacteria	Actinobacteria	Actinomycetales	unclassified	unclassified
Otu01401	0	0	2	0	0	0	0	0	0	0	0	0	0	0	Bacteria	Bacteroidetes	unclassified	unclassified	unclassified	unclassified
Otu01402	0	0	1	1	0	0	0	0	0	0	0	0	0	0	Bacteria	Firmicutes	Clostridia	Clostridiales	unclassified	unclassified
Otu01403	0	0	1	0	0	0	0	0	0	0	0	0	0	0	Bacteria	unclassified	unclassified	unclassified	unclassified	unclassified
Otu01404	0	0	1	0	0	0	0	0	0	0	0	0	0	0	Bacteria	Bacteroidetes	Bacteroidia	Bacteroidales	unclassified	unclassified
Otu01405	0	0	1	0	0	0	0	0	0	0	0	0	0	0	Bacteria	Bacteroidetes	unclassified	unclassified	unclassified	unclassified
Otu01406	0	0	2	1	0	0	0	0	0	0	0	0	0	0	Bacteria	unclassified	unclassified	unclassified	unclassified	unclassified
Otu01407	0	0	1	2	0	0	0	0	0	0	0	0	0	0	Bacteria	Bacteroidetes	unclassified	unclassified	unclassified	unclassified
Otu01408	0	0	1	0	0	0	0	0	0	0	0	0	0	0	Bacteria	unclassified	unclassified	unclassified	unclassified	unclassified
Otu01409	0	0	1	0	0	0	0	0	0	0	0	0	0	0	Bacteria	Bacteroidetes	unclassified	unclassified	unclassified	unclassified
Otu01410	0	0	1	0	0	0	0	0	0	0	0	0	0	0	Bacteria	Firmicutes	Clostridia	Clostridiales	Ruminococcaceae	unclassified
Otu01411	0	0	1	0	0	0	0	0	0	0	0	0	0	0	Bacteria	Firmicutes	Clostridia	Clostridiales	Ruminococcaceae	unclassified
Otu01412	0	0	1	0	0	0	0	0	0	0	0	0	0	0	Bacteria	Bacteroidetes	unclassified	unclassified	unclassified	unclassified
Otu01414	0	0	1	0	0	0	0	0	0	0	0	0	0	0	Bacteria	unclassified	unclassified	unclassified	unclassified	unclassified
Otu01417	0	0	1	0	0	0	0	0	0	0	0	0	0	0	Bacteria	Bacteroidetes	Sphingobacteria	Sphingobacteriales	Sphingobacteriaceae	unclassified
Otu01418	0	0	1	0	0	0	0	0	0	0	0	0	0	0	Bacteria	Bacteroidetes	unclassified	unclassified	unclassified	unclassified
Otu01420	0	0	1	0	0	0	0	0	0	0	0	0	0	0	Bacteria	Firmicutes	Clostridia	Clostridiales	unclassified	unclassified
Otu01422	0	0	1	0	0	0	0	0	0	0	0	0	0	0	Bacteria	unclassified	unclassified	unclassified	unclassified	unclassified
Otu01424	0	0	1	0	0	0	0	0	0	0	0	0	0	0	Bacteria	Bacteroidetes	Sphingobacteria	Sphingobacteriales	Sphingobacteriaceae	unclassified
Otu01426	0	0	1	0	0	0	0	0	0	0	0	0	0	0	Bacteria	unclassified	unclassified	unclassified	unclassified	unclassified
Otu01429	0	0	1	0	0	0	0	0	0	0	0	0	0	0	Bacteria	Bacteroidetes	unclassified	unclassified	unclassified	unclassified
Otu01431	0	0	1	0	0	0	0	0	0	0	0	0	0	0	Bacteria	unclassified	unclassified	unclassified	unclassified	unclassified
Otu01432	0	0	1	0	0	0	0	0	0	0	0	0	0	0	Bacteria	unclassified	unclassified	unclassified	unclassified	unclassified
Otu01433	0	0	1	0	0	0	0	0	0	0	0	0	0	0	Bacteria	unclassified	unclassified	unclassified	unclassified	unclassified
Otu01434	0	0	1	0	0	0	0	0	0	0	0	0	0	0	Bacteria	unclassified	unclassified	unclassified	unclassified	unclassified
Otu01435	0	0	1	0	0	0	0	0	0	0	0	0	0	0	Bacteria	Bacteroidetes	unclassified	unclassified	unclassified	unclassified
Otu01436	0	0	1	0	0	0	0	0	0	0	0	0	0	0	Bacteria	unclassified	unclassified	unclassified	unclassified	unclassified
Otu01437	0	0	1	0	0	0	0	0	0	0	0	0	0	0	Bacteria	Bacteroidetes	unclassified	unclassified	unclassified	unclassified
Otu01438	0	0	1	0	0	0	0	0	0	0	0	0	0	0	Bacteria	Bacteroidetes	unclassified	unclassified	unclassified	unclassified
Otu01440	0	0	1	0	0	0	0	0	0	0	0	0	0	0	Bacteria	Proteobacteria	Betaproteobacteria	Burkholderiales	Comamonadaceae	unclassified
Otu01441	0	0	1	0	0	0	0	0	0	0	0	0	0	0	Bacteria	Bacteroidetes	Sphingobacteria	Sphingobacteriales	unclassified	unclassified
Otu01442	1	0	1	0	0	0	0	0	0	0	0	0	0	0	Bacteria	Bacteroidetes	unclassified	unclassified	unclassified	unclassified
Otu01443	0	0	1	0	0	0	0	0	0	0	0	0	0	0	Bacteria	Firmicutes	Clostridia	Clostridiales	unclassified	unclassified
Otu01445	0	0	1	0	0	0	0	0	0	0	0	0	0	0	Bacteria	unclassified	unclassified	unclassified	unclassified	unclassified
Otu01447	0	0	1	0	0	0	0	0	0	0	0	0	0	0	Bacteria	Bacteroidetes	unclassified	unclassified	unclassified	unclassified
Otu01448	0	0	1	0	0	0	0	0	0	0	0	0	0	0	Bacteria	Proteobacteria	Betaproteobacteria	Burkholderiales	Comamonadaceae	unclassified
Otu01449	0	0	1	0	0	0	0	0	0	0	0	0	0	0	Bacteria	Bacteroidetes	unclassified	unclassified	unclassified	unclassified
Otu01450	1	0	1	0	0	0	0	0	0	0	0	0	0	0	Bacteria	Bacteroidetes	Bacteroidia	Bacteroidales	unclassified	unclassified
Otu01451	0	0	1	0	0	0	0	0	0	0	0	0	0	0	Bacteria	Bacteroidetes	unclassified	unclassified	unclassified	unclassified
Otu01453	1	0	1	0	0	0	0	0	0	0	0	0	0	0	Bacteria	Firmicutes	unclassified	unclassified	unclassified	unclassified
Otu01454	0	0	1	0	0	0	0	0	0	0	0	0	0	0	Bacteria	Firmicutes	Clostridia	unclassified	unclassified	unclassified
Otu01456	0	0	1	1	0	0	0	0	0	0	0	0	0	0	Bacteria	Bacteroidetes	Flavobacteria	Flavobacteriales	Flavobacteriaceae	unclassified
Otu01457	0	0	1	0	0	0	0	0	0	0	0	0	0	0	Bacteria	unclassified	unclassified	unclassified	unclassified	unclassified
Otu01458	0	0	0	1	0	0	0	0	0	0	0	0	0	0	Bacteria	Bacteroidetes	unclassified	unclassified	unclassified	unclassified
Otu01459	0	0	1	0	0	0	0	0	0	0	0	0	0	0	Bacteria	Firmicutes	Clostridia	Clostridiales	Ruminococcaceae	unclassified
Otu01461	0	0	1	0	0	0	0	0	0	0	0	0	0	0	Bacteria	Proteobacteria	Gammaproteobacteria	Pseudomonadales	Moraxellaceae	unclassified
Otu01462	0	0	1	0	0	0	0	0	0	0	0	0	0	0	Bacteria	unclassified	unclassified	unclassified	unclassified	unclassified
Otu01464	0	0	1	1	0	0	0	0	0	0	0	0	0	0	Bacteria	Actinobacteria	Actinobacteria	Actinomycetales	unclassified	unclassified
Otu01465	0	0	1	0	0	0	0	0	0	0	0	0	0	0	Bacteria	Bacteroidetes	unclassified	unclassified	unclassified	unclassified
Otu01478	0	0	0	1	0	0	0	0	0	0	0	0	0	0	Bacteria	Planctomycetes	Planctomycetacia	Planctomycetales	Planctomycetaceae	unclassified
Otu01485	0	0	0	0	0	1	0	0	0	0	0	0	0	0	Bacteria	Bacteroidetes	unclassified	unclassified	unclassified	unclassified
Otu01487	0	0	0	0	0	0	0	0	0	0	0	1	0	0	Bacteria	Bacteroidetes	unclassified	unclassified	unclassified	unclassified
Otu01495	0	0	0	1	0	0	0	0	0	0	0	0	0	0	Bacteria	Bacteroidetes	Bacteroidia	Bacteroidales	unclassified	unclassified
Otu01496	0	0	0	0	0	0	1	1	2	0	0	0	0	0	Bacteria	Bacteroidetes	Sphingobacteria	Sphingobacteriales	unclassified	unclassified
Otu01497	0	1	0	0	0	0	0	0	0	0	0	0	0	0	Bacteria	Bacteroidetes	unclassified	unclassified	unclassified	unclassified
Otu01498	0	0	0	0	0	1	1	0	0	0	0	0	0	0	Bacteria	Bacteroidetes	unclassified	unclassified	unclassified	unclassified
Otu01502	0	0	1	1	0	0	0	0	0	0	0	0	0	0	Bacteria	Bacteroidetes	unclassified	unclassified	unclassified	unclassified
Otu01503	0	0	0	1	0	0	0	0	0	0	0	0	0	0	Bacteria	Bacteroidetes	unclassified	unclassified	unclassified	unclassified
Otu01504	0	0	0	1	0	0	0	0	0	0	0	0	0	0	Bacteria	Proteobacteria	Gammaproteobacteria	Pseudomonadales	Moraxellaceae	unclassified
Otu01505	0	0	1	2	0	0	0	0	0	0	0	0	0	0	Bacteria	Firmicutes	unclassified	unclassified	unclassified	unclassified
Otu01510	0	0	0	0	0	0	0	0	1	0	0	0	0	0	Bacteria	Bacteroidetes	unclassified	unclassified	unclassified	unclassified
Otu01513	0	0	0	1	0	0	0	0	0	0	0	0	0	0	Bacteria	Bacteroidetes	Bacteroidia	Bacteroidales	Porphyromonadaceae	unclassified
Otu01519	0	0	0	1	0	0	0	0	0	0	0	0	0	0	Bacteria	Bacteroidetes	unclassified	unclassified	unclassified	unclassified
Otu01533	0	0	0	1	0	0	0	0	0	0	0	0	0	0	Bacteria	Bacteroidetes	unclassified	unclassified	unclassified	unclassified
Otu01543	0	0	0	0	3	0	0	0	1	0	0	1	0	0	Bacteria	Bacteroidetes	unclassified	unclassified	unclassified	unclassified
Otu01544	0	0	0	0	2	0	0	0	0	0	0	0	0	0	Bacteria	Bacteroidetes	unclassified	unclassified	unclassified	unclassified
Otu01552	0	0	0	0	1	0	0	0	0	0	0	0	0	0	Bacteria	Bacteroidetes	Bacteroidia	Bacteroidales	unclassified	unclassified
Otu01553	0	0	0	0	1	0	0	0	0	0	0	0	0	0	Bacteria	Bacteroidetes	unclassified	unclassified	unclassified	unclassified
Otu01565	0	0	1	0	1	0	0	0	0	0	0	0	0	0	Bacteria	Firmicutes	Clostridia	Clostridiales	unclassified	unclassified
Otu01570	0	0	0	0	1	0	0	0	0	0	0	0	0	0	Bacteria	unclassified	unclassified	unclassified	unclassified	unclassified
Otu01574	0	0	1	0	0	0	0	0	0	0	0	0	0	0	Bacteria	Bacteroidetes	unclassified	unclassified	unclassified	unclassified
Otu01575	0	0	0	0	1	0	0	0	0	0	0	0	0	0	Bacteria	unclassified	unclassified	unclassified	unclassified	unclassified
Otu01577	0	0	0	0	1	0	0	0	0	0	0	0	0	0	Bacteria	Firmicutes	Clostridia	Clostridiales	unclassified	unclassified
Otu01579	0	0	0	0	1	0	0	0	0	0	0	0	0	0	Bacteria	Bacteroidetes	unclassified	unclassified	unclassified	unclassified
Otu01581	0	0	0	0	1	0	0	0	0	0	0	0	0	0	Bacteria	unclassified	unclassified	unclassified	unclassified	unclassified
Otu01583	0	0	0	0	1	0	0	0	0	0	0	0	0	0	Bacteria	Bacteroidetes	unclassified	unclassified	unclassified	unclassified
Otu01587	0	0	0	0	0	0	0	0	1	0	0	0	0	0	Bacteria	Bacteroidetes	Bacteroidia	Bacteroidales	unclassified	unclassified
Otu01588	0	0	1	0	0	0	0	0	0	0	0	0	0	0	Bacteria	Firmicutes	Clostridia	Clostridiales	unclassified	unclassified
Otu01594	1	1	0	0	0	0	0	0	0	0	0	0	0	0	Bacteria	Firmicutes	Clostridia	Clostridiales	Ruminococcaceae	unclassified
Otu01595	1	0	0	0	0	1	0	0	0	0	0	0	0	0	Bacteria	Firmicutes	Clostridia	Clostridiales	unclassified	unclassified
Otu01597	1	0	0	0	0	0	0	0	0	0	0	0	0	0	Bacteria	Firmicutes	Clostridia	Clostridiales	unclassified	unclassified
Otu01601	1	1	0	0	0	0	0	0	0	0	0	0	0	0	Bacteria	Firmicutes	Clostridia	Clostridiales	Ruminococcaceae	unclassified
Otu01613	1	0	0	0	0	0	0	0	0	0	0	0	0	0	Bacteria	Bacteroidetes	unclassified	unclassified	unclassified	unclassified
Otu01623	1	0	0	0	2	0	0	0	0	0	0	0	0	0	Bacteria	Bacteroidetes	unclassified	unclassified	unclassified	unclassified
Otu01635	1	0	0	0	0	0	0	0	0	0	0	0	0	0	Bacteria	Firmicutes	Clostridia	Clostridiales	Ruminococcaceae	unclassified
Otu01643	1	0	0	0	0	0	0	0	0	0	0	0	0	0	Bacteria	Bacteroidetes	unclassified	unclassified	unclassified	unclassified
Otu01658	0	0	1	0	0	0	0	0	0	0	0	0	0	0	Bacteria	Firmicutes	Clostridia	Clostridiales	unclassified	unclassified
Otu01661	0	1	0	0	0	0	0	0	0	0	0	0	0	0	Bacteria	Bacteroidetes	Sphingobacteria	Sphingobacteriales	unclassified	unclassified
Otu01669	1	0	0	0	0	0	0	0	0	0	0	0	0	0	Bacteria	Bacteroidetes	unclassified	unclassified	unclassified	unclassified
Otu01674	0	1	0	0	0	0	0	0	0	0	0	0	0	0	Bacteria	Bacteroidetes	unclassified	unclassified	unclassified	unclassified
Otu01676	0	1	0	0	0	0	0	0	0	0	0	0	0	0	Bacteria	Bacteroidetes	Flavobacteria	Flavobacteriales	Flavobacteriaceae	unclassified
Otu01687	1	1	0	0	0	0	0	0	0	0	0	0	0	0	Bacteria	Firmicutes	Clostridia	Clostridiales	unclassified	unclassified
Otu01729	0	0	0	0	0	1	0	0	0	0	0	0	0	0	Bacteria	Bacteroidetes	Sphingobacteria	Sphingobacteriales	unclassified	unclassified
Otu01730	0	0	0	0	0	0	1	0	0	0	0	0	0	0	Bacteria	Firmicutes	Clostridia	Clostridiales	unclassified	unclassified
Otu01732	0	0	0	0	1	1	0	0	0	0	0	0	0	0	Bacteria	Bacteroidetes	unclassified	unclassified	unclassified	unclassified
Otu01735	0	0	0	0	0	1	0	0	0	0	0	0	0	0	Bacteria	Bacteroidetes	unclassified	unclassified	unclassified	unclassified
Otu01736	0	0	0	0	0	1	1	1	0	0	0	0	0	0	Bacteria	Bacteroidetes	unclassified	unclassified	unclassified	unclassified
Otu01746	0	0	1	0	0	0	0	0	2	0	0	0	0	0	Bacteria	Bacteroidetes	unclassified	unclassified	unclassified	unclassified
Otu01750	0	0	1	0	0	0	0	0	0	0	0	0	0	0	Bacteria	Firmicutes	Clostridia	Clostridiales	Ruminococcaceae	unclassified
Otu01753	0	0	0	0	0	0	1	0	0	0	0	0	0	0	Bacteria	Bacteroidetes	unclassified	unclassified	unclassified	unclassified
Otu01754	0	0	0	0	0	0	1	0	0	0	0	0	0	0	Bacteria	Firmicutes	Clostridia	Clostridiales	Ruminococcaceae	unclassified
Otu01759	0	0	0	0	0	0	1	1	0	0	0	0	0	0	Bacteria	Firmicutes	unclassified	unclassified	unclassified	unclassified
Otu01760	0	0	0	0	0	0	1	1	0	0	0	0	0	0	Bacteria	Firmicutes	unclassified	unclassified	unclassified	unclassified
Otu01761	0	0	0	0	0	1	0	0	1	0	0	0	0	0	Bacteria	unclassified	unclassified	unclassified	unclassified	unclassified
Otu01762	0	0	0	1	0	0	0	0	0	0	0	0	0	0	Bacteria	Bacteroidetes	unclassified	unclassified	unclassified	unclassified
Otu01764	0	0	0	0	0	0	1	0	0	0	0	0	0	0	Bacteria	unclassified	unclassified	unclassified	unclassified	unclassified
Otu01768	0	0	0	0	0	0	0	1	1	0	0	0	0	0	Bacteria	Bacteroidetes	unclassified	unclassified	unclassified	unclassified
Otu01771	0	0	0	0	0	0	1	0	1	0	0	0	0	0	Bacteria	Bacteroidetes	unclassified	unclassified	unclassified	unclassified
Otu01772	0	0	0	0	0	0	1	0	0	0	0	0	0	0	Bacteria	Firmicutes	unclassified	unclassified	unclassified	unclassified
Otu01775	0	0	0	0	1	0	0	0	0	0	0	0	0	0	Bacteria	Bacteroidetes	unclassified	unclassified	unclassified	unclassified
Otu01777	0	0	0	0	0	0	1	0	0	0	0	0	0	0	Bacteria	Firmicutes	Clostridia	Clostridiales	unclassified	unclassified
Otu01782	0	0	0	0	0	0	1	1	0	0	0	0	0	0	Bacteria	Firmicutes	Clostridia	Clostridiales	unclassified	unclassified
Otu01789	1	0	2	0	0	0	0	1	4	17	8	4	0	1	Bacteria	Bacteroidetes	unclassified	unclassified	unclassified	unclassified
Otu01792	0	0	0	0	0	0	0	1	0	0	0	0	0	0	Bacteria	unclassified	unclassified	unclassified	unclassified	unclassified
Otu01795	0	0	0	0	0	0	0	1	0	0	0	0	0	0	Bacteria	Firmicutes	Clostridia	unclassified	unclassified	unclassified
Otu01797	0	0	0	0	0	0	0	1	0	0	0	0	0	0	Bacteria	Bacteroidetes	unclassified	unclassified	unclassified	unclassified
Otu01801	0	0	0	0	0	0	0	0	1	0	0	0	0	1	Bacteria	Firmicutes	unclassified	unclassified	unclassified	unclassified
Otu01806	1	0	1	0	0	0	0	0	0	0	0	0	0	0	Bacteria	Firmicutes	Clostridia	Clostridiales	Ruminococcaceae	unclassified
Otu01807	0	0	0	0	0	0	0	2	0	0	0	0	0	0	Bacteria	unclassified	unclassified	unclassified	unclassified	unclassified
Otu01808	0	0	0	0	0	0	0	1	0	0	0	0	0	0	Bacteria	Firmicutes	Clostridia	Clostridiales	Ruminococcaceae	unclassified
Otu01815	0	0	0	0	0	0	0	0	1	0	0	0	0	0	Bacteria	unclassified	unclassified	unclassified	unclassified	unclassified
Otu01823	0	0	0	0	0	0	0	1	0	0	0	0	0	0	Bacteria	Bacteroidetes	unclassified	unclassified	unclassified	unclassified
Otu01826	0	0	0	0	0	0	0	0	0	0	0	1	0	0	Bacteria	Bacteroidetes	unclassified	unclassified	unclassified	unclassified
Otu01843	0	0	0	0	0	0	0	0	1	0	0	0	0	0	Bacteria	Firmicutes	Clostridia	unclassified	unclassified	unclassified
Otu01847	0	0	0	0	0	0	1	0	1	0	0	0	0	0	Bacteria	Firmicutes	Clostridia	Clostridiales	unclassified	unclassified
Otu01848	0	0	0	0	0	0	0	0	1	1	0	0	0	0	Bacteria	Firmicutes	unclassified	unclassified	unclassified	unclassified
Otu01852	0	0	0	0	1	0	0	0	1	0	0	0	0	0	Bacteria	Bacteroidetes	unclassified	unclassified	unclassified	unclassified
Otu01858	0	0	0	0	0	0	0	0	1	0	0	0	0	0	Bacteria	Bacteroidetes	Sphingobacteria	Sphingobacteriales	unclassified	unclassified
Otu01859	1	0	0	0	0	0	0	0	0	0	0	0	0	0	Bacteria	Bacteroidetes	unclassified	unclassified	unclassified	unclassified
Otu01864	0	0	0	0	0	0	0	0	1	0	0	0	0	0	Bacteria	Firmicutes	unclassified	unclassified	unclassified	unclassified
Otu01865	0	0	0	0	1	0	0	0	0	0	0	0	0	0	Bacteria	Firmicutes	Clostridia	Clostridiales	Ruminococcaceae	unclassified
Otu01866	0	0	0	0	0	0	0	0	1	0	0	0	0	0	Bacteria	Firmicutes	Clostridia	Clostridiales	Ruminococcaceae	unclassified
Otu01882	0	0	0	0	0	0	0	0	0	1	0	0	0	0	Bacteria	unclassified	unclassified	unclassified	unclassified	unclassified
Otu01885	1	0	0	0	0	0	0	0	0	0	0	0	0	0	Bacteria	Firmicutes	Clostridia	Clostridiales	Ruminococcaceae	unclassified
Otu01886	0	0	0	0	0	0	0	0	0	0	0	0	2	0	Bacteria	Bacteroidetes	unclassified	unclassified	unclassified	unclassified
Otu01888	1	0	0	0	0	0	0	0	0	0	0	0	0	0	Bacteria	Bacteroidetes	unclassified	unclassified	unclassified	unclassified
Otu01912	0	0	0	0	0	0	0	0	0	0	1	0	0	0	Bacteria	unclassified	unclassified	unclassified	unclassified	unclassified
Otu01914	0	0	0	0	0	0	0	0	0	0	1	0	0	0	Bacteria	Bacteroidetes	unclassified	unclassified	unclassified	unclassified
Otu01944	0	0	0	0	0	0	0	0	0	0	0	0	0	1	Bacteria	Bacteroidetes	unclassified	unclassified	unclassified	unclassified
Otu01987	0	0	0	0	0	0	0	0	0	0	0	0	1	0	Bacteria	Firmicutes	Clostridia	unclassified	unclassified	unclassified
Otu02027	2	0	0	0	0	0	0	0	0	0	0	0	0	0	Bacteria	Bacteroidetes	unclassified	unclassified	unclassified	unclassified
Otu02029	1	0	0	0	0	0	0	0	0	0	0	0	0	0	Bacteria	Firmicutes	Bacilli	Bacillales	unclassified	unclassified
Otu02031	1	0	0	0	0	0	0	0	0	0	0	0	0	0	Bacteria	unclassified	unclassified	unclassified	unclassified	unclassified
Otu02032	1	0	0	0	0	0	0	0	0	0	0	0	0	0	Bacteria	Firmicutes	Clostridia	Clostridiales	unclassified	unclassified
Otu02034	1	0	0	0	0	0	0	0	0	0	0	0	0	0	Bacteria	Bacteroidetes	unclassified	unclassified	unclassified	unclassified
Otu02035	1	0	0	0	0	0	0	0	0	0	0	0	0	0	Bacteria	Proteobacteria	unclassified	unclassified	unclassified	unclassified
Otu02036	1	0	0	0	0	0	0	0	0	0	0	0	0	0	Bacteria	Firmicutes	Clostridia	Clostridiales	Ruminococcaceae	unclassified
Otu02037	2	0	0	0	0	0	0	0	0	0	0	0	0	0	Bacteria	Bacteroidetes	unclassified	unclassified	unclassified	unclassified
Otu02038	1	0	0	0	0	0	0	0	0	0	0	0	0	0	Bacteria	Firmicutes	Clostridia	Clostridiales	Ruminococcaceae	unclassified
Otu02042	1	0	0	0	0	0	0	0	0	0	0	0	0	0	Bacteria	Bacteroidetes	unclassified	unclassified	unclassified	unclassified
Otu02043	1	0	0	0	0	0	0	0	0	0	0	0	0	0	Bacteria	Bacteroidetes	unclassified	unclassified	unclassified	unclassified
Otu02045	1	0	0	0	0	0	0	0	0	0	0	0	0	0	Bacteria	Firmicutes	Clostridia	Clostridiales	unclassified	unclassified
Otu02047	1	0	0	0	0	0	0	0	0	0	0	0	0	0	Bacteria	Firmicutes	Clostridia	Clostridiales	unclassified	unclassified
Otu02049	1	0	0	0	0	0	0	0	0	0	0	0	0	0	Bacteria	unclassified	unclassified	unclassified	unclassified	unclassified
Otu02051	1	0	0	0	0	0	0	0	0	0	0	0	0	0	Bacteria	Firmicutes	Bacilli	Bacillales	unclassified	unclassified
Otu02052	1	0	0	0	0	0	0	0	0	0	0	0	0	0	Bacteria	Firmicutes	Clostridia	Clostridiales	Ruminococcaceae	unclassified
Otu02054	1	0	0	0	0	0	0	0	0	0	0	0	0	0	Bacteria	Proteobacteria	Gammaproteobacteria	unclassified	unclassified	unclassified
Otu02058	1	0	0	0	0	0	0	0	0	0	0	0	0	0	Bacteria	unclassified	unclassified	unclassified	unclassified	unclassified
Otu02061	1	0	0	0	0	0	0	0	0	0	0	0	0	0	Bacteria	Planctomycetes	Planctomycetacia	Planctomycetales	Planctomycetaceae	unclassified
Otu02062	1	0	0	0	0	0	0	0	0	0	0	0	0	0	Bacteria	Bacteroidetes	Sphingobacteria	Sphingobacteriales	unclassified	unclassified
Otu02063	1	0	0	0	0	0	0	0	0	0	0	0	0	0	Bacteria	Verrucomicrobia	Subdivision5	unclassified	unclassified	unclassified
Otu02067	1	0	0	0	0	0	0	0	0	0	0	0	0	0	Bacteria	Bacteroidetes	unclassified	unclassified	unclassified	unclassified
Otu02069	1	0	0	0	0	0	0	0	0	0	0	0	0	0	Bacteria	Proteobacteria	Gammaproteobacteria	Pseudomonadales	unclassified	unclassified
Otu02071	1	0	0	0	0	0	0	0	0	0	0	0	0	0	Bacteria	Bacteroidetes	Bacteroidia	Bacteroidales	Prevotellaceae	unclassified
Otu02073	1	0	0	0	0	0	0	0	0	0	0	0	0	0	Bacteria	Firmicutes	Clostridia	Clostridiales	unclassified	unclassified
Otu02075	1	0	1	0	0	0	0	0	0	0	0	0	0	0	Bacteria	Firmicutes	Clostridia	Clostridiales	Ruminococcaceae	unclassified
Otu02077	1	0	0	0	0	0	0	0	0	0	0	0	0	0	Bacteria	Proteobacteria	Gammaproteobacteria	unclassified	unclassified	unclassified
Otu02078	1	0	0	0	0	0	0	0	0	0	0	0	0	0	Bacteria	Proteobacteria	Gammaproteobacteria	unclassified	unclassified	unclassified
Otu02081	1	0	0	0	0	0	0	0	0	0	0	0	0	0	Bacteria	Bacteroidetes	unclassified	unclassified	unclassified	unclassified
Otu02082	1	0	0	0	0	0	0	0	0	0	0	0	0	0	Bacteria	Bacteroidetes	Bacteroidia	Bacteroidales	Prevotellaceae	unclassified
Otu02085	1	0	0	0	0	0	0	0	0	0	0	0	0	0	Bacteria	Firmicutes	Clostridia	Clostridiales	unclassified	unclassified
Otu02088	1	0	0	0	0	0	0	0	0	0	0	0	0	0	Bacteria	Firmicutes	Clostridia	Clostridiales	Ruminococcaceae	unclassified
Otu02089	1	0	1	0	0	0	0	0	0	0	0	0	0	0	Bacteria	Firmicutes	Clostridia	Clostridiales	unclassified	unclassified
Otu02094	1	0	0	0	0	0	0	0	0	0	0	0	0	0	Bacteria	unclassified	unclassified	unclassified	unclassified	unclassified
Otu02100	1	0	0	0	0	0	0	0	0	0	0	0	0	0	Bacteria	Firmicutes	Clostridia	Clostridiales	Lachnospiraceae	unclassified
Otu02102	1	0	0	0	0	0	0	0	0	0	0	0	0	0	Bacteria	unclassified	unclassified	unclassified	unclassified	unclassified
Otu02113	1	0	0	0	0	0	0	0	0	0	0	0	0	0	Bacteria	Verrucomicrobia	Subdivision5	unclassified	unclassified	unclassified
Otu02117	1	0	0	0	0	0	0	0	0	0	0	0	0	0	Bacteria	Bacteroidetes	Bacteroidia	Bacteroidales	Porphyromonadaceae	unclassified
Otu02118	1	0	0	0	0	0	0	0	0	0	0	0	0	0	Bacteria	Bacteroidetes	unclassified	unclassified	unclassified	unclassified
Otu02123	1	0	0	0	0	0	0	0	0	0	0	0	0	0	Bacteria	Firmicutes	Clostridia	Clostridiales	unclassified	unclassified
Otu02128	1	0	0	0	0	0	0	0	0	0	0	0	0	0	Bacteria	unclassified	unclassified	unclassified	unclassified	unclassified
Otu02133	1	0	0	0	0	0	0	0	0	0	0	0	0	0	Bacteria	Bacteroidetes	unclassified	unclassified	unclassified	unclassified
Otu02136	1	0	0	0	0	0	0	0	0	0	0	0	0	0	Bacteria	Firmicutes	Clostridia	Clostridiales	Ruminococcaceae	unclassified
Otu02138	1	0	0	0	0	0	0	0	0	0	0	0	0	0	Bacteria	Bacteroidetes	unclassified	unclassified	unclassified	unclassified
Otu02140	1	0	0	0	0	0	0	0	0	0	0	0	0	0	Bacteria	Bacteroidetes	Bacteroidia	Bacteroidales	Prevotellaceae	unclassified
Otu02142	1	0	0	0	0	0	0	0	0	0	0	0	0	0	Bacteria	Firmicutes	Clostridia	Clostridiales	Ruminococcaceae	unclassified
Otu02143	1	0	0	0	0	0	0	0	0	0	0	0	0	0	Bacteria	Bacteroidetes	Bacteroidia	Bacteroidales	unclassified	unclassified
Otu02144	1	0	0	0	0	0	0	0	0	0	0	0	0	0	Bacteria	Proteobacteria	unclassified	unclassified	unclassified	unclassified
Otu02150	1	0	0	0	0	0	0	0	0	0	0	0	0	0	Bacteria	Firmicutes	Clostridia	Clostridiales	Ruminococcaceae	unclassified
Otu02157	1	0	0	0	0	0	0	0	0	0	0	0	0	0	Bacteria	unclassified	unclassified	unclassified	unclassified	unclassified
Otu02158	1	0	0	0	0	0	0	0	0	0	0	0	0	0	Bacteria	Firmicutes	Bacilli	Bacillales	unclassified	unclassified
Otu02160	1	0	0	0	0	0	0	0	0	0	0	0	0	0	Bacteria	Firmicutes	Clostridia	Clostridiales	unclassified	unclassified
Otu02162	1	0	0	0	0	0	0	0	0	0	0	0	0	0	Bacteria	Bacteroidetes	unclassified	unclassified	unclassified	unclassified
Otu02164	1	0	0	0	0	0	0	0	0	0	0	0	0	0	Bacteria	unclassified	unclassified	unclassified	unclassified	unclassified
Otu02165	1	0	0	0	0	0	0	0	0	0	0	0	0	0	Bacteria	Bacteroidetes	unclassified	unclassified	unclassified	unclassified
Otu02166	1	0	0	0	0	0	0	0	0	0	0	0	0	0	Bacteria	Bacteroidetes	Bacteroidia	Bacteroidales	Porphyromonadaceae	unclassified
Otu02167	1	0	0	0	0	0	0	0	0	0	0	0	0	0	Bacteria	Bacteroidetes	unclassified	unclassified	unclassified	unclassified
Otu02172	1	0	0	0	0	0	0	0	0	0	0	0	0	0	Bacteria	Firmicutes	Clostridia	Clostridiales	unclassified	unclassified
Otu02173	1	0	0	0	0	0	0	0	0	0	0	0	0	0	Bacteria	Bacteroidetes	unclassified	unclassified	unclassified	unclassified
Otu02174	1	0	0	0	0	0	0	0	0	0	0	0	0	0	Bacteria	unclassified	unclassified	unclassified	unclassified	unclassified
Otu02176	1	0	0	0	0	0	0	0	0	0	0	0	0	0	Bacteria	Firmicutes	Clostridia	Clostridiales	Ruminococcaceae	unclassified
Otu02182	1	0	0	0	0	0	0	0	0	0	0	0	0	0	Bacteria	Bacteroidetes	Bacteroidia	Bacteroidales	unclassified	unclassified
Otu02185	1	0	0	0	0	0	0	0	0	0	0	0	0	0	Bacteria	unclassified	unclassified	unclassified	unclassified	unclassified
Otu02187	1	0	0	0	0	0	0	0	0	0	0	0	0	0	Bacteria	Bacteroidetes	Bacteroidia	Bacteroidales	unclassified	unclassified
Otu02193	1	0	0	0	0	0	0	0	0	0	0	0	0	0	Bacteria	Firmicutes	Clostridia	Clostridiales	unclassified	unclassified
Otu02194	1	0	0	0	0	0	0	0	0	0	0	0	0	0	Bacteria	Bacteroidetes	unclassified	unclassified	unclassified	unclassified
Otu02195	1	0	0	0	0	0	0	0	0	0	0	0	0	0	Bacteria	Bacteroidetes	unclassified	unclassified	unclassified	unclassified
Otu02198	1	0	0	0	0	0	0	0	0	0	0	0	0	0	Bacteria	Firmicutes	Clostridia	Clostridiales	unclassified	unclassified
Otu02201	1	0	0	0	0	0	0	0	0	0	0	0	0	0	Bacteria	Proteobacteria	Betaproteobacteria	Rhodocyclales	Rhodocyclaceae	unclassified
Otu02206	1	0	0	0	0	0	0	0	0	0	0	0	0	0	Bacteria	unclassified	unclassified	unclassified	unclassified	unclassified
Otu02209	1	0	0	0	0	0	0	0	0	0	0	0	0	0	Bacteria	Firmicutes	Clostridia	Clostridiales	Ruminococcaceae	unclassified
Otu02213	1	0	0	0	0	0	0	0	0	0	0	0	0	0	Bacteria	unclassified	unclassified	unclassified	unclassified	unclassified
Otu02214	1	0	0	0	0	0	0	0	0	0	0	0	0	0	Bacteria	Bacteroidetes	unclassified	unclassified	unclassified	unclassified
Otu02215	1	0	0	0	0	0	0	0	0	0	0	0	0	0	Bacteria	Firmicutes	Clostridia	Clostridiales	Ruminococcaceae	unclassified
Otu02217	1	0	0	0	0	0	0	0	0	0	0	0	0	0	Bacteria	Bacteroidetes	unclassified	unclassified	unclassified	unclassified
Otu02223	1	0	0	0	0	0	0	0	0	0	0	0	0	0	Bacteria	unclassified	unclassified	unclassified	unclassified	unclassified
Otu02224	1	0	0	0	0	0	0	0	0	0	0	0	0	0	Bacteria	unclassified	unclassified	unclassified	unclassified	unclassified
Otu02225	1	0	0	0	0	0	0	0	0	0	0	0	0	0	Bacteria	Firmicutes	Clostridia	Clostridiales	Ruminococcaceae	unclassified
Otu02226	1	0	0	0	0	0	0	0	0	0	0	0	0	0	Bacteria	unclassified	unclassified	unclassified	unclassified	unclassified
Otu02230	1	0	0	0	0	0	0	0	0	0	0	0	0	0	Bacteria	Bacteroidetes	unclassified	unclassified	unclassified	unclassified
Otu02231	1	0	0	0	0	0	0	0	0	0	0	0	0	0	Bacteria	Verrucomicrobia	Subdivision5	unclassified	unclassified	unclassified
Otu02237	0	0	0	0	0	1	0	0	0	0	0	0	0	0	Bacteria	Bacteroidetes	unclassified	unclassified	unclassified	unclassified
Otu02241	0	0	0	1	0	0	0	0	0	0	0	0	0	0	Bacteria	Firmicutes	Clostridia	Clostridiales	unclassified	unclassified
Otu02283	0	0	0	0	0	0	0	0	1	0	0	0	0	0	Bacteria	Bacteroidetes	unclassified	unclassified	unclassified	unclassified
Otu02288	0	0	1	0	0	0	0	0	0	0	0	0	0	0	Bacteria	Firmicutes	Clostridia	Clostridiales	Ruminococcaceae	unclassified
Otu02442	0	0	1	0	0	0	0	0	0	0	0	0	0	0	Bacteria	Firmicutes	Clostridia	Clostridiales	Ruminococcaceae	unclassified
Otu02444	0	0	1	0	0	0	0	0	0	0	0	0	0	0	Bacteria	Proteobacteria	unclassified	unclassified	unclassified	unclassified
Otu02445	0	0	1	0	0	0	0	0	0	0	0	0	0	0	Bacteria	unclassified	unclassified	unclassified	unclassified	unclassified
Otu02448	0	0	1	0	0	0	0	0	0	0	0	0	0	0	Bacteria	Bacteroidetes	Bacteroidia	Bacteroidales	Prevotellaceae	unclassified
Otu02453	0	0	1	0	0	0	0	0	0	0	0	0	0	0	Bacteria	Firmicutes	Clostridia	Clostridiales	Ruminococcaceae	unclassified
Otu02454	0	0	1	0	0	0	0	0	0	0	0	0	0	0	Bacteria	Firmicutes	Clostridia	Clostridiales	unclassified	unclassified
Otu02458	0	0	1	0	0	0	0	0	0	0	0	0	0	0	Bacteria	Firmicutes	Clostridia	Clostridiales	unclassified	unclassified
Otu02459	0	0	1	0	0	0	0	0	0	0	0	0	0	0	Bacteria	unclassified	unclassified	unclassified	unclassified	unclassified
Otu02460	0	0	0	0	1	0	0	0	0	0	0	0	0	0	Bacteria	unclassified	unclassified	unclassified	unclassified	unclassified
Otu02461	0	0	1	0	0	0	0	0	0	0	0	0	0	0	Bacteria	Bacteroidetes	unclassified	unclassified	unclassified	unclassified
Otu02462	0	0	1	0	0	0	0	0	0	0	0	0	0	0	Bacteria	unclassified	unclassified	unclassified	unclassified	unclassified
Otu02463	0	0	1	0	0	0	0	0	0	0	0	0	0	0	Bacteria	Proteobacteria	Betaproteobacteria	Burkholderiales	Comamonadaceae	unclassified
Otu02464	0	0	1	0	0	0	0	0	0	0	0	0	0	0	Bacteria	unclassified	unclassified	unclassified	unclassified	unclassified
Otu02465	0	0	1	0	0	0	0	0	0	0	0	0	0	0	Bacteria	Bacteroidetes	Sphingobacteria	Sphingobacteriales	unclassified	unclassified
Otu02466	0	0	1	0	0	0	0	0	0	0	0	0	0	0	Bacteria	Proteobacteria	Alphaproteobacteria	unclassified	unclassified	unclassified
Otu02468	0	0	1	0	0	0	0	0	0	0	0	0	0	0	Bacteria	Bacteroidetes	unclassified	unclassified	unclassified	unclassified
Otu02469	0	0	1	0	0	0	0	0	0	0	0	0	0	0	Bacteria	Bacteroidetes	unclassified	unclassified	unclassified	unclassified
Otu02471	0	0	1	0	0	0	0	0	0	0	0	0	0	0	Bacteria	Bacteroidetes	Sphingobacteria	Sphingobacteriales	unclassified	unclassified
Otu02474	0	0	1	0	0	0	0	0	0	0	0	0	0	0	Bacteria	unclassified	unclassified	unclassified	unclassified	unclassified
Otu02476	0	0	1	0	0	0	0	0	0	0	0	0	0	0	Bacteria	Proteobacteria	Gammaproteobacteria	unclassified	unclassified	unclassified
Otu02477	0	0	1	0	0	0	0	0	0	0	0	0	0	0	Bacteria	unclassified	unclassified	unclassified	unclassified	unclassified
Otu02480	0	0	1	0	0	0	0	0	0	0	0	0	0	0	Bacteria	Bacteroidetes	Sphingobacteria	Sphingobacteriales	unclassified	unclassified
Otu02481	0	0	1	0	0	0	0	0	0	0	0	0	0	0	Bacteria	Firmicutes	Clostridia	Clostridiales	unclassified	unclassified
Otu02482	0	0	1	0	0	0	0	0	0	0	0	0	0	0	Bacteria	Bacteroidetes	unclassified	unclassified	unclassified	unclassified
Otu02484	0	0	1	0	0	0	0	0	0	0	0	0	0	0	Bacteria	Bacteroidetes	unclassified	unclassified	unclassified	unclassified
Otu02486	0	0	1	0	0	0	0	0	0	0	0	0	0	0	Bacteria	unclassified	unclassified	unclassified	unclassified	unclassified
Otu02487	0	0	1	0	0	0	0	0	0	0	0	0	0	0	Bacteria	unclassified	unclassified	unclassified	unclassified	unclassified
Otu02489	0	0	1	0	0	0	0	0	0	0	0	0	0	0	Bacteria	Bacteroidetes	unclassified	unclassified	unclassified	unclassified
Otu02490	0	0	1	0	0	0	0	0	0	0	0	0	0	0	Bacteria	unclassified	unclassified	unclassified	unclassified	unclassified
Otu02491	0	0	1	0	0	0	0	0	0	0	0	0	0	0	Bacteria	unclassified	unclassified	unclassified	unclassified	unclassified
Otu02492	0	0	1	0	0	0	0	0	0	0	0	0	0	0	Bacteria	unclassified	unclassified	unclassified	unclassified	unclassified
Otu02493	0	0	1	0	0	0	0	0	0	0	0	0	0	0	Bacteria	Bacteroidetes	unclassified	unclassified	unclassified	unclassified
Otu02495	0	0	1	0	0	0	0	0	0	0	0	0	0	0	Bacteria	Bacteroidetes	unclassified	unclassified	unclassified	unclassified
Otu02574	0	0	0	0	1	0	0	0	0	0	0	0	0	0	Bacteria	Firmicutes	Clostridia	Clostridiales	unclassified	unclassified
Otu02599	0	0	0	0	0	1	0	0	0	0	0	0	0	0	Bacteria	Verrucomicrobia	Subdivision5	unclassified	unclassified	unclassified
Otu02601	0	0	0	0	0	1	0	0	0	0	0	0	0	0	Bacteria	unclassified	unclassified	unclassified	unclassified	unclassified
Otu02602	0	0	0	0	0	1	1	0	0	0	0	0	0	0	Bacteria	Verrucomicrobia	Subdivision5	unclassified	unclassified	unclassified
Otu02633	0	0	0	0	0	0	0	1	0	0	0	0	0	0	Bacteria	Bacteroidetes	unclassified	unclassified	unclassified	unclassified
Otu02643	0	0	0	0	0	0	0	0	1	0	0	0	0	0	Bacteria	unclassified	unclassified	unclassified	unclassified	unclassified
Otu02655	0	0	0	0	0	0	0	0	1	0	0	0	0	0	Bacteria	unclassified	unclassified	unclassified	unclassified	unclassified
Otu00945	1	0	0	3	0	0	0	0	0	0	0	0	0	0	Bacteria	Firmicutes	Bacilli	Lactobacillales	Enterococcaceae	Vagococcus
Otu00508	0	0	0	0	0	0	0	0	0	114	4	0	0	0	Bacteria	Lentisphaerae	Lentisphaeria	Victivallales	Victivallaceae	Victivallis
Otu00588	0	0	0	0	0	0	0	0	0	0	1	1	0	0	Bacteria	Lentisphaerae	Lentisphaeria	Victivallales	Victivallaceae	Victivallis
Otu01890	0	0	0	0	0	0	0	0	0	1	0	0	0	0	Bacteria	Lentisphaerae	Lentisphaeria	Victivallales	Victivallaceae	Victivallis
