# Supplementary material for: Identification of metabolite and protein explanatory variables governing microbiome establishment and re-establishment within a cellulose-degrading anaerobic bioreactor
Source: PLoS One. 2018 Oct 5;13(10):e0204831. doi: 10.1371/journal.pone.0204831 (PMC6173382; doi:10.1371/journal.pone.0204831)
Supplement: S3 Table — "Maximum Completeness" refers to the most complete assembly in the case a bin was observed within more than one library. "Cluster ID" corresponds to the clusters identified in Fig 3. (XLSX) [file pone.0204831.s003.xlsx]

## Sheet: Table S3
Table S3. Bins resulting from each metagenomic library sequenced from pooled samples collected during bioreactor operation. "Maximum Completeness" refers to the most complete assembly in the case a bin was observed within more than one library. "Cluster ID" corresponds to the clusters identified in Figure 3.
								Constrained Reference							Sister Reference
Letter Fig. 3	Cluster ID	Bin	Maximum Completeness	Library 1	Library 2	Library 3	Library 4	Domain	Phylum	Class	Order	Family	Genus	Species	Domain	Phylum	Class	Order	Family	Genus	Species
A	1	UID1121	50.16	17	8	0	0	Bacteria	Firmicutes	Clostridia	Clostridiales	NA	NA	NA	NA	NA	NA	NA	Eubacteriaceae	NA	NA
	1	UID1293	77.59	55	31	0	0	Bacteria	Firmicutes	Clostridia	Clostridiales	Lachnospiraceae	NA	NA	NA	NA	NA	NA	NA	NA	NA
	1	UID2719	69.78	13	14	0	0	Bacteria	Bacteroidetes	Bacteroidia	Bacteroidales	Prevotellaceae	Prevotella	NA	NA	NA	NA	NA	NA	NA	NA
	2	UID2813	20.69	1	0	0	0	Bacteria	Bacteroidetes	Flavobacteriia	Flavobacteriales	Cryomorphaceae	NA	NA	NA	NA	NA	NA	NA	Fluviicola	Fluviicola taffensis
	2	UID4231	23.82	6	0	0	0	Bacteria	Proteobacteria	Gammaproteobacteria	Xanthomonadales	Xanthomonadaceae	Stenotrophomonas	NA	NA	NA	NA	NA	NA	Stenotrophomonas	Stenotrophomonas maltophilia
	2	UID2982	51.57	15	0	0	0	Bacteria	NA	NA	NA	NA	NA	NA	NA	Planctomycetes	Planctomycetia	Planctomycetales	Planctomycetaceae	NA	NA
	2	UID2610	28.09	1	0	0	0	Bacteria	Bacteroidetes	Sphingobacteriia	Sphingobacteriales	Sphingobacteriaceae	Pedobacter	NA	NA	NA	NA	NA	NA	Pedobacter	Pedobacter glucosidilyticus
	2	UID4682	39.08	3	0	0	0	Bacteria	Proteobacteria	Gammaproteobacteria	Pseudomonadales	Moraxellaceae	NA	NA	NA	NA	NA	NA	NA	Acinetobacter	NA
	2	UID4735	65.28	29	0	0	0	Bacteria	Proteobacteria	Gammaproteobacteria	Pseudomonadales	Moraxellaceae	Acinetobacter	Acinetobacter lwoffii	NA	NA	NA	NA	NA	NA	NA
	2	UID2722	61.49	17	0	0	0	Bacteria	Bacteroidetes	Bacteroidia	Bacteroidales	Prevotellaceae	Prevotella	NA	NA	NA	NA	NA	NA	NA	NA
	2	UID2817	87.51	22	0	0	0	Bacteria	Bacteroidetes	Flavobacteriia	Flavobacteriales	Flavobacteriaceae	NA	NA	NA	NA	NA	NA	NA	NA	NA
	2	UID1233	89.84	33	0	0	0	Bacteria	Firmicutes	Clostridia	Clostridiales	Ruminococcaceae	NA	NA	NA	NA	NA	NA	NA	NA	NA
	2	UID2543	41.49	28	0	0	0	Bacteria	Spirochaetes	Spirochaetia	Spirochaetales	Spirochaetaceae	Treponema	NA	NA	NA	NA	NA	NA	NA	NA
	2	UID4179	92.54	35	0	0	0	Bacteria	Proteobacteria	Betaproteobacteria	Burkholderiales	Alcaligenaceae	NA	NA	NA	NA	NA	NA	NA	Alcaligenes	NA
	2	UID3341	52.04	7	0	0	0	Bacteria	Proteobacteria	Alphaproteobacteria	Rhodobacterales	Rhodobacteraceae	NA	NA	NA	NA	NA	NA	NA	Rhodobacter	Rhodobacter sphaeroides
	2	UID3304	91.09	28	0	0	0	Bacteria	Proteobacteria	Alphaproteobacteria	NA	NA	NA	NA	NA	NA	NA	NA	NA	NA	NA
	2	UID4488	66.91	14	0	0	0	Bacteria	Proteobacteria	Gammaproteobacteria	Pseudomonadales	NA	NA	NA	NA	NA	NA	NA	Pseudomonadaceae	NA	NA
	2	UID4230	68.26	7	0	0	0	Bacteria	Proteobacteria	Gammaproteobacteria	Xanthomonadales	Xanthomonadaceae	NA	NA	NA	NA	NA	NA	NA	Stenotrophomonas	Stenotrophomonas maltophilia
	2	UID4575	73.29	7	0	0	0	Bacteria	Proteobacteria	Gammaproteobacteria	Pseudomonadales	Pseudomonadaceae	Pseudomonas	NA	NA	NA	NA	NA	NA	NA	NA
	2	UID146	33.37	11	0	0	0	Archaea	NA	NA	NA	NA	NA	NA	NA	Thaumarchaeota	Nitrosopumilales	Nitrosopumilales	Nitrosopumilaceae	NA	NA
	2	UID3442	89.31	13	0	0	0	Bacteria	Proteobacteria	Alphaproteobacteria	Caulobacterales	Caulobacteraceae	Brevundimonas	NA	NA	NA	NA	NA	NA	NA	NA
	2	UID956	48.61	13	0	0	0	Bacteria	Firmicutes	Bacilli	Bacillales	Planococcaceae	Lysinibacillus	NA	NA	NA	NA	NA	NA	Lysinibacillus	Lysinibacillus fusiformis
	2	UID3303	34.13	18	0	0	0	Bacteria	Proteobacteria	Alphaproteobacteria	NA	NA	NA	NA	NA	NA	NA	NA	NA	NA	NA
	2	UID3162	99.19	37	0	0	0	Bacteria	Proteobacteria	Epsilonproteobacteria	Campylobacterales	Campylobacteraceae	Arcobacter	NA	NA	NA	NA	NA	NA	Arcobacter	Arcobacter butzleri
	2	UID4141	79.11	25	0	0	0	Bacteria	Proteobacteria	Betaproteobacteria	Burkholderiales	Comamonadaceae	Alicycliphilus	NA	NA	NA	NA	NA	NA	Comamonas	Comamonas badia
D	3	UID1	43.67	14	0	0	1	Archaea (root)	NA	NA	NA	NA	NA	NA	NA	NA	NA	NA	NA	NA	NA
	3	UID2619	99.46	49	0	0	43	Bacteria	Bacteroidetes	Bacteroidia	Bacteroidales	NA	NA	NA	NA	NA	NA	NA	NA	NA	NA
	3	UID1118	86.09	23	0	0	17	Bacteria	Firmicutes	Clostridia	NA	NA	NA	NA	NA	NA	NA	Clostridiales	NA	NA	NA
	3	UID955	78.95	12	0	0	9	Bacteria	Firmicutes	Bacilli	Bacillales	Planococcaceae	NA	NA	NA	NA	NA	NA	Bacillaceae	Bacillus	Bacillus isronensis
C	4	UID1228	75.16	16	0	1	13	Bacteria	Firmicutes	Clostridia	Clostridiales	NA	NA	NA	NA	NA	NA	NA	NA	NA	NA
	4	UID1227	94.17	59	0	64	36	Bacteria	Firmicutes	Clostridia	Clostridiales	NA	NA	NA	NA	NA	NA	NA	Ruminococcaceae	NA	NA
	4	UID1214	79.95	34	0	40	10	Bacteria	Firmicutes	Clostridia	Clostridiales	Peptostreptococcaceae_3	Clostridium_3	NA	NA	NA	NA	NA	NA	NA	NA
	5	UID4489	77.94	35	0	37	0	Bacteria	Proteobacteria	Gammaproteobacteria	Pseudomonadales	Pseudomonadaceae	NA	NA	NA	NA	NA	NA	NA	Pseudomonas	Pseudomonas caeni
	5	UID1229	55.82	1	0	8	0	Bacteria	Firmicutes	Clostridia	Clostridiales	NA	NA	NA	NA	NA	NA	NA	NA	NA	NA
	5	UID2391	91.22	5	0	43	0	Bacteria	Tenericutes	Mollicutes	Erysipelotrichales	Erysipelotrichaceae	Solobacterium	NA	NA	NA	NA	NA	NA	Solobacterium	Solobacterium moorei
	6	UID1286	20.51	0	0	3	0	Bacteria	Firmicutes	Clostridia	Clostridiales	Lachnospiraceae	NA	NA	NA	NA	NA	NA	NA	Butyrivibrio	NA
	6	UID1295	89.71	0	0	28	0	Bacteria	Firmicutes	Clostridia	Clostridiales	Lachnospiraceae	NA	NA	NA	NA	NA	NA	NA	NA	NA
	6	UID954	93.71	0	0	39	0	Bacteria	Firmicutes	Bacilli	Bacillales	Planococcaceae	NA	NA	NA	NA	NA	NA	NA	Lysinibacillus	Lysinibacillus fusiformis
	6	UID1420	64.28	0	0	24	0	Bacteria	Firmicutes	Clostridia	Thermoanaerobacterales	NA	NA	NA	NA	NA	NA	NA	NA	NA	NA
	6	UID2395	21.93	0	0	1	0	Bacteria	Tenericutes	Mollicutes	NA	NA	NA	NA	NA	NA	NA	Mycoplasmatales	Mycoplasmataceae	NA	NA
	6	UID140	88.79	0	0	10	0	Archaea	Euryarchaeota	NA	NA	NA	NA	NA	NA	NA	NA	NA	NA	NA	NA
	7	UID1148	87.72	0	22	25	0	Bacteria	Firmicutes	Clostridia	Clostridiales	NA	NA	NA	NA	NA	NA	NA	NA	NA	NA
	7	UID1149	81.62	0	9	14	0	Bacteria	Firmicutes	Clostridia	Clostridiales	NA	NA	NA	NA	NA	NA	NA	NA	NA	NA
B	8	UID1120	85.57	0	7	75	12	Bacteria	Firmicutes	Clostridia	Clostridiales	NA	NA	NA	NA	NA	NA	NA	NA	NA	NA
	8	UID1119	96.35	0	74	111	25	Bacteria	Firmicutes	Clostridia	Clostridiales	NA	NA	NA	NA	NA	NA	NA	NA	NA	NA
	8	UID235	100	0	42	30	16	Bacteria	Synergistetes	Synergistia	Synergistales	Synergistaceae	Jonquetella	NA	NA	NA	NA	NA	NA	Pyramidobacter	Pyramidobacter piscolens
	8	UID2774	76.6	0	38	33	24	Bacteria	Bacteroidetes	Bacteroidia	Bacteroidales	Prevotellaceae	Prevotella	NA	NA	NA	NA	NA	NA	Prevotella	Prevotella ruminicola
	8	UID2558	98.95	0	52	73	61	Bacteria	Spirochaetes	Spirochaetia	Spirochaetales	Spirochaetaceae	Treponema	NA	NA	NA	NA	NA	NA	NA	NA
	8	UID1150	91.77	0	26	41	34	Bacteria	Firmicutes	Clostridia	Clostridiales	NA	NA	NA	NA	NA	NA	NA	Clostridiales Family_XIII. Incertae Sedis	Anaerovorax	Anaerovorax odorimutans
	8	UID2329	94.38	0	42	77	60	Bacteria	NA	NA	NA	NA	NA	NA	NA	Tenericutes	Mollicutes	NA	NA	NA	NA
	8	UID2562	100	0	8	84	83	Bacteria	Spirochaetes	Spirochaetia	Spirochaetales	Spirochaetaceae	Treponema	NA	NA	NA	NA	NA	NA	NA	NA
	8	UID227	98.28	0	26	33	37	Bacteria	Synergistetes	Synergistia	Synergistales	Synergistaceae	NA	NA	NA	NA	NA	NA	NA	NA	NA
	9	UID1240	98.66	6	42	42	41	Bacteria	Firmicutes	Clostridia	Clostridiales	Ruminococcaceae	Ruminococcus	NA	NA	NA	NA	NA	NA	Ruminococcus	Ruminococcus flavefaciens
	9	UID2536	98.11	6	42	60	64	Bacteria	Spirochaetes	Spirochaetia	Spirochaetales	Spirochaetaceae	NA	NA	NA	NA	NA	NA	NA	Sphaerochaeta	NA
	9	UID2561	57.93	8	10	26	0	Bacteria	Spirochaetes	Spirochaetia	Spirochaetales	Spirochaetaceae	Treponema	NA	NA	NA	NA	NA	NA	NA	NA
	9	UID2618	99.46	28	29	42	0	Bacteria	Bacteroidetes	Bacteroidia	Bacteroidales	NA	NA	NA	NA	NA	NA	NA	NA	NA	NA
	9	UID1247	58.53	30	4	9	16	Bacteria	Firmicutes	Clostridia	Clostridiales	NA	NA	NA	NA	NA	NA	NA	NA	NA	NA
	9	UID2993	96.39	17	46	47	39	Bacteria	NA	NA	NA	NA	NA	NA	NA	Verrucomicrobia	NA	NA	NA	NA	NA
	9	UID2617	99.05	26	123	195	232	Bacteria	Bacteroidetes	Bacteroidia	Bacteroidales	NA	NA	NA	NA	NA	NA	NA	Rikenellaceae	Alistipes	NA
	9	UID1234	95.64	25	32	43	43	Bacteria	Firmicutes	Clostridia	Clostridiales	Ruminococcaceae	NA	NA	NA	NA	NA	NA	Peptostreptococcaceae	Clostridium	Clostridium leptum
	9	UID3047	91.82	52	151	302	184	Bacteria	NA	NA	NA	NA	NA	NA	NA	Lentisphaerae	Lentisphaeria	Victivallales	Victivallaceae	Victivallis	Victivallis vadensis
	9	UID1027	93.53	35	23	83	73	Bacteria	Firmicutes	Negativicutes	Selenomonadales	Acidaminococcaceae	NA	NA	NA	NA	NA	NA	NA	Acidaminococcus	Acidaminococcus intestini
	9	UID1230	90.27	10	18	51	47	Bacteria	Firmicutes	Clostridia	Clostridiales	NA	NA	NA	NA	NA	NA	NA	Oscillospiraceae	Oscillibacter	Oscillibacter valericigenes
	9	UID2616	100	60	61	143	146	Bacteria	Bacteroidetes	NA	NA	NA	NA	NA	NA	NA	Bacteroidia	Bacteroidales	NA	NA	NA
	9	UID2981	100	45	61	39	42	Bacteria	NA	NA	NA	NA	NA	NA	NA	Fibrobacteres	Fibrobacteria	Fibrobacterales	Fibrobacteraceae	Fibrobacter	Fibrobacter succinogenes
	9	UID2496	96.63	156	47	28	29	Bacteria	Spirochaetes	Spirochaetia	NA	NA	NA	NA	NA	Elusimicrobia	Candidatus_Endomicrobium	Candidatus_Endomicrobium	Candidatus_Endomicrobium	Candidatus_Endomicrobium	NA
	9	UID1226	98.66	9	170	34	101	Bacteria	Firmicutes	Clostridia	Clostridiales	NA	NA	NA	NA	NA	NA	NA	NA	NA	NA
	10	UID1213	69.94	0	0	30	18	Bacteria	Firmicutes	Clostridia	Clostridiales	Peptostreptococcaceae_3	Clostridium_3	NA	NA	NA	NA	NA	NA	NA	NA
	10	UID233	100	0	0	43	43	Bacteria	Synergistetes	Synergistia	Synergistales	Synergistaceae	Aminobacterium	NA	NA	NA	NA	NA	NA	Aminobacterium	Aminobacterium colombiense
D	11	UID2621	44.34	0	0	0	9	Bacteria	Bacteroidetes	Bacteroidia	Bacteroidales	NA	NA	NA	NA	NA	NA	NA	Porphyromonadaceae	NA	NA
	11	UID2776	46.07	0	0	0	12	Bacteria	Bacteroidetes	Bacteroidia	Bacteroidales	Prevotellaceae	Prevotella	NA	NA	NA	NA	NA	NA	NA	NA
	11	UID2320	34.83	0	0	0	1	Bacteria	Chloroflexi	NA	NA	NA	NA	NA	NA	NA	Thermomicrobia	NA	NA	NA	NA
	11	UID2588	50.18	0	0	0	13	Bacteria	Bacteroidetes	NA	NA	NA	NA	NA	NA	NA	NA	NA	NA	NA	NA
	11	UID2716	57.77	0	0	0	13	Bacteria	Bacteroidetes	Bacteroidia	Bacteroidales	NA	NA	NA	NA	NA	NA	NA	Prevotellaceae	NA	NA
	11	UID1248	89.38	0	0	0	34	Bacteria	Firmicutes	Clostridia	Clostridiales	NA	NA	NA	NA	NA	NA	NA	NA	NA	NA
	12	UID2571	97.18	0	38	0	40	Bacteria	NA	NA	NA	NA	NA	NA	NA	Ignavibacteriae	Ignavibacteria	Ignavibacteriales	NA	NA	NA
	12	UID1215	99.65	25	57	0	47	Bacteria	Firmicutes	Clostridia	Clostridiales	Peptostreptococcaceae_3	Clostridium_3	NA	NA	NA	NA	NA	NA	NA	NA
	12	UID2372	98.31	10	42	1	20	Bacteria	Tenericutes	Mollicutes	NA	NA	NA	NA	NA	NA	NA	Erysipelotrichales	Erysipelotrichaceae	NA	NA
	12	UID2361	100	20	43	0	20	Bacteria	Tenericutes	Mollicutes	NA	NA	NA	NA	NA	NA	NA	Acholeplasmatales	Acholeplasmataceae	NA	NA
	13	UID2654	38.2	0	13	0	0	Bacteria	Bacteroidetes	Bacteroidia	Bacteroidales	NA	NA	NA	NA	NA	NA	NA	NA	NA	NA
	13	UID2655	73.21	0	27	0	0	Bacteria	Bacteroidetes	Bacteroidia	Bacteroidales	Porphyromonadaceae_2	NA	NA	NA	NA	NA	NA	NA	Barnesiella	NA
	13	UID2566	61.67	0	16	0	0	Bacteria	NA	NA	NA	NA	NA	NA	NA	NA	NA	NA	NA	NA	NA
	14	UID3053	69.43	0	43	14	0	Bacteria	Verrucomicrobia	Verrucomicrobiae	Verrucomicrobiales	NA	NA	NA	NA	NA	NA	NA	Verrucomicrobia subdivision_3	Pedosphaera	Pedosphaera parvula
