# Supplementary material for: Identification of metabolite and protein explanatory variables governing microbiome establishment and re-establishment within a cellulose-degrading anaerobic bioreactor
Source: PLoS One. 2018 Oct 5;13(10):e0204831. doi: 10.1371/journal.pone.0204831 (PMC6173382; doi:10.1371/journal.pone.0204831)
Supplement: S4 Table — Values within cells represent the summed spectral counts for peptides associated with each protein. (XLSX) [file pone.0204831.s004.xlsx]

## Sheet: Protein
Table S4. Proteomes associated with pooled samples analagous to metagenomic libraries constructed from combining samples harvested over the span of bioreactor operation. Values within cells represent the summed spectral counts for peptides associated with each protein.
				Bioreactor Phase =	Acclimation				Stable Opertation				Perturbation				Post Perturbation
				Metagenome Used =	Library 1					Library 2			Library 3				Library 4
Protein	strand	ec	taxonomy	Peptide Count	2 Days Post-Inoculation	4 Days Post-Inoculation	9 Days Post-Inoculation	10 Days Post-Inoculation	31 Days Post-Inoculation	38 Days Post-Inoculation	41 Days Post-Inoculation	43 Days Post-Inoculation	52 Days Post-Inoculation	69 Days Post-Inoculation	85 Days Post-Inoculation	99 Days Post-Inoculation	104 Days Post Inoculaton	115 Days Post-Inoculation	118 Days Post-Inoculation	product
pool1_BSEL_contigs_1k_111030_10	-		root (1)	110	9	6	6	52		381	28	17	132	403	339	455	447	32	9	hypothetical protein
pool1_BSEL_contigs_1k_71037_2	+		root (1)	84	11	41	85	27	417	191	601	571	240	47	9	9	3	368	331	hypothetical protein
pool1_BSEL_contigs_1k_94687_27	+		root (1)	73		3	374	271	3	2			1		6		1			hypothetical protein
pool1_BSEL_contigs_1k_55099_5	+		Bacteria (2)	70	11	9	38	8	118	106	151	266	195	22	6	8	9	221	81	nifJ Pyruvate-flavodoxin oxidoreductase (EC:1.2.7.-) K03737 putative pyruvate-flavodoxin
pool3_BSEL_contigs_1k_8754_0	-		root (1)	60	206	110	121	44	33	77	172	114	210	1574	993	998	805	338	213	hypothetical protein
pool1_BSEL_contigs_1k_68004_4	-		root (1)	59	6	11	28	21	152	89	164	185	187	27	3	4	2	137	113	hypothetical protein
pool1_BSEL_contigs_1k_88716_11	+		root (1)	55		31	154	277												hypothetical protein
pool1_BSEL_contigs_1k_94687_28	+		root (1)	55		4	198	198	1	2						1				hypothetical protein
pool1_BSEL_contigs_1k_54301_3	-	2.7.7.4	Veillonellaceae (31977)	52	16	39	71	27	388	311	299	500	418	69	11	17	17	283	186	translation elongation factor, putative (EC:2.7.7.4)
pool1_BSEL_contigs_1k_102790_0	+	2.7.9.1	Clostridiales (186802)	51	9	27	72	29	171	129	200	250	202	27	1	12	3	231	98	Pyruvate, phosphate dikinase 1, chloroplastic OS Arabidopsis thaliana GN PPDK PE 1 SV 2 # UNIPROT O23404 PYRUVATEORTHOPHOSPHATE-DIKINASE-RXN 2.7.9.1
pool1_BSEL_contigs_1k_42180_36	-	2.4.1.8	Bacteroidales (171549)	47			1	2		23			24	48	127	70	75	6		Maltodextrin phosphorylase OS Prevotella marshii DSM 16973 GN malP PE 3 SV 1 # UNIPROT E0NV65 MALTOSE-PHOSPHORYLASE-RXN 2.4.1.8
pool1_BSEL_contigs_1k_43100_34	+		root (1)	46	2	7	223	195	6	6			14	9	6	14	15			hypothetical protein
pool1_BSEL_contigs_1k_111030_9	-		root (1)	42	1	1		36		116	2		75	142	117	156	164	5		hypothetical protein
pool3_BSEL_contigs_1k_18071_22	-		Treponema bryantii (163)	42	7	9	5	1			2	3	8	182	144	273	261	29	4	sugar ABC transporter substrate-binding protein
pool1_BSEL_contigs_1k_46642_0	-	3.2.1.91	Ruminococcus sp. CAG:379 (1262956)	41	3	18	29	22	160	110	212	187	129	20	7	6	6	148	132	cellulose 1,4-beta-cellobiosidase (EC:3.2.1.91)
pool3_BSEL_contigs_1k_15319_5	-		root (1)	39	29	20	38	21		16	2	28	20	139	507	50	35	7	8	hypothetical protein
pool1_BSEL_contigs_1k_29261_0	+		Herbaspirillum seropedicae (964)	37	90	40	97	35							3					GL26327 gene product from transcript GL26327-RA
pool1_BSEL_contigs_1k_96684_5	-	2.7.1.90	Bacteroidales (171549)	37	17	5	17	8		52	8	6	52	136	177	197	218	24	6	Pyrophosphate--fructose 6-phosphate 1-phosphotransferase subunit beta OS Solanum tuberosum PE 1 SV 2 # UNIPROT P21343 2.7.1.90-RXN 2.7.1.90
pool1_BSEL_contigs_1k_42563_22	-	1.4.1.4	Monera	36	2	12	132	81	3	76	16	5	40	79	162	123	124	11	7	NADP-specific glutamate dehydrogenase OS Haemophilus influenzae (strain ATCC 51907 / DSM 11121 KW20 Rd) GN gdhA PE 3 SV 1 # UNIPROT P43793 GLUTDEHYD-RXN 1.4.1.4
pool1_BSEL_contigs_1k_93680_5	-		Ruminococcus (1263)	36	29	65	34	51	194	109	231	256	176	65	43	16	11	290	166	ABC-type sugar transport system, periplasmic component
pool1_BSEL_contigs_1k_113613_8	-		Bacteroidetes (976)	35				4		22			13	33	5	25	18	1		PKD domain-containing protein
pool1_BSEL_contigs_1k_68920_12	-		Clostridiales (186802)	35		7	33	15	60	35	66	82	50	8	2	3	4	71	40	CPN60II, mtcpn60II mitochondrial chaperonin 60 K04077 GroEL
pool1_BSEL_contigs_1k_12202_0	+		root (1)	34		67	13	72												hypothetical protein
pool3_BSEL_contigs_1k_9528_0	+		root (1)	34	124	50	20	2	7	7	39	27	2	224	334	619	589	129	154	hypothetical protein
pool1_BSEL_contigs_1k_102069_7	+	1.1.1.40	Bacteroidales (171549)	33	3	2		2		52	6	4	23	118	111	102	113	16	4	Probable NADP-dependent malic enzyme OS Rickettsia prowazekii GN RP373 PE 3 SV 1 # UNIPROT Q9ZDF6 MALIC-NADP-RXN RPRO272947:RP373-MONOMER 1.1.1.40
pool1_BSEL_contigs_1k_63244_0	+		Bacteroidales (171549)	33	34	26	19	5	128	42	173	40	23	23	24	12	14	139	101	ATRABE1B (ARABIDOPSIS RAB GTPASE HOMOLOG E1B) GTP binding / GTPase/ translation elongation factor K02358 factor Tu
pool2_BSEL_contigs_1k_40690_6	+		Treponema (157)	33	5		4	2	196	15	44	82	76	205	110	11	4	57	50	extracellular solute-binding protein family 1
pool3_BSEL_contigs_1k_7015_0	-		Alistipes (239759)	33	8	3	4		11				14	75	89	67	60	8	1	TonB-dependent receptor
pool1_BSEL_contigs_1k_111030_8	-		root (1)	32	1	1	1	29		55	2		66	93	139	189	139	1		hypothetical protein
pool1_BSEL_contigs_1k_211323_2	-		root (1)	32		12	25	83												hypothetical protein
pool1_BSEL_contigs_1k_94687_29	+		root (1)	32		4	206	197	2	1						1	1		1	hypothetical protein
pool3_BSEL_contigs_1k_9894_5	-		Treponema bryantii (163)	32	36	31	17	13	15	10	18	11	17	25	146	388	381	151	92	hypothetical protein
pool1_BSEL_contigs_1k_104927_0	+	4.1.1.32	Bacteria (2)	31			16		77	45	113	113	83	14	8			119	64	phosphoenolpyruvate carboxykinase, putative (EC:4.1.1.32) K01596 carboxykinase (GTP)
pool1_BSEL_contigs_1k_107185_0	+		root (1)	31					9	25	34	69	87	12						hypothetical protein
pool1_BSEL_contigs_1k_43182_6	+		Eubacteriaceae bacterium OBRC8 (796941)	31		8	34	24	46	58	71	113	77	18	2	2	1	85	39	Putative virion core protein (lumpy skin disease virus)
pool1_BSEL_contigs_1k_72377_15	+	1.3.5.1	Bacteroidales (171549)	31	22	8	12	20	3	71	14	14	39	82	130	97	101	16	15	succinate dehydrogenase subunit A (EC:1.3.5.1 1.3.99.1) K00239 flavoprotein
pool1_BSEL_contigs_1k_42984_4	+		Bacteroidales (171549)	30		2		3		70	11	5	38	98	123	97	101	22	8	hypothetical protein
pool1_BSEL_contigs_1k_102252_46	-		Bacteroidales (171549)	29				18		16		1	20	42	69	60	57	2		pyruvate ferredoxin/flavodoxin oxidoreductase K03737 putative pyruvate-flavodoxin oxidoreductase
pool1_BSEL_contigs_1k_235140_4	+		Bacteria (2)	29		2	2	1	28	5	5	7	19	61	71	26	25	14	5	sugar ABC transporter periplasmic sugar-binding protein K10546 putative multiple transport system substrate-binding protein
pool1_BSEL_contigs_1k_41320_59	-	2.7.2.3	Prevotella (838)	29	2		22	9		11			21	27	20	39	28			Bifunctional PGK/TIM OS Thermotoga maritima GN pgk/tpi PE 1 SV 4 # UNIPROT P36204 TRIOSEPISOMERIZATION-RXN 2.7.2.3 5.3.1.1
pool1_BSEL_contigs_1k_41351_8	+		root (1)	29	47	25	33	70	6	112	42	33	87	241	228	301	260	58	50	hypothetical protein
pool1_BSEL_contigs_1k_43954_1	+		root (1)	29				41		27			75	81	35	71	66			hypothetical protein
pool1_BSEL_contigs_1k_228397_0	-		root (1)	28	183	171	144	86		1				1						TUB2 beta tubulin 2 K07375
pool1_BSEL_contigs_1k_70120_19	-		Clostridiales (186802)	28			3		36	23	46	62	50	4				67	24	glycosyltransferase family 36
pool1_BSEL_contigs_1k_89751_1	+	1.2.7.1	Bacteria (2)	28			43	15	7	2		2	28	20	8	33	25			nifJ pyruvate:ferredoxin (flavodoxin) oxidoreductase (EC:1.2.7.1) K03737 putative pyruvate-flavodoxin
pool2_BSEL_contigs_1k_87435_7	-		root (1)	28			2	1		43	12	9	1	56	27	1	12			hypothetical protein
pool3_BSEL_contigs_1k_10579_29	+		Treponema bryantii (163)	28	5	5	1			2	5	3	3	87	65	95	94	2		hypothetical protein
pool1_BSEL_contigs_1k_112086_1	+		Clostridiales (186802)	27			4	7		24	1	1	14	50	87	66	81	6	1	glycosyltransferase family 36
pool1_BSEL_contigs_1k_112617_0	+		root (1)	27			8	4	32	40	48	70	65	6				50	31	hypothetical protein
pool1_BSEL_contigs_1k_80700_4	+		Clostridiales (186802)	27					30	9	49	106	37					47	19	heat shock protein ClpB K03695 ATP-dependent Clp protease ATP-binding subunit ClpB
pool1_BSEL_contigs_1k_93376_16	+	2.7.7.4	Bacteroidales (171549)	27	12	4	10	52	1	58	17	6	90	143	126	165	149	14	7	translation elongation factor, putative (EC:2.7.7.4)
pool2_BSEL_contigs_1k_28858_0	+		Treponema bryantii (163)	27	6					79	24	17	135	9	2	8	4	6	2	hypothetical protein
pool4_BSEL_contigs_1k_4640_4	+		Bacteria (2)	27		6			44	1	7	26	14		2			152	435	carbohydrate ABC transporter substrate-binding protein, CUT1 family
pool1_BSEL_contigs_1k_103256_24	-		Paludibacter propionicigenes (185300)	26	1		1	11		71	6	1	22	147	85	143	133	5		OmpA/MotB domain protein
pool1_BSEL_contigs_1k_109279_47	-		Bacteroidales (171549)	26	23	10	37	14	1	6	2	1	15	9	29	24	20	5	3	pyruvate ferredoxin/flavodoxin oxidoreductase K03737 putative pyruvate-flavodoxin oxidoreductase
pool1_BSEL_contigs_1k_120699_95	-		root (1)	26			1	23		40	4	1	35	63	49	61	55	2		hypothetical protein
pool1_BSEL_contigs_1k_120699_96	-		Bacteroidetes oral taxon 274 (652708)	26	4	3		12		56	12	2	38	61	58	94	71	4	1	GldL family protein
pool1_BSEL_contigs_1k_50308_0	+		root (1)	26	60	44	36	17												hypothetical protein
pool1_BSEL_contigs_1k_57187_6	-		root (1)	26			13	10	21	16	1	1	10	30	14	28	36			hypothetical protein
pool1_BSEL_contigs_1k_59117_0	-	1.2.1.12	Prevotella oulorum (28136)	26	47	26	34	23	29	22	8	8	34	32	39	36	35	10	3	Glyceraldehyde-3-phosphate dehydrogenase OS Lactobacillus delbrueckii subsp. bulgaricus GN gap PE 3 SV 1 # UNIPROT O32755 GAPOXNPHOSPHN-RXN MetaCyc:MONOMER-13052 1.2.1.12
pool1_BSEL_contigs_1k_67153_0	-		root (1)	26	3	8	11	11	95	72	69	68	52	10	3	4		46	39	hypothetical protein
pool1_BSEL_contigs_1k_93027_6	-		root (1)	26	4	50	9	9		5	1		7	12	7	7	6	1	3	hypothetical protein
pool3_BSEL_contigs_1k_29458_0	+		Treponema brennaborense (81028)	26	6	7	2			10	2	1	12	244	140	275	275	19	10	extracellular solute-binding protein family 1 K02027 multiple sugar transport system substrate-binding
pool1_BSEL_contigs_1k_73358_18	-		root (1)	25			32	69		3			2	5	4	4				hypothetical protein
pool4_BSEL_contigs_1k_8935_3	-	5.4.99.2	Firmicutes (1239)	25	2	12	57	51	26	51	16	19	39	72	58	55	65	17	30	methylmalonyl-CoA mutase, large subunit (EC:5.4.99.2) K01848 N-terminal domain
pool1_BSEL_contigs_1k_123175_0	+		Oscillatoria (1158)	24	24	13	29	3												Os10g0452500
pool1_BSEL_contigs_1k_52323_0	+	1.4.1.4	Bacteria (2)	24		4	23	17	51	59	47	76	70	16	7	8	7	41	24	NADP-specific glutamate dehydrogenase OS Haemophilus influenzae (strain ATCC 51907 / DSM 11121 KW20 Rd) GN gdhA PE 3 SV 1 # UNIPROT P43793 GLUTDEHYD-RXN 1.4.1.4
pool1_BSEL_contigs_1k_62486_2	+		Clostridiales (186802)	24			7		48	39	58	84	59	11		2		71	33	small GTP-binding protein K02355 elongation factor G
pool1_BSEL_contigs_1k_80638_0	+		root (1)	24	63	64	71	25												TUA3 tubulin alpha-3 chain K07374 alpha
pool1_BSEL_contigs_1k_82668_0	-		Clostridiales (186802)	24	12	10	40	33	42	50	45	70	54	23	16	12	15	59	33	similar to ATP-binding cassette, sub-family B (MDR/TAP), member 6
pool1_BSEL_contigs_1k_84771_21	-		root (1)	24		1	8	5	40	21	59	57	49	5			1	68	30	hypothetical protein
pool1_BSEL_contigs_1k_84813_4	+	1.2.1.12	Bacteria (2)	24	12	12	17	13	10	22	29	42	28		6	2	1	21	26	Glyceraldehyde-3-phosphate dehydrogenase OS Lactobacillus delbrueckii subsp. bulgaricus GN gap PE 3 SV 1 # UNIPROT O32755 GAPOXNPHOSPHN-RXN MetaCyc:MONOMER-13052 1.2.1.12
pool1_BSEL_contigs_1k_91692_36	-	2.6.1.52	Clostridiales (186802)	24		1	2	2	30	16	41	40	40	5	1			29	14	Phosphoserine aminotransferase OS Lactococcus lactis subsp. cremoris (strain MG1363) GN serC PE 3 SV 1 # UNIPROT A2RIS2 PSERTRANSAMPYR-RXN 2.6.1.52
pool1_BSEL_contigs_1k_92959_2	+	5.3.1.9	Bacteroides (816)	24				6		10			20	33	43	41	41			Glucose-6-phosphate isomerase OS Parabacteroides distasonis (strain ATCC 8503 / DSM 20701 NCTC 11152) GN pgi PE 3 SV 1 # UNIPROT A6L8C4 PGLUCISOM-RXN 5.3.1.9
pool1_BSEL_contigs_1k_93376_8	+		Bacteroidales (171549)	24		4		15	1	25			34	77	60	63	57			gliding motility-associated lipoprotein GldJ
pool3_BSEL_contigs_1k_86056_4	-		root (1)	24						24	25	59	36							hypothetical protein
pool1_BSEL_contigs_1k_51510_0	-	2.7.7.6	Bacteroidetes (976)	23			10	1	10	4	46	12	1					37	28	rpoC, tabB DNA-directed RNA polymerase subunit beta' (EC:2.7.7.6) K03046
pool1_BSEL_contigs_1k_63162_0	+		Bacteroidales (171549)	23	36	26	36	25	34	33	23	29	36	25	23	19	25	27	22	no significant homology.
pool2_BSEL_contigs_1k_28248_1	-		root (1)	23	1				24	132	65	66	13				1			hypothetical protein
pool1_BSEL_contigs_1k_102098_6	-		root (1)	22		23	28	73												hypothetical protein
pool1_BSEL_contigs_1k_113278_4	-		Clostridiales (186802)	22			42	36	4					3	9	1	4	14	6	ABC-type sugar transport system, periplasmic component
pool1_BSEL_contigs_1k_119808_3	+	4.1.2.29	Clostridiales (186802)	22		2	8	3	51	33	69	68	43	3	1			61	52	6-phospho-5-dehydro-2-deoxy-D-gluconate aldolase OS Bacillus licheniformis (strain DSM 13 / ATCC 14580) GN iolJ PE 3 SV 1 # UNIPROT Q65D09 4.1.2.29-RXN BLIC279010:BL00237-MONOMER 4.1.2.29
pool1_BSEL_contigs_1k_120699_81	+	1.4.1.4	Monera	22	32	12	17	20		124	23	12	76	168	205	172	196	20	13	NADP-specific glutamate dehydrogenase OS Haemophilus influenzae (strain ATCC 51907 / DSM 11121 KW20 Rd) GN gdhA PE 3 SV 1 # UNIPROT P43793 GLUTDEHYD-RXN 1.4.1.4
pool1_BSEL_contigs_1k_122524_1	-	6.4.1.3	Veillonella ratti (103892)	22	8	11	37	27	14	35	17	15	17	30	40	35	40	19	22	Probable propionyl-CoA carboxylase beta chain 5 OS Mycobacterium leprae GN accD5 PE 3 SV 1 # UNIPROT P53002 PROPIONYL-COA-CARBOXY-RXN MLEP272631:ML0731-MONOMER 6.4.1.3
pool1_BSEL_contigs_1k_31319_6	+		Ruminococcus (1263)	22	13	34	79	20	120	51	128	127	84	19	6		7	143	89	ABC-type sugar transport system, periplasmic component
pool1_BSEL_contigs_1k_32195_2	-	4.1.1.32	Bacteria (2)	22	17	13	36	18	56	13	56	23	11	14	11	11	8	34	40	pck2, pck1 phosphoenolpyruvate carboxykinase 2 (mitochondrial) (EC:4.1.1.32) K01596 (GTP)
pool1_BSEL_contigs_1k_61537_0	+		Flavobacteriales bacterium ALC-1 (391603)	22			47	15												pkd domain containing protein
pool1_BSEL_contigs_1k_64392_0	-	2.7.9.1	Alphaproteobacteria (28211)	22	29	16	45	12								6	4	3		Pyruvate, phosphate dikinase 1, chloroplastic OS Arabidopsis thaliana GN PPDK PE 1 SV 2 # UNIPROT O23404 PYRUVATEORTHOPHOSPHATE-DIKINASE-RXN 2.7.9.1
pool1_BSEL_contigs_1k_65429_3	+		root (1)	22	1		37	47	2	6	3									hypothetical protein
pool1_BSEL_contigs_1k_70560_9	+	2.7.7.8	Clostridiales (186802)	22			3		16	10	23	31	22	4				30	12	pnp polynucleotide phosphorylase/polyadenylase (EC:2.7.7.8) K00962 polyribonucleotide nucleotidyltransferase
pool1_BSEL_contigs_1k_71392_6	-		Bacteria (2)	22				1						12	40	14	21	1		sugar ABC transporter substrate-binding protein K02027 multiple transport system protein
pool1_BSEL_contigs_1k_83830_9	-		root (1)	22	9	5	18	8	242	152	208	239	195	23	2	6	8	179	114	hypothetical protein
pool1_BSEL_contigs_1k_84771_22	-		Ruminococcus (1263)	22	4	1	13	13	44	41	56	82	55	9			1	97	26	Type IV pilus biogenesis protein PilM
pool1_BSEL_contigs_1k_94829_15	+		Ruminococcus flavefaciens (1265)	22			6		43	13	65	69	36					75	25	trigger factor K03545 factor
pool1_BSEL_contigs_1k_94872_22	+	2.7.9.1	Clostridiales (186802)	22	8	18	36	25	62	44	66	94	86	17	14	9	4	67	40	Pyruvate, phosphate dikinase 1, chloroplastic OS Arabidopsis thaliana GN PPDK PE 1 SV 2 # UNIPROT O23404 PYRUVATEORTHOPHOSPHATE-DIKINASE-RXN 2.7.9.1
pool2_BSEL_contigs_1k_33435_4	+	1.3.99.1	Bacteria (2)	22	4	11	7	14	77	37	55	33	25	3	5	1	1	36	45	sdhA succinate dehydrogenase flavoprotein subunit (EC:1.3.99.1) K00239
pool1_BSEL_contigs_1k_125214_0	-		root (1)	21		1	46	17												hypothetical protein
pool1_BSEL_contigs_1k_48136_37	-	1.17.4.2	Bacteroidales (171549)	21				3		7	2		9	34	30	19	26	1		anaerobic ribonucleoside triphosphate reductase (EC:1.17.4.2) K00527 ribonucleoside-triphosphate
pool1_BSEL_contigs_1k_50142_0	+		Clostridiales (186802)	21	1		1		39	32	49	68	45	13	1	1		50	30	small GTP-binding protein K02355 elongation factor G
pool1_BSEL_contigs_1k_62661_1	+		Firmicutes (1239)	21		1	23	21	101	1		4	2	6			1			sugar ABC transporter substrate-binding protein K02027 multiple transport system protein
pool1_BSEL_contigs_1k_77800_17	+	2.4.1.20	Bacteria (2)	21			1		22	15	22	39	43	2				27	14	cbpA cellobiose phosphorylase (EC:2.4.1.20)
pool1_BSEL_contigs_1k_83370_25	-	1.6.99.5	Clostridiales (186802)	21		3	9	6	23	15	40	67	51	4				55	24	NADH dehydrogenase (quinone) (EC:1.6.99.5) K05587 diaphorase subunit bidirectional hydrogenase
pool1_BSEL_contigs_1k_83505_1	-	1.2.1.13	Bacteria (2)	21	20	24	50	20	59	40	116	69	42	19	5	14	20	92	58	Glyceraldehyde-3-phosphate dehydrogenase B, chloroplastic OS Pisum sativum GN GAPB PE 2 SV # UNIPROT P12859 1.2.1.13-RXN 1.2.1.13
pool2_BSEL_contigs_1k_17300_1	-		Bacteria (2)	21	3		7		24	124	99	179	199	1			4	17	27	carbohydrate ABC transporter substrate-binding protein, CUT1 family
pool2_BSEL_contigs_1k_22639_2	-		Treponema sp. JC4 (1124982)	21					27	23	33	40	57	6						extracellular solute-binding protein family 1
pool3_BSEL_contigs_1k_11959_3	+	2.7.2.3	Bacteria (2)	21	8	8	13	8	38	7	58	15		1				43	34	Phosphoglycerate kinase OS Desulforudis audaxviator (strain MP104C) GN pgk PE 3 SV 1 # UNIPROT B1I0X7 PHOSGLYPHOS-RXN 2.7.2.3
pool1_BSEL_contigs_1k_100336_22	-		Parabacteroides sp. D25 (658661)	20		1	123	134	1				1							Phage tail sheath protein FI (EC:3.4.22.-) K06907
pool1_BSEL_contigs_1k_109926_24	-		root (1)	20		1	80	45												hypothetical protein
pool1_BSEL_contigs_1k_28908_0	+		Bacteroidetes (976)	20	1	3	6		14	5	49	12	7					26	26	chaperonin complex component, TCP-1 eta subunit, putative
pool1_BSEL_contigs_1k_3099_2	-	2.7.7.4	Bacteroidales (171549)	20	7	14	30	10	13	21	48	16	23	27	39	55	44	28	48	translation elongation factor, putative (EC:2.7.7.4)
pool1_BSEL_contigs_1k_36168_9	+	2.6.1.52	Bacteroidales (171549)	20				3		11			15	21	41	40	35			Phosphoserine aminotransferase OS Porphyromonas gingivalis (strain ATCC 33277 / DSM 20709 JCM 12257) GN serC PE 3 SV 1 # UNIPROT B2RID6 PSERTRANSAMPYR-RXN 2.6.1.52
pool1_BSEL_contigs_1k_42677_6	+		Ruminococcus (1263)	20		14	96	52		4	1	1								ABC-type sugar transport system, periplasmic component
pool1_BSEL_contigs_1k_47096_1	-		Brachyspira (29521)	20	4	4	6	8	10	5	6	10	7	43	154	32	42	21	15	flagellar filament 34.5 kDa core protein (Class B) K02406 flagellin
pool1_BSEL_contigs_1k_52285_1	-	2.7.7.4	Bacteria (2)	20		1		1	7		1	2	4	22	69	12	15	2	1	translation elongation factor, putative (EC:2.7.7.4)
pool1_BSEL_contigs_1k_54492_28	-		root (1)	20			1		42	6	65	59	23					76	33	hypothetical protein
pool1_BSEL_contigs_1k_70560_6	-	4.2.1.3	Clostridia (186801)	20					8	8	22	25	10					31	3	aconitate hydratase (EC:4.2.1.3) K01681 1
pool1_BSEL_contigs_1k_79872_0	+		root (1)	20			1	36		16	2		102	74	16	75	67			hypothetical protein
pool2_BSEL_contigs_1k_21062_2	+	2.4.1.20	Proteobacteria (1224)	20		1	6	1	13	8	51	14	3					53	44	cellobiose phosphorylase (EC:2.4.1.20)
pool1_BSEL_contigs_1k_119072_21	+		root (1)	19		50	3	1												hypothetical protein
pool1_BSEL_contigs_1k_123814_14	-		Prevotella sp. oral taxon 473 (712469)	19		1		5		30	6	3	16	46	64	45	37	5	2	band 7 protein K07192 flotillin
pool1_BSEL_contigs_1k_156740_0	+		Bacteria (2)	19	2	3	2		1					18	45	14	14		1	similar to ATP-binding cassette, sub-family B (MDR/TAP), member 6
pool1_BSEL_contigs_1k_36719_14	-	2.7.2.3	Eubacterium plexicaudatum (97253)	19	2	8	18	4	45	21	63	52	40	3	2			50	26	Phosphoglycerate kinase OS Syntrophobacter fumaroxidans (strain DSM 10017 / MPOB) GN pgk PE 3 SV 1 # UNIPROT A0LJZ1 PHOSGLYPHOS-RXN 2.7.2.3
pool1_BSEL_contigs_1k_47096_0	-		Brachyspira (29521)	19	1		1		4			3	2	20	69	8	16	3	2	flagellar filament 34.5 kDa core protein (Class B) K02406 flagellin
pool1_BSEL_contigs_1k_48253_0	-		Butyrivibrio (830)	19		5	33	45	99	1	4	5	5	3			1			sugar ABC transporter substrate-binding protein
pool1_BSEL_contigs_1k_58346_0	-		Bacteroides uniformis (820)	19			2	1	7	24	14	22	21	9	3	2	2	3	7	TonB-dependent receptor plug
pool1_BSEL_contigs_1k_68391_67	-		Bacteroides (816)	19	1									20	31	59	56	4		vitamin B12 receptor K02014 iron complex outermembrane recepter protein
pool1_BSEL_contigs_1k_77165_2	-		root (1)	19					39	2	16	21	2		1			8	10	hypothetical protein
pool1_BSEL_contigs_1k_84771_20	-		root (1)	19			8	4	29	34	23	41	19					25	13	hypothetical protein
pool1_BSEL_contigs_1k_93518_8	+		Ruminococcus (1263)	19		1	8	8	42	49	38	50	57	9				41	41	phage shock protein A (IM30), suppresses sigma54-dependent transcription K03969
pool2_BSEL_contigs_1k_89227_1	-		Treponema bryantii (163)	19			2	4	13	3	3	2	24	11	14	41	42	15	4	family 1 extracellular solute-binding protein
pool1_BSEL_contigs_1k_103384_1	+		Fibrobacter succinogenes (833)	18	3	3	8	3	1	3	42	5	1					25	18	carbohydrate binding family 11
pool1_BSEL_contigs_1k_121685_12	-		Chryseobacterium taeanense (311334)	18		7	31	46												Ice-structuring glycoprotein precursor (ISGP) (Antifreeze glycopeptide polyprotein) (AFGP (Fragment)
pool1_BSEL_contigs_1k_35451_16	-	2.4.1.20	Bacteria (2)	18			4		24	19	33	42	39	8	2		1	30	23	cbpA cellobiose phosphorylase (EC:2.4.1.20)
pool1_BSEL_contigs_1k_45409_2	+	2.6.1.42	Firmicutes (1239)	18			4	1	21	8	25	31	29	5	1		1	30	19	Branched-chain-amino-acid aminotransferase 2 OS Bacillus subtilis GN ilvK PE 1 SV 5 # UNIPROT P39576 BRANCHED-CHAINAMINOTRANSFERLEU-RXN BSUB:BSU38550-MONOMER 2.6.1.42
pool1_BSEL_contigs_1k_60827_5	-		Clostridiales (186802)	18		1	3		23	6	36	39	34					28	18	uncharacterized conserved protein UCP033563
pool1_BSEL_contigs_1k_67213_1	+		Bacteria (2)	18		9	13	33		9	7	11	20	45	10	11	8	4		carbohydrate ABC transporter substrate-binding protein, CUT1 family
pool1_BSEL_contigs_1k_67400_35	-		root (1)	18										54		6	11			hypothetical protein
pool1_BSEL_contigs_1k_68004_2	+		Ruminococcus sp. CAG:379 (1262956)	18		1	2	1	39	7	62	70	21	1				75	45	extracellular solute-binding protein, family 1
pool1_BSEL_contigs_1k_68160_15	-	1.1.1.205	Firmicutes (1239)	18			3		18	23	29	39	30	6				43	24	Inosine-5'-monophosphate dehydrogenase OS Methanocaldococcus jannaschii (strain ATCC 43067 / DSM 2661 JAL-1 JCM 10045 NBRC 100440) GN guaB PE 3 SV 1 # UNIPROT Q59011 IMP-DEHYDROG-RXN 1.1.1.205
pool1_BSEL_contigs_1k_74674_0	-		Fibrobacter succinogenes (833)	18		1	10	7	4	2	28	7	1					24	25	extracellular solute-binding protein family 5 K02035 peptide/nickel transport system substrate-binding
pool1_BSEL_contigs_1k_74681_4	-		root (1)	18				5		53	4		11	42	37	38	31	2		hypothetical protein
pool1_BSEL_contigs_1k_77347_19	+		root (1)	18			4	2	6	10	57	86	27	5	1			133	21	hypothetical protein
pool1_BSEL_contigs_1k_79869_7	-	1.2.1.12	Bacteria (2)	18	37	25	67	45	16	29	10	8	46	67	75	75	73	7	5	Glyceraldehyde-3-phosphate dehydrogenase OS Lactobacillus delbrueckii subsp. bulgaricus GN gap PE 3 SV 1 # UNIPROT O32755 GAPOXNPHOSPHN-RXN MetaCyc:MONOMER-13052 1.2.1.12
pool1_BSEL_contigs_1k_80761_4	+		Bacteria (2)	18		1	23	19	17	15		1	19	19	21	26	30			CPN60C chaperonin 60, mitochondrial K04077 GroEL
pool1_BSEL_contigs_1k_83370_24	-	1.6.5.3	Clostridium sp. ASF502 (97139)	18	1	6	4	4	21	22	41	48	55	4	2	1		44	14	hydrogenase, Fe-only K00336 NADH dehydrogenase I subunit G
pool1_BSEL_contigs_1k_85805_2	+		Clostridium sp. ASF502 (97139)	18			2	3	23	12	23	20	17	3				42	16	SPFH domain/band 7 family protein K07192 flotillin
pool1_BSEL_contigs_1k_89087_5	+		Bacteria (2)	18	2	3	3	10		1		2		39	173	27	26	3	2	carbohydrate ABC transporter substrate-binding protein, CUT1 family
pool1_BSEL_contigs_1k_90440_51	+	6.3.1.2	Bacteroidales (171549)	18						2			4	16	37	22	21			Glutamine synthetase OS Bacteroides fragilis GN glnA PE 3 SV 2 # UNIPROT P15623 GLUTAMINESYN-RXN BFRA295405:BF1040-MONOMER 6.3.1.2
pool1_BSEL_contigs_1k_96417_3	-		Bacteroidales (171549)	18			42	20		9			5	16	9	13	13			GldJ
pool1_BSEL_contigs_1k_98941_0	-	2.4.1.20	Bacteroidales (171549)	18	39	18	29	13	1	9	2		6	10	17	14	19	3	2	cbpA cellobiose phosphorylase (EC:2.4.1.20)
pool1_BSEL_contigs_1k_99087_20	-	2.4.1.20	Bacteroidales (171549)	18				2		7	1	1	8	19	47	23	20			cbpA cellobiose phosphorylase (EC:2.4.1.20)
pool2_BSEL_contigs_1k_17552_0	+		Treponema socranskii (53419)	18					45	33	45	39	48	14						flaA1 flagellar filament outer layer protein
pool2_BSEL_contigs_1k_33554_12	-		root (1)	18							38	29								hypothetical protein
pool2_BSEL_contigs_1k_39307_0	-		root (1)	18						3	32	17								hypothetical protein
pool2_BSEL_contigs_1k_42430_24	-		Treponema bryantii (163)	18					50		8	16	8	34	13		1	11	13	sugar ABC transporter substrate-binding protein
pool2_BSEL_contigs_1k_93031_2	+		root (1)	18		3	40	62	2	6	1									hypothetical protein
pool3_BSEL_contigs_1k_38605_1	-		root (1)	18	1	1									9	43	45	28	32	hypothetical protein
pool4_BSEL_contigs_1k_23026_6	-		Bacteria (2)	18										31	47	89	115	15		carbohydrate ABC transporter substrate-binding protein, CUT1 family
pool4_BSEL_contigs_1k_53267_0	-		Herbaspirillum (963)	18					4	5	1		13						64	similar to cytoskeletal actin CyIIb
pool1_BSEL_contigs_1k_10541_0	+	2.4.1.20	Bacteria (2)	17	1	4	5	5	15	10	24	38	24	8	6	6	8	30	16	cbpA cellobiose phosphorylase (EC:2.4.1.20)
pool1_BSEL_contigs_1k_109612_48	-		root (1)	17			3		37	18	23	23	17					24	12	hypothetical protein
pool1_BSEL_contigs_1k_114003_30	-	3.6.3.14	Bacteroidales (171549)	17				3		10			8	21	17	29	29			ATP synthase subunit beta OS Rubrobacter xylanophilus (strain DSM 9941 / NBRC 16129) GN atpD PE 3 SV 2 # UNIPROT Q1AVH9 ATPSYN-RXN 3.6.3.14
pool1_BSEL_contigs_1k_117211_0	-		Firmicutes (1239)	17					5	4	30	36	38	2				25	10	AMP-dependent synthetase ligase K00666 fatty-acyl-CoA synthase
pool1_BSEL_contigs_1k_119817_8	-		Bacteroidales (171549)	17	3	1	8	1	3	9	5	3	7	13	20	17	11	4	3	chaperonin complex component, TCP-1 eta subunit, putative
pool1_BSEL_contigs_1k_120699_94	-		root (1)	17	1			6		10	6		12	30	24	22	14			hypothetical protein
pool1_BSEL_contigs_1k_122449_0	-		Treponema bryantii (163)	17			5	12	5	2		2	2	47	107	31	50	4		sugar ABC transporter periplasmic protein K02027 multiple transport system substrate-binding protein
pool1_BSEL_contigs_1k_18204_2	+	4.1.2.13	Bacteria (2)	17	4	3	5	2	17	16	14	26	15	4	4	7	7	12	19	Fructose-bisphosphate aldolase OS Treponema pallidum GN fba PE 3 SV 1 # UNIPROT O83668 F16ALDOLASE-RXN 4.1.2.13
pool1_BSEL_contigs_1k_18750_0	+		root (1)	17										11	48	9	16			hypothetical protein
pool1_BSEL_contigs_1k_22611_0	+		root (1)	17	61	34	5	2												hypothetical protein
pool1_BSEL_contigs_1k_39613_6	-	6.1.1.5	Ruminococcus albus (1264)	17			2		13	10	15	28	25					17	6	isoleucyl-tRNA synthetase (EC:6.1.1.5) K01870
pool1_BSEL_contigs_1k_44672_1	-		Fibrobacter succinogenes (833)	17	1	3	3	7	10	3	32	10						24	26	TPR repeat-containing protein
pool1_BSEL_contigs_1k_52948_0	-	1.4.1.4	Bacteroidetes (976)	17			13	9	9	7	1	6	19	11	12	15	13			NADP-specific glutamate dehydrogenase OS Haemophilus influenzae (strain ATCC 51907 / DSM 11121 KW20 Rd) GN gdhA PE 3 SV 1 # UNIPROT P43793 GLUTDEHYD-RXN 1.4.1.4
pool1_BSEL_contigs_1k_5923_15	-	6.3.5.2	Bacteria (2)	17			2		16	14	33	31	23	4	1			21	13	GMP synthase OS Micrococcus luteus (strain ATCC 4698 / DSM 20030 JCM 1464 NBRC 3333 NCIMB 9278 NCTC 2665 VKM Ac-2230) GN guaA PE 3 SV 1 # UNIPROT C5CBZ4 GMP-SYN-GLUT-RXN 6.3.5.2
pool1_BSEL_contigs_1k_60060_10	+		Bacteroidales (171549)	17	5		8	5	9	8			12	22	11	31	25			Elongation factor G, chloroplast precursor (ISS) K02355 elongation G
pool1_BSEL_contigs_1k_81184_0	+		Lysinibacillus boronitolerans (309788)	17	11	51	20	23												hypothetical protein
pool1_BSEL_contigs_1k_85310_2	-	3.6.5.3	Clostridiales (186802)	17		3	12	1	37	26	49	72	36					63	20	EFG1 chloroplast elongation factor G (EC:3.6.5.3) K02355
pool1_BSEL_contigs_1k_93376_24	+	2.7.7.6	Bacteroidales (171549)	17			2	2		9			8	21	14	33	17			rpoC, tabB DNA-directed RNA polymerase subunit beta' (EC:2.7.7.6) K03046
pool2_BSEL_contigs_1k_21169_19	+		Bacteria (2)	17					46		7	18	12	40	28			6	10	putative ABC transporter substrate binding protein K02027 multiple sugar transport system substrate-binding protein
pool2_BSEL_contigs_1k_29025_0	+	4.2.1.11	Bacteria (2)	17	4	10	25	6	46	14	82	16	2	3	4		1	64	42	Enolase OS Bifidobacterium longum subsp. infantis (strain ATCC 15697 / DSM 20088 JCM 1222 NCTC 11817 S12) GN eno PE 3 SV 1 # UNIPROT B7GTK2 2PGADEHYDRAT-RXN 4.2.1.11
pool2_BSEL_contigs_1k_29964_1	+		Phascolarctobacterium (33024)	17					1	9	2	4	13	6	3	85	66	13	25	S-layer domain protein
pool2_BSEL_contigs_1k_30713_1	+	2.7.7.4	Bacteria (2)	17	1				48	3	11	18	8	41	18			12	10	translation elongation factor, putative (EC:2.7.7.4)
pool2_BSEL_contigs_1k_92005_2	-		root (1)	17		1						8	34	35	20					hypothetical protein
pool1_BSEL_contigs_1k_119543_3	-	1.1.1.37	Prevotella (838)	16	5	3	2	13	4	9	4	3	36	36	22	46	45	1	2	lactate/malate dehydrogenase, NAD binding domain protein K00024 malate dehydrogenase
pool1_BSEL_contigs_1k_120699_84	+		root (1)	16						9				14	9	10	8			hypothetical protein
pool1_BSEL_contigs_1k_125011_1	-		Comamonadaceae (80864)	16		20	47	69												gram-negative type outer membrane porin protein
pool1_BSEL_contigs_1k_36791_0	-		Bacteria (2)	16	5	3	10	6	4	6	39	8	1					29	29	Probable elongation factor G, mitochondrial precursor (ISS) K02355 G
pool1_BSEL_contigs_1k_43040_0	-	3.2.1.91	environmental samples	16	1	14	21	11	84	52	81	79	54	13	1	8		59	67	cellulose 1,4-beta-cellobiosidase (EC:3.2.1.91)
pool1_BSEL_contigs_1k_70113_9	-		root (1)	16				3		44	5	1	14	85	54	66	83	3	1	hypothetical protein
pool1_BSEL_contigs_1k_71903_0	+	2.7.7.6	Acinetobacter (469)	16	14	22	3	3	8	5	6	7	4	3	4	2	3	5	7	rpoB DNA-directed RNA polymerase subunit beta (EC:2.7.7.6) K03043
pool1_BSEL_contigs_1k_75665_0	+	2.7.7.6	Bacteria (2)	16	1	1	10	1	14	9	38	16	1					30	30	rpoB DNA-directed RNA polymerase subunit beta (EC:2.7.7.6) K03043
pool1_BSEL_contigs_1k_79316_10	+		Firmicutes (1239)	16		1	1		28	31	27	36	31	8				32	16	plastid division protein FtsZ (AB032072) K03531 cell
pool1_BSEL_contigs_1k_83830_2	+		root (1)	16	1	3	5	2	47	17	48	63	13	3	1	1	1	30	39	hypothetical protein
pool1_BSEL_contigs_1k_84771_16	-		Firmicutes (1239)	16		1	8	7	32	48	29	70	69	13		1		25	17	gspE general secretory pathway component, cryptic K02652 type IV pilus assembly protein PilB
pool1_BSEL_contigs_1k_979_0	+	1.1.1.37	Acinetobacter (469)	16	38	37	5	14												Malate dehydrogenase 2 OS Burkholderia thailandensis (strain E264 / ATCC 700388 DSM 13276 CIP 106301) GN mdh2 PE 3 SV 1 # UNIPROT Q2T4T8 MALATE-DEH-RXN 1.1.1.37
pool2_BSEL_contigs_1k_20046_8	-		root (1)	16						23										hypothetical protein
pool2_BSEL_contigs_1k_33287_28	+		Treponema (157)	16					77		10	20	23	45	20			16	21	flaA1 flagellar filament outer layer protein
pool2_BSEL_contigs_1k_35898_20	-		Bacteria (2)	16					45			6	1	4				1		sugar ABC transporter substrate-binding protein K02027 multiple transport system protein
pool3_BSEL_contigs_1k_21429_52	+		Bacteria (2)	16	1					6	1		21	2	23	77	77	29	4	carbohydrate ABC transporter substrate-binding protein, CUT1 family
pool3_BSEL_contigs_1k_34752_0	-		root (1)	16		2	1		2	2	3		7	33	41	38	25			hypothetical protein
pool1_BSEL_contigs_1k_103565_0	+		Fibrobacter succinogenes (833)	15	2		9	3	6	5	32	9						23	14	trigger factor K03545 factor
pool1_BSEL_contigs_1k_186240_0	+		root (1)	15	25	21														hypothetical protein
pool1_BSEL_contigs_1k_21319_0	+	2.7.9.1	Bacteroidales (171549)	15	37	25	5	3		1										Pyruvate, phosphate dikinase 1, chloroplastic OS Arabidopsis thaliana GN PPDK PE 1 SV 2 # UNIPROT O23404 PYRUVATEORTHOPHOSPHATE-DIKINASE-RXN 2.7.9.1
pool1_BSEL_contigs_1k_236347_2	-	4.1.2.13	Bacteroidales (171549)	15	12	12	11	7	11	11	25	9	10	14	8	8	7	19	10	Fructose-bisphosphate aldolase OS Treponema pallidum GN fba PE 3 SV 1 # UNIPROT O83668 F16ALDOLASE-RXN 4.1.2.13
pool1_BSEL_contigs_1k_252756_0	-	1.2.1.12	Prevotella oulorum (28136)	15	21	21	10	15	23	27	51	71	46	9	7	4	6	78	23	Glyceraldehyde-3-phosphate dehydrogenase OS Lactobacillus delbrueckii subsp. bulgaricus GN gap PE 3 SV 1 # UNIPROT O32755 GAPOXNPHOSPHN-RXN MetaCyc:MONOMER-13052 1.2.1.12
pool1_BSEL_contigs_1k_33534_0	+	2.7.9.1	Alphaproteobacteria (28211)	15	23	5	16	10										1		Pyruvate, phosphate dikinase 1, chloroplastic OS Arabidopsis thaliana GN PPDK PE 1 SV 2 # UNIPROT O23404 PYRUVATEORTHOPHOSPHATE-DIKINASE-RXN 2.7.9.1
pool1_BSEL_contigs_1k_38582_1	-		root (1)	15		1	9	12	10	20	6	4	16	24	16	27	29	7	3	hypothetical protein
pool1_BSEL_contigs_1k_48625_2	-		Clostridiales (186802)	15		1	12	3	40	37	42	52	42	3		4	2	48	31	CPN60II, mtcpn60II mitochondrial chaperonin 60 K04077 GroEL
pool1_BSEL_contigs_1k_50243_0	-	6.3.5.5	Eubacterium plexicaudatum (97253)	15			1		9	1	20	18	19					24	8	Carbamoyl-phosphate synthase large chain OS Thermomicrobium roseum (strain ATCC 27502 / DSM 5159 P-2) GN carB PE 3 SV 1 # UNIPROT B9KXM5 CARBPSYN-RXN 6.3.5.5
pool1_BSEL_contigs_1k_51330_2	-		root (1)	15			42	31												hypothetical protein
pool1_BSEL_contigs_1k_5528_2	+		Spirochaeta (146)	15					1					9	35	10	20			extracellular solute-binding protein family 1 K02027 multiple sugar transport system substrate-binding
pool1_BSEL_contigs_1k_63572_2	-		Vibrio (662)	15					18											putative RTX toxin
pool1_BSEL_contigs_1k_64572_21	-		root (1)	15					1		7	10						32	2	hypothetical protein
pool1_BSEL_contigs_1k_68920_15	+		root (1)	15			32	32												hypothetical protein
pool1_BSEL_contigs_1k_69339_14	-	1.6.5.3	Bacteroidales (171549)	15						5			2	17	28	25	23			NADH dehydrogenase subunit d C (EC:1.6.5.3) K13378 I C/D
pool1_BSEL_contigs_1k_72978_6	-	2.7.7.4	Bacteroidales (171549)	15	23	28	19	8		21	18	15	13	27	18	24	25	12	13	translation elongation factor, putative (EC:2.7.7.4)
pool1_BSEL_contigs_1k_77225_0	-	1.2.7.1	Firmicutes (1239)	15			1	1	6	17	8	15	12					11	29	nifJ pyruvate-flavodoxin oxidoreductase (EC:1.2.7.1) K03737 putative
pool1_BSEL_contigs_1k_81869_6	-		root (1)	15				1		14			12	16	4	18	21			hypothetical protein
pool1_BSEL_contigs_1k_83198_0	-		Selenomonas (970)	15					3	12	11	15	10					6	18	SPFH domain/band 7 family protein K07192 flotillin
pool1_BSEL_contigs_1k_83641_0	+		Lachnospiraceae (186803)	15		1	20	26	60		1	9	2	2		2	4			sugar ABC transporter substrate-binding protein K02027 multiple transport system protein
pool1_BSEL_contigs_1k_83830_5	+		root (1)	15					12	5	27	35	6					17	4	hypothetical protein
pool1_BSEL_contigs_1k_87672_12	+		Clostridiales (186802)	15	3	1	5	5	2	51	8	3	27	66	61	67	80	10		rbr rubrerythrin
pool1_BSEL_contigs_1k_92444_5	-		Bacteria (2)	15		1	2	11						40	123	18	19	1		carbohydrate ABC transporter substrate-binding protein, CUT1 family
pool1_BSEL_contigs_1k_92852_7	+	2.1.2.3	Bacteroidales (171549)	15						6			7	19	30	30	26			Bifunctional purine biosynthesis protein PURH OS Gallus gallus GN ATIC PE 1 SV # UNIPROT P31335 IMPCYCLOHYDROLASE-RXN 2.1.2.3 3.5.4.10
pool1_BSEL_contigs_1k_9552_1	+	1.5.99.11	Methanobrevibacter (2172)	15	14	14	6	2	7	8	6	8	7	4	3	3	2	27	3	5,10-methylenetetrahydromethanopterin reductase OS Archaeoglobus fulgidus (strain ATCC 49558 / VC-16 DSM 4304 JCM 9628 NBRC 100126) GN mer PE 3 SV 1 # UNIPROT O29196 METHELENE-THMPT-OXI-RXN 1.5.99.11
pool2_BSEL_contigs_1k_10923_1	+	2.7.7.8	Bacteria (2)	15	5	3	3		9	4	38	7						23	23	polynucleotide phosphorylase/polyadenylase (EC:2.7.7.8) K00962 polyribonucleotide nucleotidyltransferase
pool2_BSEL_contigs_1k_28251_9	-		root (1)	15	1					1		10	41	25						hypothetical protein
pool2_BSEL_contigs_1k_30083_0	+		root (1)	15	2		7		328	189	86	153	234	357	127	24	16	33	207	hypothetical protein
pool2_BSEL_contigs_1k_31640_4	-		root (1)	15						1	15	12	5						1	hypothetical protein
pool2_BSEL_contigs_1k_36889_11	-		Lachnospiraceae (186803)	15					8				1	37	14					sugar ABC transporter substrate-binding protein
pool2_BSEL_contigs_1k_44384_0	+		root (1)	15					24	1	12	25	12	8	3		2		34	hypothetical protein
pool2_BSEL_contigs_1k_5067_4	+		Treponema succinifaciens (167)	15						10			38		18	50	45	11		extracellular solute-binding protein
pool2_BSEL_contigs_1k_87123_1	+		Bacteria (2)	15			1	1	2	4			4	40	32	65	46	3		similar to ATP-binding cassette, sub-family B (MDR/TAP), member 6
pool3_BSEL_contigs_1k_12216_1	+		Treponema socranskii (53419)	15	5	7		1		2	7	3	1	55	51	49	48	8	1	flaA flagellar filament outer layer protein
pool3_BSEL_contigs_1k_35869_0	+		root (1)	15											11	40	48	8	4	hypothetical protein
pool3_BSEL_contigs_1k_9393_0	+		Parabacteroides (375288)	15			5	5	14	29	17	19	36	13	7				5	TonB-dependent receptor plug
pool4_BSEL_contigs_1k_5123_5	-		root (1)	15					3									16	37	hypothetical protein
pool1_BSEL_contigs_1k_102252_33	+		root (1)	14										2	14	8	6			hypothetical protein
pool1_BSEL_contigs_1k_113867_0	+	1.2.1.13	Firmicutes (1239)	14			13	6	6	2		4	25	21	7	17	13			Glyceraldehyde-3-phosphate dehydrogenase B, chloroplastic OS Pisum sativum GN GAPB PE 2 SV # UNIPROT P12859 1.2.1.13-RXN 1.2.1.13
pool1_BSEL_contigs_1k_114003_1	+	2.2.1.3	Bacteroidales (171549)	14				1		1			3	10	17	25	26			formaldehyde transketolase (EC:2.2.1.3) K00615
pool1_BSEL_contigs_1k_126478_57	+		root (1)	14				5		16	3		5	22	21	20	15	3	1	hypothetical protein
pool1_BSEL_contigs_1k_18890_2	-		Clostridiales (186802)	14	22	12	21	22	12	39	12	13	33	39	55	47	45	17	11	no significant homology.
pool1_BSEL_contigs_1k_215872_0	+		Firmicutes (1239)	14	3	1	7	2	8	3	18	21	10	4	2	1	2	19	2	heat shock 70 kDa protein K04043 molecular chaperone DnaK
pool1_BSEL_contigs_1k_268265_0	-	1.4.1.4	Bacteroidales (171549)	14	31	25	18	11	45	13	8	9	15	16	14	14	16	6	6	NADP-specific glutamate dehydrogenase OS Haemophilus influenzae (strain ATCC 51907 / DSM 11121 KW20 Rd) GN gdhA PE 3 SV 1 # UNIPROT P43793 GLUTDEHYD-RXN 1.4.1.4
pool1_BSEL_contigs_1k_270007_4	+		Fibrobacter succinogenes (833)	14						4	25	6						20	17	NusA antitermination factor K02600 N utilization substance protein A
pool1_BSEL_contigs_1k_279383_0	+		Bacteria (2)	14				1		23	7	15	26							periplasmic binding protein/LacI transcriptional regulator K10546 putative multiple sugar transport system substrate-binding protein
pool1_BSEL_contigs_1k_32989_0	-	2.7.7.4	Burkholderiales (80840)	14	2	33	13	6												translation elongation factor, putative (EC:2.7.7.4)
pool1_BSEL_contigs_1k_35403_6	+		root (1)	14			38	25												hypothetical protein
pool1_BSEL_contigs_1k_41351_7	+		Bacteroidales (171549)	14				9		9			16	30	25	32	31			RNA binding S1 domain-containing protein K02945 small subunit ribosomal protein
pool1_BSEL_contigs_1k_43595_0	-		root (1)	14		2	12	20	9	7	5	6	13	5	2			2	3	hypothetical protein
pool1_BSEL_contigs_1k_45210_0	+		root (1)	14	26	9	38	8												14-3-3 protein K06630 tyrosine 3-monooxygenase/tryptophan 5-monooxygenase activation protein
pool1_BSEL_contigs_1k_46257_1	-	2.7.7.6	Proteobacteria (1224)	14			4			2			1	7	1	9	9			rpoB DNA-directed RNA polymerase subunit beta (EC:2.7.7.6) K03043
pool1_BSEL_contigs_1k_50484_14	-		Bacteria (2)	14	2	2	3	9		60	21	10	30	86	63	66	60	17	11	phage tail region protein
pool1_BSEL_contigs_1k_50484_15	-		Bacteria (2)	14				6		14			15	29	34	16	9			putative phage tail sheath protein FI K06907
pool1_BSEL_contigs_1k_55756_4	-	2.1.2.1	Bacteroidales (171549)	14	1					5	1		8	12	9	12	9	1		Serine hydroxymethyltransferase OS Aster yellows witches'-broom phytoplasma (strain AYWB) GN glyA PE 3 SV 1 # UNIPROT Q2NIT8 GLYOHMETRANS-RXN 2.1.2.1
pool1_BSEL_contigs_1k_63983_0	-	2.7.7.4	Firmicutes (1239)	14	18	18	13	17	20	21	14	16	22	26	17	15	19	17	17	translation elongation factor, putative (EC:2.7.7.4)
pool1_BSEL_contigs_1k_68391_45	-		Bacteroidales (171549)	14				1		8			2	13	19	10	15	1		putative alkaline protease AprF
pool1_BSEL_contigs_1k_69197_0	+	6.1.1.7	Firmicutes (1239)	14					10	3	18	22	11					22	2	Alanyl-tRNA synthetase OS Heliobacterium modesticaldum (strain ATCC 51547 / Ice1) GN alaS PE 3 SV 1 # UNIPROT B0TFY7 ALANINE--TRNA-LIGASE-RXN 6.1.1.7
pool1_BSEL_contigs_1k_70297_14	-	1.1.1.86	Bacteroidales (171549)	14				9		13	1		25	37	16	44	28			Probable ketol-acid reductoisomerase, mitochondrial OS Schizosaccharomyces pombe (strain ATCC 38366 / 972) GN ilv5 PE 1 SV 2 # UNIPROT P78827 ACETOLACTREDUCTOISOM-RXN SPOM-XXX-01:SPOM-XXX-01-004692-MONOMER 1.1.1.86
pool1_BSEL_contigs_1k_73667_22	+		Lysinibacillus sphaericus (1421)	14		31	5	36							1					S-layer protein
pool1_BSEL_contigs_1k_74948_12	+		root (1)	14		1		19		12	3		35	46	24	35	31			hypothetical protein
pool1_BSEL_contigs_1k_76803_13	-	1.17.1.2	Ruminococcus sp. CAG:254 (1262953)	14	1	1	3	3	17	12	56	45	31	3	8			25	11	hydroxymethylbutenyl pyrophosphate reductase K02945 small subunit ribosomal protein S1 K03527 4-hydroxy-3-methylbut-2-enyl diphosphate reductase
pool1_BSEL_contigs_1k_77427_7	+		root (1)	14				2		14			2	28	30	29	23			hypothetical protein
pool1_BSEL_contigs_1k_82597_8	-		Thiorhodospira sibirica (154347)	14					14	2	10	21	10					23	15	sarcalumenin
pool1_BSEL_contigs_1k_91803_16	-	2.1.2.3	Bacteria (2)	14			2		9	2	21	19	20		1			14	6	Bifunctional purine biosynthesis protein PURH OS Gallus gallus GN ATIC PE 1 SV # UNIPROT P31335 IMPCYCLOHYDROLASE-RXN 2.1.2.3 3.5.4.10
pool2_BSEL_contigs_1k_10724_0	-		root (1)	14	2					18	16	35	29	2						hypothetical protein
pool2_BSEL_contigs_1k_12085_67	+		Bacteroidales (171549)	14					28	25	2					10	25	1		susC/RagA family TonB-linked outer membrane protein
pool2_BSEL_contigs_1k_12085_68	+		root (1)	14					27	28						6	19	3		hypothetical protein
pool2_BSEL_contigs_1k_14336_0	-		root (1)	14						19	23	34	28	3	2	3	3			hypothetical protein
pool2_BSEL_contigs_1k_16421_0	-		root (1)	14					6	14	14	20	42	7						hypothetical protein
pool2_BSEL_contigs_1k_18341_10	-		Bacteria (2)	14					15	40	15	15	30	15	9	9	12	3	1	Hypothetical lipoprotein
pool2_BSEL_contigs_1k_21883_0	-		Vibrio harveyi group (717610)	14						1	32	3						26	21	putative RTX toxin
pool2_BSEL_contigs_1k_26892_2	+	2.7.9.1	Bacteria (2)	14				2	13	2	11	15	23	7	4	5	6	2		Pyruvate, phosphate dikinase 1, chloroplastic OS Arabidopsis thaliana GN PPDK PE 1 SV 2 # UNIPROT O23404 PYRUVATEORTHOPHOSPHATE-DIKINASE-RXN 2.7.9.1
pool2_BSEL_contigs_1k_36273_0	+		root (1)	14	22	4	23	4	67	187	72	82	227	28	5	1	31			hypothetical protein
pool4_BSEL_contigs_1k_11407_22	-		Bacteria (2)	14														38	5	carbohydrate ABC transporter substrate-binding protein, CUT1 family
pool4_BSEL_contigs_1k_9147_73	-		Bacteroidales (171549)	14															29	peptidase M16 inactive domain protein
pool1_BSEL_contigs_1k_100345_4	-		Bifidobacteriaceae (31953)	13			1		7	10	4	11	11					14	6	FAD dependent oxidoreductase
pool1_BSEL_contigs_1k_103047_0	-		Comamonadaceae (80864)	13		21	16	36												porin gram-negative type
pool1_BSEL_contigs_1k_108754_0	+	2.7.9.1	Bacteria (2)	13					2	4	1	6	9	17	10	24	21	2		Pyruvate, phosphate dikinase 1, chloroplastic OS Arabidopsis thaliana GN PPDK PE 1 SV 2 # UNIPROT O23404 PYRUVATEORTHOPHOSPHATE-DIKINASE-RXN 2.7.9.1
pool1_BSEL_contigs_1k_109612_44	-		Ruminococcus (1263)	13					6	3	14	20	13					19	6	Fe-S cluster domain-containing protein
pool1_BSEL_contigs_1k_114003_12	+	6.4.1.1	Bacteroidales (171549)	13				1		2			4	13	17	16	14			putative pyruvate carboxylase K01960 carboxylase subunit B
pool1_BSEL_contigs_1k_119808_0	-	4.1.1.32	Bacteria (2)	13		6	7	3	37	20	43	44	37	1				37	31	phosphoenolpyruvate carboxykinase (EC:4.1.1.32) K01596 (GTP)
pool1_BSEL_contigs_1k_125502_8	+	1.2.1.41	Bacteria (2)	13					4	10	14	19	18					15	8	Gamma-glutamyl phosphate reductase OS Nocardioides sp. (strain BAA-499 / JS614) GN proA PE 3 SV 1 # UNIPROT A1SHP5 GLUTSEMIALDEHYDROG-RXN 1.2.1.41
pool1_BSEL_contigs_1k_125554_0	-		Bacteroidales (171549)	13	1	11		2		7	1	1	7	17	22	13	9	2	1	hypothetical protein
pool1_BSEL_contigs_1k_16383_0	-		Firmicutes (1239)	13		4	5	2	3	13	1	4	5	18	12	15	14	7	5	TRAP transporter solute receptor, TAXI family K07080
pool1_BSEL_contigs_1k_207784_0	-		Lysinibacillus sphaericus (1421)	13		1	10	31												S-layer protein
pool1_BSEL_contigs_1k_219954_1	+		Treponema (157)	13										18	41	13	16			hypothetical protein
pool1_BSEL_contigs_1k_270225_3	+	2.7.7.4	Bacteria (2)	13					3	3	3	4	4	3	2	31	9	2	3	translation elongation factor, putative (EC:2.7.7.4)
pool1_BSEL_contigs_1k_280934_0	-	1.1.1.38	Firmicutes (1239)	13	33	15	29	22												Probable NAD-dependent malic enzyme 4 OS Bacillus subtilis GN ytsJ PE 3 SV 1 # UNIPROT O34962 MALIC-NAD-RXN BSUB:BSU29220-MONOMER 1.1.1.38
pool1_BSEL_contigs_1k_33672_3	+		root (1)	13					25	7	20	28	5					8	21	hypothetical protein
pool1_BSEL_contigs_1k_35679_5	-	1.3.5.1	Bacteroidales (171549)	13	1		19	11		27	4	2	14	24	44	37	42	10	3	succinate dehydrogenase subunit A (EC:1.3.5.1 1.3.99.1) K00239 flavoprotein
pool1_BSEL_contigs_1k_43795_1	+	2.7.7.6	Bacteria (2)	13			1		11	5	14	30	16					26	3	DNA-directed RNA polymerase subunit beta' (EC:2.7.7.6) K03046
pool1_BSEL_contigs_1k_51451_14	-		root (1)	13				16		40	6	3	14	50	32	40	35	6	1	hypothetical protein
pool1_BSEL_contigs_1k_51451_51	+	4.2.1.9	Bacteroidales (171549)	13						2			3	9	6	13	13			Dihydroxy-acid dehydratase 2 OS Nocardia farcinica GN ilvD2 PE 3 SV 1 # UNIPROT Q5YX61 DIHYDROXYISOVALDEHYDRAT-RXN NFAR247156:NFA23830-MONOMER 4.2.1.9
pool1_BSEL_contigs_1k_51451_7	+		Bacteroidales (171549)	13				6		1			8	13	5	14	17			FKBP-type peptidyl-prolyl cis-transisomerase K03545 trigger factor
pool1_BSEL_contigs_1k_60925_11	+		Firmicutes (1239)	13			1		7	9	27	47	27	1	1			27	10	AMP-dependent synthetase ligase K00666 fatty-acyl-CoA synthase
pool1_BSEL_contigs_1k_62199_0	+		root (1)	13	3	6	27	30												hypothetical protein
pool1_BSEL_contigs_1k_62840_0	+		root (1)	13				2	15	19	17	22	34	6	4				6	hypothetical protein
pool1_BSEL_contigs_1k_64285_0	+		root (1)	13	52	24	35	14												hypothetical protein
pool1_BSEL_contigs_1k_67118_10	-	6.4.1.1	Bacteria (2)	13		1		4	16	9	19	24	13					21	10	Pyruvate carboxylase subunit B OS Methanobacterium thermoautotrophicum (strain Delta H) GN pycB PE 1 SV # UNIPROT O27179 PYRUVATE-CARBOXYLASE-RXN MTHE187420:MTH1107-MONOMER 6.4.1.1
pool1_BSEL_contigs_1k_67154_16	-	4.2.3.1	Leptospira (171)	13		1	3		11	1	29	6						20	20	Threonine synthase 1, chloroplastic OS Arabidopsis thaliana GN TS1 PE 1 SV # UNIPROT Q9S7B5 THRESYN-RXN 4.2.3.1
pool1_BSEL_contigs_1k_68391_64	+	4.2.1.2	Bacteria (2)	13	1			1		11			11	24	20	27	26			Fumarate hydratase class I, aerobic OS Salmonella typhimurium GN fumA PE 3 SV # UNIPROT P40720 FUMHYDR-RXN STYP99287:STM1468-MONOMER 4.2.1.2
pool1_BSEL_contigs_1k_73358_17	-		Bacteria (2)	13		1	88	58		1										phage tail region protein
pool1_BSEL_contigs_1k_74681_12	-	4.1.2.13	Bacteroidales (171549)	13	2	2		8	3	17	3		23	27	28	32	32	1	1	Fructose-bisphosphate aldolase OS Treponema pallidum GN fba PE 3 SV 1 # UNIPROT O83668 F16ALDOLASE-RXN 4.1.2.13
pool1_BSEL_contigs_1k_77374_0	+	4.1.3.1	Acinetobacter (469)	13	30	32	10	15												Isocitrate lyase OS Hyphomicrobium methylovorum GN aceA PE 1 SV # UNIPROT O50078 ISOCIT-CLEAV-RXN 4.1.3.1
pool1_BSEL_contigs_1k_83370_18	-		root (1)	13					2	2	15	19	9					23	10	hypothetical protein
pool1_BSEL_contigs_1k_83370_22	-	3.2.1.4	Ruminococcus (1263)	13					20	5	16	16						13	13	cellulase (EC:3.2.1.4)
pool1_BSEL_contigs_1k_9310_0	-		root (1)	13	34	15	7	2												hypothetical protein
pool1_BSEL_contigs_1k_93376_23	+	2.7.7.6	Bacteroidales (171549)	13				3		3			10	13	6	19	16			rpoB DNA-directed RNA polymerase subunit beta (EC:2.7.7.6) K03043
pool1_BSEL_contigs_1k_94634_0	-		root (1)	13	3	8	33	21							2					anxa13, MGC82170, anx13, anxa6 annexin A13
pool1_BSEL_contigs_1k_94829_13	+	4.2.3.1	Firmicutes (1239)	13					17	4	23	23	12					17	6	threonine synthase (EC:4.2.3.1) K01733
pool1_BSEL_contigs_1k_95719_0	+		Treponema bryantii (163)	13	1	1	6	12	7		1	2	5	30	89	38	43			sugar ABC transporter substrate-binding protein
pool1_BSEL_contigs_1k_96117_9	+		root (1)	13	1		1	24		69	10	4	35	71	88	84	79	13	2	hypothetical protein
pool1_BSEL_contigs_1k_98436_0	+		root (1)	13		3	12	18	1	10	8	11	6	1	1					hypothetical protein
pool1_BSEL_contigs_1k_99516_1	-	3.2.1.14	root (1)	13		1	1		15	3	19	19						3	17	Chitinase (EC 3.2.1.14)
pool2_BSEL_contigs_1k_11821_0	+		Treponema bryantii (163)	13	13	5					5		3		9	24	37	25	4	sugar ABC transporter substrate-binding protein K02027 multiple transport system protein
pool2_BSEL_contigs_1k_15674_8	-		Bacteria (2)	13			1		42		4	7	16	51	34			8	5	sugar ABC transporter periplasmic sugar-binding protein K10546 putative multiple transport system substrate-binding protein
pool2_BSEL_contigs_1k_24332_0	+		root (1)	13					28	12	9	9	18	4						hypothetical protein
pool2_BSEL_contigs_1k_5587_3	+		root (1)	13					13	11	32	11	9	6		3		39	27	hypothetical protein
pool2_BSEL_contigs_1k_9015_2	+		root (1)	13					11	23	1	12	5					8	18	hypothetical protein
pool2_BSEL_contigs_1k_9990_0	+		root (1)	13					17	26	16	14	21	3					4	hypothetical protein
pool3_BSEL_contigs_1k_17503_16	+		Bacteria (2)	13										23	28	18	26	22	7	carbohydrate ABC transporter substrate-binding protein, CUT1 family
pool3_BSEL_contigs_1k_17794_44	+		Spirochaetaceae (137)	13									2	8	23	19	25	7	18	extracellular solute-binding protein family 1 K02027 multiple sugar transport system substrate-binding
pool3_BSEL_contigs_1k_30479_0	-		root (1)	13	22	4	23	3	220	151	96	127	170	318	136	47	65	37	152	hypothetical protein
pool3_BSEL_contigs_1k_8212_0	+		Clostridium leptum (1535)	13										17	34	12	3			hypothetical protein
pool3_BSEL_contigs_1k_84213_0	+		root (1)	13					1				2	35	6	9	15	3	4	hypothetical protein
pool1_BSEL_contigs_1k_104315_23	+		Bacteroidales (171549)	12	3	2	1	8		3	1		26	21	13	34	11			SCO1 SCO1 (SNOWY COTYLEDON 1) ATP binding / translation elongation factor/ factor, nucleic acid binding K02355 factor G
pool1_BSEL_contigs_1k_105836_0	-		Firmicutes (1239)	12						18	15	13	1		1			11	4	chaperonin complex component, TCP-1 eta subunit, putative
pool1_BSEL_contigs_1k_117318_4	-	6.3.5.5	Eubacterium plexicaudatum (97253)	12					7	5	7	15	10					10	7	Carbamoyl-phosphate synthase large chain OS Thermotoga lettingae (strain ATCC BAA-301 / DSM 14385 TMO) GN carB PE 3 SV 1 # UNIPROT A8F453 CARBPSYN-RXN 6.3.5.5
pool1_BSEL_contigs_1k_120699_97	-		Bacteroidales (171549)	12				2		16			19	36	23	23	18			putative lipoprotein
pool1_BSEL_contigs_1k_18193_0	-	2.7.7.4	Bacteroidales (171549)	12	11	11	4	9	1	14	24	5	40	13	32	20	16	8	3	translation elongation factor, putative (EC:2.7.7.4)
pool1_BSEL_contigs_1k_219317_0	+		root (1)	12		2	4	10	1	5		3	9	31	120	14	6	5	4	hypothetical protein
pool1_BSEL_contigs_1k_277580_1	-		Firmicutes (1239)	12			7	3	20	19	24	40	37	5				21	14	gspE general secretory pathway component, cryptic K02652 type IV pilus assembly protein PilB
pool1_BSEL_contigs_1k_30587_1	+		Bacteroidetes (976)	12		1	1		9	3	42	11						31	13	HSP60 similar to S. cerevisiae HSP60 (YLR259C) mitochondrial chaperonin, heat shock protein 60 K04077 chaperonin GroEL
pool1_BSEL_contigs_1k_31619_0	+		Archaea (2157)	12	17	10	25	13							1				1	ef1a-c translation elongation factor EF-1 alpha Ef1a-c K03231 1-alpha
pool1_BSEL_contigs_1k_3185_0	+		Acinetobacter (469)	12	34	34	10	20												putative outer membrane protein precursor (OmpA-like) K03286 OmpA-OmpF porin, OOP family
pool1_BSEL_contigs_1k_32164_7	+		root (1)	12				4		9	1	3	13	59	34	23	10	1		hypothetical protein
pool1_BSEL_contigs_1k_32587_0	-	1.2.7.3	Bacteroidales (171549)	12	9	9		4		2	3	5	4	9	7	9	6			thiamine pyrophosphate TPP-binding domain-containing protein K00175 2-oxoglutarate ferredoxin oxidoreductase subunit beta
pool1_BSEL_contigs_1k_34747_30	+		Bacteroidetes (976)	12						31	12	4	9	40	41	52	45	17	8	MotA/TolQ/ExbB proton channel K03561 biopolymer transport protein ExbB
pool1_BSEL_contigs_1k_34747_36	+		Clostridiales (186802)	12	9	2	8	4		52	4	3	32	67	97	91	95	9	4	NifU-related domain containing protein
pool1_BSEL_contigs_1k_34747_37	+		Bacteroidales (171549)	12	5			5		44	8	3	25	49	87	49	57	8	3	no significant homology.
pool1_BSEL_contigs_1k_36168_7	+		root (1)	12				3		9			13	23	19	26	20			hypothetical protein
pool1_BSEL_contigs_1k_36328_0	+		Firmicutes (1239)	12			1		13	9	23	27	19					25	7	Os12g0244100 K03283 heat shock 70kDa protein 1/8
pool1_BSEL_contigs_1k_36388_1	+		root (1)	12			58	28												hypothetical protein
pool1_BSEL_contigs_1k_38979_0	-		Vibrio harveyi (669)	12			6	2	2	3	7	3						8	5	putative RTX toxin
pool1_BSEL_contigs_1k_39654_1	+		Firmicutes (1239)	12					14	8	28	32	18	2				17	11	rrf ribosome recycling factor K02838 factor
pool1_BSEL_contigs_1k_42537_34	+		root (1)	12				15					3				9		9	hypothetical protein
pool1_BSEL_contigs_1k_46454_0	+		root (1)	12			25	13												hypothetical protein
pool1_BSEL_contigs_1k_48568_15	-	2.7.7.6	Firmicutes (1239)	12			5		24	16	21	28	20	1	1			25	18	DNA-directed RNA polymerase subunit alpha (EC:2.7.7.6) K03040
pool1_BSEL_contigs_1k_48601_3	-		Clostridiales (186802)	12					11	8	2	18	11					10	6	secA, azi, div preprotein translocase subunit SecA K03070 SecA
pool1_BSEL_contigs_1k_49887_4	+	6.3.4.4	Firmicutes (1239)	12					3	3	18	22	6					21	8	Adenylosuccinate synthetase OS Dehalococcoides sp. (strain BAV1) GN purA PE 3 SV 2 # UNIPROT A5FQS4 ADENYLOSUCCINATE-SYNTHASE-RXN 6.3.4.4
pool1_BSEL_contigs_1k_51330_3	-		root (1)	12	4	2	34	13					2							hypothetical protein
pool1_BSEL_contigs_1k_51330_4	-		Bacteroidales (171549)	12	1	1	21	16	2	1			1	4	3	3	3			putative lipoprotein
pool1_BSEL_contigs_1k_55858_1	-	2.7.9.2	Acinetobacter (469)	12	17	24	7	11												Phosphoenolpyruvate synthase OS Aquifex aeolicus GN ppsA PE 3 SV 1 # UNIPROT O67899 PEPSYNTH-RXN 2.7.9.2
pool1_BSEL_contigs_1k_56625_1	-		Fibrobacter succinogenes (833)	12		2		2	8	4	15	7	2	1				10	20	biopolymer transport protein ExbD/TolR
pool1_BSEL_contigs_1k_57304_15	+	2.3.1.8	Eubacterium plexicaudatum (97253)	12		1	9		22	21	19	25	23	2				15	13	Phosphate acetyltransferase OS Staphylococcus epidermidis (strain ATCC 35984 / RP62A) GN pta PE 3 SV 1 # UNIPROT Q5HRF7 PHOSACETYLTRANS-RXN SEPI176279:SERP0236-MONOMER 2.3.1.8
pool1_BSEL_contigs_1k_57304_25	-	6.3.4.5	Firmicutes (1239)	12	2		1		12	5	23	29	16					25	9	Argininosuccinate synthase OS Colwellia psychrerythraea (strain 34H / ATCC BAA-681) GN argG PE 3 SV 1 # UNIPROT Q489P3 ARGSUCCINSYN-RXN 6.3.4.5
pool1_BSEL_contigs_1k_60136_1	+		Bacteroidales (171549)	12	19	10	7		28	42	30	39	23	12	7	6	5	24	26	similar to Translation elongation factor, mitochondrial
pool1_BSEL_contigs_1k_61060_0	+	2.7.7.4	Acinetobacter (469)	12	12	18	1	7							1	1	1			translation elongation factor, putative (EC:2.7.7.4)
pool1_BSEL_contigs_1k_61085_13	+		Bacteroidetes (976)	12		10				13	5	12	13	8	2					OmpA-like protein
pool1_BSEL_contigs_1k_66896_0	+	2.7.7.4	Porphyromonadaceae (171551)	12	5	7	20	15	16	26	37	28	21	13	8	5	5	31	21	translation elongation factor, putative (EC:2.7.7.4)
pool1_BSEL_contigs_1k_68022_0	-	4.2.1.20	Clostridiales (186802)	12			1		19	20	22	27	23	7				19	13	tryptophan synthase-related K06001 synthase beta chain
pool1_BSEL_contigs_1k_70251_11	-		Bacteroidales (171549)	12				6		10	1		18	28	16	35	26			SSU ribosomal protein S2p (SAe) K02967 small subunit S2
pool1_BSEL_contigs_1k_71825_1	-		Fibrobacter succinogenes (833)	12					27											TPR repeat-containing protein
pool1_BSEL_contigs_1k_74843_3	+		Bacteria (2)	12					1		20	16	20					25	11	tRNAHis guanylyltransferase family protein
pool1_BSEL_contigs_1k_77347_6	+		Clostridia (186801)	12					7	8	15	24	19	1				18	6	secA, azi, div preprotein translocase subunit SecA K03070 SecA
pool1_BSEL_contigs_1k_78356_2	+		Bacteria (2)	12					23	7	14	7	3					14	8	AO090701000725 pyridoxine biosynthesis protein pyroA K06215
pool1_BSEL_contigs_1k_78619_0	-	1.3.99.1	Erysipelotrichaceae (128827)	12					5					3	19		1			Fumarate reductase flavoprotein subunit (EC 1.3.99.1)
pool1_BSEL_contigs_1k_79237_4	-		Spirochaetaceae (137)	12		1	8	8	4	6	2		1	23	25	26	21	4	2	extracellular solute-binding protein family 1 K02027 multiple sugar transport system substrate-binding
pool1_BSEL_contigs_1k_81184_1	+		root (1)	12		22	8	3												hypothetical protein
pool1_BSEL_contigs_1k_83710_3	+	5.2.1.8	Fibrobacter succinogenes (833)	12		9	16	8	13	10	39	18	9	3	1			22	28	peptidylprolyl isomerase FKBP-type K03772 FKBP-type peptidyl-prolyl cis-trans FkpA
pool1_BSEL_contigs_1k_84557_17	-		root (1)	12		1	40	32		1										hypothetical protein
pool1_BSEL_contigs_1k_84605_10	-		Bacteroidales (171549)	12						5			5	18	7	18	21			PhoH family protein K07175 PhoH-like ATPase
pool1_BSEL_contigs_1k_87533_1	+		root (1)	12			26	18												hypothetical protein
pool1_BSEL_contigs_1k_93376_22	+		Bacteroides massiliensis (204516)	12			1	5		1	2		14	22	11	67	29			RPL12-A (RIBOSOMAL PROTEIN L12-A) structural constituent ribosome K02935 large subunit ribosomal protein L7/L12
pool2_BSEL_contigs_1k_10186_3	+		root (1)	12						11				8	3		1			hypothetical protein
pool2_BSEL_contigs_1k_14821_0	+		Fibrobacter succinogenes (833)	12	1	9	4	1	10	39	117	48	48	8	3	4	4	145	174	general secretion pathway protein G
pool2_BSEL_contigs_1k_15451_1	-		Fluviicola taffensis (191579)	12						14	10	22	21							TonB-dependent receptor
pool2_BSEL_contigs_1k_17571_54	-		root (1)	12						30	21	5				2	24	3	4	hypothetical protein
pool2_BSEL_contigs_1k_21062_0	+	4.1.1.32	Bacteria (2)	12	11	6		2	15	17	51	20	8	10	2	1		33	23	NV17655 similar to phosphoenolpyruvate carboxykinase K01596 carboxykinase (GTP)
pool2_BSEL_contigs_1k_22775_1	+	2.8.4.1	Methanobacterium (2160)	12	12	13	17	12	22	25	16	15	13	12	4	10	8	22	9	Methyl-coenzyme M reductase II subunit gamma OS Methanothermus fervidus (strain ATCC 43054 / DSM 2088 JCM 10308 V24 S) GN mrtG PE 3 SV 1 # UNIPROT Q49173 METHYL-COM-HTP-RXN 2.8.4.1
pool2_BSEL_contigs_1k_40679_1	-		root (1)	12	1					2	1		17	7	5	17	27	7	5	hypothetical protein
pool2_BSEL_contigs_1k_6940_0	-		Fibrobacter succinogenes (833)	12					3	6	17	16	3					13	16	hypothetical protein
pool2_BSEL_contigs_1k_7610_0	-	2.1.2.1	Bacteria (2)	12	2	1	3	1	16	3	17	6	1		2			25	14	Serine hydroxymethyltransferase 2 OS Sulfurimonas denitrificans (strain ATCC 33889 / DSM 1251) GN glyA2 PE 3 SV 1 # UNIPROT Q30P60 GLYOHMETRANS-RXN 2.1.2.1
pool3_BSEL_contigs_1k_5486_1	+		Butyrivibrio (830)	12	19	9	11	1		1	18	4	7	160	113	160	160	10	15	sugar ABC transporter substrate-binding protein K02027 multiple transport system protein
pool3_BSEL_contigs_1k_6718_20	-		root (1)	12			1	1						57	87	48	63	12	9	hypothetical protein
pool1_BSEL_contigs_1k_102091_55	+		Bacteroidales (171549)	11			17	20												Ompp1/FadL/TodX family transporter
pool1_BSEL_contigs_1k_102549_2	+		Fibrobacter succinogenes (833)	11	6	8	5	3	25	3	23	4						18	11	carbohydrate binding family 11
pool1_BSEL_contigs_1k_103387_1	-		root (1)	11			8	3	3	8			6	16	9	9	11			hypothetical protein
pool1_BSEL_contigs_1k_108270_3	+		root (1)	11			2		33	16	35	38	31	6				8	21	hypothetical protein
pool1_BSEL_contigs_1k_108321_0	-		Brachyspira (29521)	11	4	4	7	8	13	21	9	17	15	25	32	28	25	13	8	flagellar filament core protein K02406 flagellin
pool1_BSEL_contigs_1k_108731_0	+		root (1)	11		3	11	11						8	37	8	16	3		hypothetical protein
pool1_BSEL_contigs_1k_109279_29	+	2.7.4.3	Bacteroidales (171549)	11	2	1	20	3								1				Adenylate kinase OS Porphyromonas gingivalis (strain ATCC 33277 / DSM 20709 JCM 12257) GN adk PE 3 SV 1 # UNIPROT B2RIY8 ADENYL-KIN-RXN 2.7.4.3
pool1_BSEL_contigs_1k_109612_45	-		root (1)	11					3		13	12	1					10		hypothetical protein
pool1_BSEL_contigs_1k_110236_1	+		Bacteria (2)	11	7	1			15	8	19	9	3		1			13	12	similar to ribosomal protein L6
pool1_BSEL_contigs_1k_114003_3	+	4.1.1.49	Bacteria (2)	11	3	1		9		8			18	19	29	45	44			Phosphoenolpyruvate carboxykinase OS Flavobacterium johnsoniae (strain ATCC 17061 / DSM 2064 UW101) GN pckA PE 3 SV 1 # UNIPROT A5FK68 PEPCARBOXYKIN-RXN 4.1.1.49
pool1_BSEL_contigs_1k_118887_12	+		Bacteroidales (171549)	11				2		24	1		8	19	14	22	21	1		Ompp1/FadL/TodX family transporter
pool1_BSEL_contigs_1k_125502_1	+	6.3.4.13	Clostridia (186801)	11			1		12	1	23	16	16					17	8	Phosphoribosylamine--glycine ligase OS Nostoc sp. (strain PCC 7120 / UTEX 2576) GN purD PE 3 SV 1 # UNIPROT Q8YRD8 GLYRIBONUCSYN-RXN NSP103690:ALR3510-MONOMER 6.3.4.13
pool1_BSEL_contigs_1k_13333_0	-		Brachyspira (29521)	11					3	17	8	6	5	13	11	16	14	2		flagellar filament 34.5 kDa core protein (Class B) K02406 flagellin
pool1_BSEL_contigs_1k_138459_0	+	1.7.3.3	Bacteria (2)	11		1	10	24												Uricase PuuD OS Pseudomonas aeruginosa GN PA2366 PE 4 SV 1 # UNIPROT Q9I1B3 URATE-OXIDASE-RXN PAER208964:PA2366-MONOMER 1.7.3.3
pool1_BSEL_contigs_1k_15645_0	-	2.3.1.8	Proteobacteria (1224)	11					1		24	1						19	9	putative phosphate acyltransferase K13788 acetyltransferase
pool1_BSEL_contigs_1k_190231_0	-		Clostridiales (186802)	11					11		1	3	3	12	27	5	5	1		nifJ Pyruvate-flavodoxin oxidoreductase (EC:1.2.7.-) K03737 putative pyruvate-flavodoxin
pool1_BSEL_contigs_1k_218721_2	+		Firmicutes (1239)	11		2	7	3	21	17	21	19	9	3				14	20	30S ribosomal protein S5, putative K02988 small subunit S5
pool1_BSEL_contigs_1k_220685_0	+		Clostridiaceae (31979)	11	1	1	3		30	22	32	41	34	7				43	20	small GTP-binding protein K02355 elongation factor G
pool1_BSEL_contigs_1k_233335_0	-	1.4.1.4	Clostridiaceae (31979)	11	31	8	9	8	14	21	35	37	26	12	11	6	8	36	18	NADP-specific glutamate dehydrogenase OS Haemophilus influenzae (strain ATCC 51907 / DSM 11121 KW20 Rd) GN gdhA PE 3 SV 1 # UNIPROT P43793 GLUTDEHYD-RXN 1.4.1.4
pool1_BSEL_contigs_1k_23975_0	+		root (1)	11			14	7												hypothetical protein
pool1_BSEL_contigs_1k_255185_0	+		root (1)	11	18	9	6	1												hypothetical protein
pool1_BSEL_contigs_1k_266566_0	+	4.1.1.49	Bacteria (2)	11	18	12	12	9	9	19	6	13	11	12	6	10	11	5	15	Phosphoenolpyruvate carboxykinase OS Flavobacterium johnsoniae (strain ATCC 17061 / DSM 2064 UW101) GN pckA PE 3 SV 1 # UNIPROT A5FK68 PEPCARBOXYKIN-RXN 4.1.1.49
pool1_BSEL_contigs_1k_276316_1	-		Treponema (157)	11	1		2	3	4			2	1	15	63	10	20	2		flaA1 flagellar filament outer layer protein
pool1_BSEL_contigs_1k_278427_0	-		root (1)	11	21	15	7	2												hypothetical protein
pool1_BSEL_contigs_1k_280044_0	-	2.7.7.6	Clostridiales (186802)	11	1	2	3		13	8	13	15	14	1	1	1	1	11	9	rpoB DNA-directed RNA polymerase subunit beta (EC:2.7.7.6) K03043
pool1_BSEL_contigs_1k_281022_0	-		Fibrobacter succinogenes (833)	11		6	4	3	43	18	2	2	2		6					OmpA/MotB domain protein
pool1_BSEL_contigs_1k_29541_3	+	1.2.1.12	Bacteria (2)	11	9	5	4	3	1	6	8	8	6	1	4			7	14	Glyceraldehyde-3-phosphate dehydrogenase OS Lactobacillus delbrueckii subsp. bulgaricus GN gap PE 3 SV 1 # UNIPROT O32755 GAPOXNPHOSPHN-RXN MetaCyc:MONOMER-13052 1.2.1.12
pool1_BSEL_contigs_1k_35039_1	-		Firmicutes (1239)	11			2		4	3	18	29	13	1				17	4	AMP-dependent synthetase ligase K00666 fatty-acyl-CoA synthase
pool1_BSEL_contigs_1k_40995_17	+		Bacteroidales (171549)	11				1					2	3	3	14	6			secA, azi, div preprotein translocase subunit SecA K03070 SecA
pool1_BSEL_contigs_1k_42677_20	+		Clostridiales (186802)	11		4	8	5	19	10	33	42	18	3				32	16	translation elongation factor Ts K02357 Ts
pool1_BSEL_contigs_1k_42677_22	+	2.1.2.1	Clostridiales (186802)	11		2	4	3	11	4	20	16	14	2	3			20	5	Serine hydroxymethyltransferase 2 OS Sulfurimonas denitrificans (strain ATCC 33889 / DSM 1251) GN glyA2 PE 3 SV 1 # UNIPROT Q30P60 GLYOHMETRANS-RXN 2.1.2.1
pool1_BSEL_contigs_1k_43168_2	+		Gammaproteobacteria (1236)	11	8	4	6	1	4	6	29	8	2	2	2			22	13	rpsG 30S ribosomal protein S7 K02992 small subunit S7
pool1_BSEL_contigs_1k_45682_20	-		Arcobacter butzleri (28197)	11		12	14	27												porA major outer membrane protein
pool1_BSEL_contigs_1k_50274_0	-	1.2.7.1	unclassified Clostridiales (186813)	11	17	11	8	5	9	5	14	17	11	7	2	6	3	15	7	nifJ pyruvate-flavodoxin oxidoreductase (EC:1.2.7.1) K03737 putative
pool1_BSEL_contigs_1k_51451_6	-		root (1)	11				2		19	2		7	28	25	23	22	4		hypothetical protein
pool1_BSEL_contigs_1k_53869_0	-	4.2.1.99	Acinetobacter (469)	11	12	22	7	19												Aconitate hydratase 2 OS Pseudomonas aeruginosa GN acnB PE 3 SV 1 # UNIPROT Q9I2V5 ACONITATEHYDR-RXN PAER208964:PA1787-MONOMER 4.2.1.99 4.2.1.3
pool1_BSEL_contigs_1k_59979_0	-		root (1)	11			20	14												hypothetical protein
pool1_BSEL_contigs_1k_62400_4	+	1.2.1.10	Clostridiales (186802)	11			2	1	13	12	8	22	17					21	7	Aldehyde-alcohol dehydrogenase OS Escherichia coli (strain K12) GN adhE PE 1 SV 2 # UNIPROT P0A9Q7 ACETALD-DEHYDROG-RXN MetaCyc:ADHE-MONOMER 1.2.1.10
pool1_BSEL_contigs_1k_62486_6	-	3.6.3.20	Clostridiaceae (31979)	11			2		10	9	20	33	15	1				21	8	ABC transporter K05816 sn-glycerol 3-phosphate transport system ATP-binding protein
pool1_BSEL_contigs_1k_63567_6	+		root (1)	11					16	5	22	28	21					20	15	hypothetical protein
pool1_BSEL_contigs_1k_64572_45	+		Bacteria (2)	11	1	1	3		45	7	49	47	26	2	1		1	41	34	ABC-type metal ion transport system, periplasmic component/surface adhesin K09815 zinc system substrate-binding protein
pool1_BSEL_contigs_1k_66172_0	+	2.7.7.4	Veillonellaceae (31977)	11	23	21	56	34	72	81	105	90	79	18	9	3	19	73	54	translation elongation factor, putative (EC:2.7.7.4)
pool1_BSEL_contigs_1k_71695_0	-		Clostridia (186801)	11	4		4	2	2	9	2	6	11	8	5	3	1	4	4	nifJ Pyruvate-flavodoxin oxidoreductase (EC:1.2.7.-) K03737 putative pyruvate-flavodoxin
pool1_BSEL_contigs_1k_74668_10	+		Ruminococcus (1263)	11		1	3		31	20	34	33	26	4	1	1		28	27	50S ribosomal protein L10 K02864 large subunit L10
pool1_BSEL_contigs_1k_75104_0	-	2.7.7.4	Bacteroidales (171549)	11	7	5	1	3	2	1	1		2	3		3	3			elongation factor tu, putative (EC:2.7.7.4) K02358 Tu
pool1_BSEL_contigs_1k_77427_0	+	4.1.1.32	Bacteria (2)	11			3	16		13	2		22	22	17	25	25	2		pck1, MGC147118, pepck-c, pepck1, pepckc phosphoenolpyruvate carboxykinase 1 (soluble) (EC:4.1.1.32) K01596 (GTP)
pool1_BSEL_contigs_1k_79830_0	+		Clostridiales (186802)	11	1	4	9	9	10	33	18	36	35	5	1			16	43	similar to ATP-binding cassette, sub-family B (MDR/TAP), member 6
pool1_BSEL_contigs_1k_81294_7	-	2.7.7.6	Clostridiales (186802)	11			1	1	14	12	20	26	24					22	15	rpoB DNA-directed RNA polymerase subunit beta K03043 beta
pool1_BSEL_contigs_1k_81394_11	-		root (1)	11	15	27	4	2												hypothetical protein
pool1_BSEL_contigs_1k_81770_2	+	3.6.3.14	Clostridiales (186802)	11			3	1	12	6	19	16	10	1				15	10	ATP synthase subunit beta OS Rubrobacter xylanophilus (strain DSM 9941 / NBRC 16129) GN atpD PE 3 SV 2 # UNIPROT Q1AVH9 ATPSYN-RXN 3.6.3.14
pool1_BSEL_contigs_1k_83830_10	-	1.2.1.2	Firmicutes (1239)	11						1	4	14	12					5		FAD-dependent pyridine nucleotide-disulfide oxidoreductase K00123 formate dehydrogenase, alpha subunit
pool1_BSEL_contigs_1k_84605_30	-	2.7.7.8	Bacteroidales (171549)	11				1		3			6	16	10	12	14			pnpA, comR polynucleotide phosphorylase/polyadenylase (EC:2.7.7.8) K00962 polyribonucleotide nucleotidyltransferase
pool1_BSEL_contigs_1k_91432_1	+	2.4.1.18	Firmicutes (1239)	11					5	3	7	22	9					14	1	1,4-alpha-glucan-branching enzyme OS Nitrosococcus oceani (strain ATCC 19707 / NCIMB 11848) GN glgB PE 3 SV 1 # UNIPROT Q3JCN0 RXN-7710 2.4.1.18
pool1_BSEL_contigs_1k_91432_3	+	2.7.7.27	Ruminococcus flavefaciens (1265)	11			1		12	11	18	20	18					23	12	glucose-1-phosphate adenylyltransferase, GlgD subunit (EC:2.7.7.27) K00975 adenylyltransferase
pool1_BSEL_contigs_1k_91432_4	+	2.4.1.21	Firmicutes (1239)	11					14	5	29	34	14	1				25	9	Glycogen synthase OS Exiguobacterium sibiricum (strain DSM 17290 / JCM 13490 255-15) GN glgA PE 3 SV 1 # UNIPROT B1YK70 GLYCOGENSYN-RXN 2.4.1.21
pool2_BSEL_contigs_1k_23271_30	+		Synergistes sp. 3_1_syn1 (457415)	11					1	7			21	28	6	1	7		2	S-layer protein
pool2_BSEL_contigs_1k_24419_2	-		root (1)	11					15	28	15	9								hypothetical protein
pool2_BSEL_contigs_1k_25951_0	+		Prevotella ruminicola (839)	11						32	1	8	5							putative lipoprotein
pool2_BSEL_contigs_1k_37894_0	-		Firmicutes bacterium CAG:110 (1263000)	11						2	7	23	30	22			1			ABC transporter substrate binding protein precursor K02035 peptide/nickel transport system substrate-binding
pool2_BSEL_contigs_1k_50317_1	-		Prevotella (838)	11			12	25												putative outer membrane protein, probably involved nutrient binding
pool2_BSEL_contigs_1k_7254_6	+		Pyramidobacter piscolens (638849)	11					18	23	16	20	22	6	3	7	6	1	2	Dipeptide-binding ABC transporter, periplasmic substrate-binding component (TC 3.A.1.5.2)
pool2_BSEL_contigs_1k_7419_2	-		Fibrobacter succinogenes (833)	11		2	2		4	4	19	2						13	14	pentapeptide repeat protein
pool2_BSEL_contigs_1k_8253_9	-		root (1)	11					14	13	1					7	22	2	2	hypothetical protein
pool2_BSEL_contigs_1k_88221_1	-		Treponema socranskii (53419)	11					7	4		1	14	6	25	62	70	22		flaA1 flagellar filament outer layer protein
pool3_BSEL_contigs_1k_16193_3	+		Firmicutes (1239)	11			7	6						4	6	12	16	3	16	sugar ABC transporter substrate-binding protein K02027 multiple transport system protein
pool3_BSEL_contigs_1k_19587_0	-		Mesotoga (1184396)	11										20	6		1			MULTISPECIES: peptidase C69
pool3_BSEL_contigs_1k_19841_46	-		root (1)	11					9						13	6	8	6	16	hypothetical protein
pool3_BSEL_contigs_1k_20692_54	+		Treponema socranskii (53419)	11										13	7	19	15			alpha-2-macroglobulin family protein
pool3_BSEL_contigs_1k_24235_0	-		root (1)	11									25	1		2	6		1	hypothetical protein
pool3_BSEL_contigs_1k_31972_1	+		Bacteroides sp. CAG:1060 (1262734)	11			6	10	15	8						14				tonB-dependent Receptor Plug domain-containing protein
pool3_BSEL_contigs_1k_39667_0	+		Firmicutes bacterium CAG:110 (1263000)	11										7	16	6	13	1		ABC transporter substrate binding protein precursor K02035 peptide/nickel transport system substrate-binding
pool3_BSEL_contigs_1k_8805_1	-	4.1.1.70	Veillonella (29465)	11	2		2	4	4	13	4	3	6	14	20	12	19	7	6	Glutaconyl-CoA decarboxylase subunit gamma OS Acidaminococcus fermentans (strain ATCC 25085 / DSM 20731 VR4) GN gcdC PE 1 SV # UNIPROT Q9ZAA7 GLUTACONYL-COA-DECARBOXYLASE-RXN MetaCyc:MONOMER-1056 4.1.1.70
pool1_BSEL_contigs_1k_100336_21	-		Bacteria (2)	10		2	37	47					2							phage tail protein
pool1_BSEL_contigs_1k_100902_11	+	2.7.7.4	Porphyromonadaceae (171551)	10		1	31	10						1						translation elongation factor, putative (EC:2.7.7.4)
pool1_BSEL_contigs_1k_100954_0	-	5.2.1.8	Acinetobacter (469)	10	19	12	2	4												tig trigger factor (EC:5.2.1.8) K03545
pool1_BSEL_contigs_1k_101426_10	-	2.6.1.1	Bacteria (2)	10					6	2	14	20	7					21	9	aspartate transaminase (EC:2.6.1.1) K11358 aminotransferase
pool1_BSEL_contigs_1k_102201_1	+	2.7.9.1	Desulfotignum phosphitoxidans (190898)	10			9	1	4	1			3	4		9	6			Pyruvate, phosphate dikinase 1, chloroplastic OS Arabidopsis thaliana GN PPDK PE 1 SV 2 # UNIPROT O23404 PYRUVATEORTHOPHOSPHATE-DIKINASE-RXN 2.7.9.1
pool1_BSEL_contigs_1k_102790_3	+	6.3.5.3	Bacteria (2)	10			2		4	6	6	12	8					11	4	phosphoribosylformylglycinamidine synthase (EC:6.3.5.3) K01952
pool1_BSEL_contigs_1k_104315_28	+		Bacteroidales (171549)	10				11		15	4	1	24	32	17	40	40	3		MRPL2 Putative mitochondrial ribosomal protein L2
pool1_BSEL_contigs_1k_10443_1	+		root (1)	10					15	5	14	11						11	7	hypothetical protein
pool1_BSEL_contigs_1k_106370_1	-		root (1)	10		1	1						15	4						hypothetical protein
pool1_BSEL_contigs_1k_106477_0	-	1.2.1.51	Bacteria (2)	10	1	1	1		13	3	22	5	1					9	12	pyruvate ferredoxin/flavodoxin oxidoreductase (EC:1.2.1.51) K03737 putative pyruvate-flavodoxin
pool1_BSEL_contigs_1k_109320_0	-		Fibrobacter succinogenes (833)	10	3	2	3	1	18	6	18	7	2					13	10	OmpA/MotB domain protein
pool1_BSEL_contigs_1k_109612_47	-		root (1)	10		1	2		18	16	19	19	24	5				16	10	hypothetical protein
pool1_BSEL_contigs_1k_112614_28	-	4.1.1.32	Betaproteobacteria (28216)	10	1		2	1		3	14	17	7	3	5	3	6	13	8	similar to Phosphoenolpyruvate carboxykinase (Phosphoenolpyruvate carboxylase) (PEPCK) K01596 phosphoenolpyruvate (GTP)
pool1_BSEL_contigs_1k_113613_16	+		root (1)	10				2					9	19	2	22	18			hypothetical protein
pool1_BSEL_contigs_1k_114003_23	-	3.6.3.14	Bacteroidales (171549)	10				4		6			11	17	15	16	16			ATP synthase subunit alpha OS Ureaplasma parvum serovar 3 (strain ATCC 27815 / 27 NCTC 11736) GN atpA PE SV 1 # UNIPROT B1AIC1 ATPSYN-RXN 3.6.3.14
pool1_BSEL_contigs_1k_115599_1	-		Fibrobacter succinogenes (833)	10					30	14										hypothetical protein
pool1_BSEL_contigs_1k_115656_0	+		root (1)	10	15	9	19	11												hypothetical protein
pool1_BSEL_contigs_1k_116455_1	+		Fibrobacter succinogenes (833)	10					27		2							1	1	hypothetical protein
pool1_BSEL_contigs_1k_119135_0	-	2.7.7.6	Bacteria (2)	10			1			2	11	4						10	9	DNA-directed RNA polymerase subunit beta' (EC:2.7.7.6) K03046
pool1_BSEL_contigs_1k_11950_2	+		Bacteria (2)	10	1			1			16	3	1					16	12	cell shape determining protein, MreB/Mrl family K03569 rod shape-determining protein MreB related proteins
pool1_BSEL_contigs_1k_119701_0	+		Ruminococcus albus (1264)	10					1	3	12	9	11					6	4	diguanylate cyclase (GGDEF) domain protein
pool1_BSEL_contigs_1k_120699_82	+	1.4.1.16	Bacteroidales (171549)	10						2				7	18	7	9			Gfo/Idh/MocA family oxidoreductase K03340 diaminopimelate dehydrogenase
pool1_BSEL_contigs_1k_125265_0	-		Fibrobacter succinogenes (833)	10					13	3	18	2						12	4	TonB family protein
pool1_BSEL_contigs_1k_126100_0	-		Firmicutes (1239)	10	6	5	1		2	2	4	4	3					4	3	CPN60C chaperonin 60, mitochondrial K04077 GroEL
pool1_BSEL_contigs_1k_135405_0	+		root (1)	10		1	7	4		6				13	4					hypothetical protein
pool1_BSEL_contigs_1k_156483_2	+		Brachyspira hampsonii (1287055)	10		1		2					4	11	11	7	6	4		response regulator receiver domain-containing protein K03413 two-component system, chemotaxis family, CheY
pool1_BSEL_contigs_1k_173646_0	+		root (1)	10							26	26	1							hypothetical protein
pool1_BSEL_contigs_1k_175330_2	-	1.3.99.1	Erysipelotrichaceae (128827)	10					8				1	12	19	5	7			Fumarate reductase flavoprotein subunit (EC 1.3.99.1)
pool1_BSEL_contigs_1k_247673_0	-	2.7.9.1	Clostridiales (186802)	10	10	8	8	4	36	26	29	54	40	6	2	3	3	35	21	Pyruvate, phosphate dikinase 1, chloroplastic OS Arabidopsis thaliana GN PPDK PE 1 SV 2 # UNIPROT O23404 PYRUVATEORTHOPHOSPHATE-DIKINASE-RXN 2.7.9.1
pool1_BSEL_contigs_1k_250316_0	+		root (1)	10												2	12	15	27	hypothetical protein
pool1_BSEL_contigs_1k_264406_0	+		root (1)	10	48	37	42	25	1							1			8	TUA3 tubulin alpha-3 chain K07374 alpha
pool1_BSEL_contigs_1k_26978_0	-		Bacteria (2)	10	12	9	4	1		9		2	4	12	16	10	10	7	1	no significant homology.
pool1_BSEL_contigs_1k_2816_0	+		Fibrobacter succinogenes (833)	10			4	2		4	17							15	11	hypothetical protein
pool1_BSEL_contigs_1k_29315_1	+		Bacteria (2)	10			3	5		6				11	6	2	14			chaperonin complex component, TCP-1 eta subunit, putative
pool1_BSEL_contigs_1k_30581_0	+	2.4.1.20	Gammaproteobacteria (1236)	10	3	5	6	5	13	3	9	1	2					11	8	cellobiose phosphorylase (EC:2.4.1.20)
pool1_BSEL_contigs_1k_30930_1	+	1.3.1.74	Acinetobacter (469)	10	15	12														Hsp70, putative (EC:1.3.1.74)
pool1_BSEL_contigs_1k_33011_1	+		Clostridiales (186802)	10	2	3	15	8		26	1	1	11	24	35	29	35	6	1	NifU-related domain containing protein
pool1_BSEL_contigs_1k_37583_11	-	3.2.1.8	Ruminococcus (1263)	10					15	4	15	15	1						5	Endo-1,4-beta-xylanase A precursor (EC 3.2.1.8)
pool1_BSEL_contigs_1k_38488_13	-	1.2.1.11	Clostridiales (186802)	10					7	3	20	33	8					18	3	aspartate-semialdehyde dehydrogenase (EC:1.2.1.11) K00133
pool1_BSEL_contigs_1k_38970_0	+	5.4.2.1	Thauera (33057)	10	4	2	3	1	11	8	16	8						15	11	Probable 2,3-bisphosphoglycerate-independent phosphoglycerate mutase OS Leptospira interrogans GN gpmI PE 3 SV 2 # UNIPROT P59173 3PGAREARR-RXN LINT189518:LA0439-MONOMER 5.4.2.1
pool1_BSEL_contigs_1k_39243_4	+		Proteobacteria (1224)	10		14	45	30	11	33	99	24	7	7	3	4	2	79	55	histone family protein DNA-binding protein K03530 HU-beta
pool1_BSEL_contigs_1k_40838_0	-		root (1)	10					11	17	16	15	30	12	3				6	hypothetical protein
pool1_BSEL_contigs_1k_43196_0	+	2.7.9.1	Clostridiales (186802)	10		2	3	1	37	32	28	36	48	9		2		27	15	Pyruvate, phosphate dikinase 1, chloroplastic OS Arabidopsis thaliana GN PPDK PE 1 SV 2 # UNIPROT O23404 PYRUVATEORTHOPHOSPHATE-DIKINASE-RXN 2.7.9.1
pool1_BSEL_contigs_1k_44514_0	-		root (1)	10		9	22	32												hypothetical protein
pool1_BSEL_contigs_1k_45142_1	+	4.1.3.1	Bacillales (1385)	10	25	8		1												Bifunctional glyoxylate cycle protein OS Caenorhabditis elegans GN gei-7 PE 1 SV 2 # UNIPROT Q10663 MALSYN-RXN 4.1.3.1 2.3.3.9
pool1_BSEL_contigs_1k_45525_5	+	2.7.6.1	Clostridiales (186802)	10			5		12	17	14	19	15					9	8	prsA1 ribose-phosphate pyrophosphokinase PrsA1 (EC:2.7.6.1) K00948
pool1_BSEL_contigs_1k_48568_16	-		Bacteria (2)	10			2	1	8	21	16	19	7	1				12	9	rpsD ribosomal protein S4 RpsD K02986 small subunit
pool1_BSEL_contigs_1k_49231_0	-	1.2.1.51	Bacteria (2)	10	6	8	10	4	11	4	23	4	1					10	8	pyruvate ferredoxin/flavodoxin oxidoreductase (EC:1.2.1.51) K03737 putative pyruvate-flavodoxin
pool1_BSEL_contigs_1k_49275_0	+		Bacteria (2)	10	1		7	1	3	5	10	18	13					8	4	nifJ Pyruvate-flavodoxin oxidoreductase (EC:1.2.7.-) K03737 putative pyruvate-flavodoxin
pool1_BSEL_contigs_1k_51186_0	-		root (1)	10	23	9	12	6												hypothetical protein
pool1_BSEL_contigs_1k_52819_1	-		Fibrobacter succinogenes (833)	10	1	2			8	4	23	6						17	13	ribosomal protein S1 K02945 small subunit S1
pool1_BSEL_contigs_1k_54942_3	-	6.3.5.3	Bacteria (2)	10					10	12	11	22	12	2				15	8	phosphoribosylformylglycinamidine synthase (EC:6.3.5.3) K01952
pool1_BSEL_contigs_1k_55091_1	+	5.4.2.2	Firmicutes (1239)	10	2	1			13	5	13	23	18	3	1	1		14	5	Phosphoglucomutase OS Bacillus subtilis GN pgcA PE 1 SV 3 # UNIPROT P18159 PHOSPHOGLUCMUT-RXN BSUB:BSU09310-MONOMER 5.4.2.2
pool1_BSEL_contigs_1k_55091_8	-	6.1.1.4	Clostridiales (186802)	10					9	1	9	16	10					12		Leucyl-tRNA synthetase OS Leptospira biflexa serovar Patoc (strain 1 / Ames) GN leuS PE 3 SV # UNIPROT B0SAB8 LEUCINE--TRNA-LIGASE-RXN 6.1.1.4
pool1_BSEL_contigs_1k_55507_2	+	1.17.1.4	Bacteria (2)	10			7	4	9	3			5	6	7	11	8			xanthine dehydrogenase, molybdenum binding subunit apoprotein (EC:1.17.1.4)
pool1_BSEL_contigs_1k_56292_6	-		Flavobacteriaceae (49546)	10						3				9	21	13	14	1		protein containing DUF583
pool1_BSEL_contigs_1k_56421_1	+		Bacteria (2)	10			6	2	22	7	9	11	6				1	6	5	50S ribosomal protein L5, putative K02931 large subunit L5
pool1_BSEL_contigs_1k_56511_1	-	2.4.1.1	Bacteria (2)	10					5	2	10	11	12					9	4	GF14601 gene product from transcript GF14601-RA K00688 starch phosphorylase
pool1_BSEL_contigs_1k_57701_2	-		Bacteria (2)	10	1	2	2		6	5	32	8	2					21	12	50S ribosomal protein L1p, putative
pool1_BSEL_contigs_1k_60827_1	+		Clostridium sp. CAG:1013 (1262769)	10			2		12	10	14	19	11					15	10	Mn2+-dependent serine/threonine protein kinase
pool1_BSEL_contigs_1k_62773_0	+		root (1)	10										5	8	3	5			hypothetical protein
pool1_BSEL_contigs_1k_64548_0	+	2.7.7.4	Porphyromonadaceae (171551)	10	33	16	11	3	1	5	2		4			4		5	6	translation elongation factor, putative (EC:2.7.7.4)
pool1_BSEL_contigs_1k_65139_19	-		root (1)	10				2		29			12	25	26	28	20			hypothetical protein
pool1_BSEL_contigs_1k_6520_1	+	4.1.3.1	Acinetobacter (469)	10	23	27	5	8												Isocitrate lyase OS Hyphomicrobium methylovorum GN aceA PE 1 SV # UNIPROT O50078 ISOCIT-CLEAV-RXN 4.1.3.1
pool1_BSEL_contigs_1k_66506_3	-	1.1.1.86	Lysinibacillus fusiformis (28031)	10	24	15														Ketol-acid reductoisomerase OS Acidobacterium capsulatum (strain ATCC 51196 / DSM 11244 JCM 7670) GN ilvC PE 3 SV 1 # UNIPROT C1F6Z5 ACETOLACTREDUCTOISOM-RXN 1.1.1.86
pool1_BSEL_contigs_1k_68097_21	-		root (1)	10					6	3	21	13	8					12	5	hypothetical protein
pool1_BSEL_contigs_1k_68823_1	+		root (1)	10				6					18	8		4	6			hypothetical protein
pool1_BSEL_contigs_1k_69128_3	+		Treponema (157)	10										8	20	21	19			GH3 auxin-responsive promoter superfamily
pool1_BSEL_contigs_1k_70248_3	-	6.4.1.1	Bacteria (2)	10			6	2	5	8			10	10	7	7	10			oxaloacetate decarboxylase, alpha subunit, putative K01960 pyruvate carboxylase subunit B
pool1_BSEL_contigs_1k_73162_1	-	2.7.7.4	Proteobacteria (1224)	10	1		4	4	6	10	14	11	13	10	13	8	8	4	9	translation elongation factor, putative (EC:2.7.7.4)
pool1_BSEL_contigs_1k_76803_11	-		Firmicutes (1239)	10					10	2	14	18	3					23	3	von Willebrand factor type A K07114 uncharacterized protein
pool1_BSEL_contigs_1k_76907_0	-	2.4.1.20	Bacteroidales (171549)	10	3	2	7	1		5			4	8	17	12	11	2		cbpA cellobiose phosphorylase (EC:2.4.1.20)
pool1_BSEL_contigs_1k_79284_0	+		Bacteroidales (171549)	10			2		2	11		4	5	1						TonB-dependent receptor plug
pool1_BSEL_contigs_1k_88266_0	+		root (1)	10					19	7	3	3	5							hypothetical protein
pool1_BSEL_contigs_1k_89200_2	-	2.7.2.3	Bacteria (2)	10					3	1		2	7	6	8	12	7	2		Phosphoglycerate kinase OS Elusimicrobium minutum (strain Pei191) GN pgk PE 3 SV 1 # UNIPROT B2KC44 PHOSGLYPHOS-RXN 2.7.2.3
pool1_BSEL_contigs_1k_91432_2	+	2.7.7.27	Firmicutes (1239)	10			1		14	11	20	23	24	2				16	15	Glucose-1-phosphate adenylyltransferase OS Clostridium cellulolyticum (strain ATCC 35319 / DSM 5812 JCM 6584 H10) GN glgC PE 3 SV 2 # UNIPROT Q9L385 GLUC1PADENYLTRANS-RXN 2.7.7.27
pool1_BSEL_contigs_1k_91803_31	-	6.1.1.11	Clostridiales (186802)	10					11	4	20	23	7					13	2	serS seryl-tRNA synthetase SerS (EC:6.1.1.11) K01875
pool1_BSEL_contigs_1k_93702_6	-		Clostridiales (186802)	10			7	1	12	8	24	19	16	4				18	8	CPN60II, mtcpn60II mitochondrial chaperonin 60 K04077 GroEL
pool1_BSEL_contigs_1k_94977_2	+		Elusimicrobium minutum (423605)	10			18	17	18	21	1	6	17	27	20	32	26	7	1	OmpA/MotB family outer membrane protein
pool1_BSEL_contigs_1k_96417_74	+		root (1)	10			15	9												hypothetical protein
pool1_BSEL_contigs_1k_97246_0	+	2.7.2.3	Clostridiales (186802)	10	1	3	4		30	13	33	35	20	3		1		26	19	Phosphoglycerate kinase OS Elusimicrobium minutum (strain Pei191) GN pgk PE 3 SV 1 # UNIPROT B2KC44 PHOSGLYPHOS-RXN 2.7.2.3
pool2_BSEL_contigs_1k_10607_0	-		root (1)	10					8	14	13	12	31	7						hypothetical protein
pool2_BSEL_contigs_1k_12987_2	-	5.2.1.8	Fibrobacter succinogenes (833)	10						2	16	2						18	17	PpiC-type peptidyl-prolyl cis-trans isomerase K03770 isomerase D
pool2_BSEL_contigs_1k_16265_0	+		root (1)	10					12	24	1	1								hypothetical protein
pool2_BSEL_contigs_1k_17571_53	-		root (1)	10						13	15	4	1			3	12			hypothetical protein
pool2_BSEL_contigs_1k_17800_0	+	1.2.7.1	Bacteria (2)	10					3		17							12	12	nifJ pyruvate:ferredoxin (flavodoxin) oxidoreductase (EC:1.2.7.1) K03737 putative pyruvate-flavodoxin
pool2_BSEL_contigs_1k_19160_25	+		Brachyspira (29521)	10				2	16		5	3	5	15	8		1	5	5	flagellar filament 34.5 kDa core protein (Class B) K02406 flagellin
pool2_BSEL_contigs_1k_20565_27	+		root (1)	10			1		3	19	7	7	5	2						hypothetical protein
pool2_BSEL_contigs_1k_27459_0	-		root (1)	10					7	1		2	6	4				3	25	hypothetical protein
pool2_BSEL_contigs_1k_33383_1	+		Phascolarctobacterium (33024)	10					16	40	20	10	1							S-layer domain protein
pool2_BSEL_contigs_1k_34117_18	+		root (1)	10	1		3	8		4	6	8	13	22	6					hypothetical protein
pool2_BSEL_contigs_1k_41539_1	-		root (1)	10					2	17	4	10	4					4	7	hypothetical protein
pool2_BSEL_contigs_1k_41610_39	-		Bacteria (2)	10					32		2	6	1	24	7			1	2	similar to ATP-binding cassette, sub-family B (MDR/TAP), member 6
pool2_BSEL_contigs_1k_5723_1	-		Fibrobacter succinogenes (833)	10							15							14	6	protein unknown function DUF349
pool2_BSEL_contigs_1k_6940_4	-		root (1)	10							13	1						12	3	hypothetical protein
pool2_BSEL_contigs_1k_7250_2	-		root (1)	10					1	2	14	6	1					19	13	hypothetical protein
pool2_BSEL_contigs_1k_76109_0	+		Bacteria (2)	10	2	4				6	4		19	3	21	98	106	30	8	carbohydrate ABC transporter substrate-binding protein, CUT1 family
pool2_BSEL_contigs_1k_78536_6	-		root (1)	10									4	15	16	9	6			hypothetical protein
pool2_BSEL_contigs_1k_7868_0	-	2.7.7.4	Firmicutes (1239)	10	1		2		17	81	32	48	50				3	16	38	translation elongation factor, putative (EC:2.7.7.4)
pool2_BSEL_contigs_1k_79594_0	+		root (1)	10	10	2	1	2			5	1		19	43	84	162	28	15	hypothetical protein
pool2_BSEL_contigs_1k_8335_1	-		Bacteria (2)	10					6	9	5	3	3	5	1	1	1	1		CPN60II, mtcpn60II mitochondrial chaperonin 60 K04077 GroEL
pool2_BSEL_contigs_1k_84234_0	-		Treponema bryantii (163)	10	2	2				2	2		18	1	23	39	42	21	2	hypothetical protein
pool2_BSEL_contigs_1k_8592_0	-		Bacteria (2)	10	1		2		21	1	10	2						5	8	Probable elongation factor G, mitochondrial precursor (ISS) K02355 G
pool2_BSEL_contigs_1k_91644_3	+		Brachyspira (29521)	10						6		1	11	2	11	23	23	15	11	flagellar filament 34.5 kDa core protein (Class B) K02406 flagellin
pool2_BSEL_contigs_1k_93083_4	+		root (1)	10						78	17	17	4	4	5	7	6	1	3	hypothetical protein
pool3_BSEL_contigs_1k_13791_0	-		root (1)	10										4		10	11			hypothetical protein
pool3_BSEL_contigs_1k_23586_5	-		environmental samples	10												4	9	10	7	putative uncharacterized protein
pool3_BSEL_contigs_1k_25215_5	-	2.8.4.1	Euryarchaeota (28890)	10	5	2	4	3	7	4	2	1	4	14	11	10	13	3	11	Methyl-coenzyme M reductase subunit alpha OS Methanosarcina barkeri (strain Fusaro / DSM 804) GN mcrA PE 1 SV 3 # UNIPROT P07962 METHYL-COM-HTP-RXN 2.8.4.1
pool3_BSEL_contigs_1k_26732_0	+		root (1)	10			9	10	11	5						11	5			hypothetical protein
pool3_BSEL_contigs_1k_36219_5	-		Lachnospiraceae bacterium A4 (397291)	10			8	8	24					3						extracellular solute-binding protein family 1
pool3_BSEL_contigs_1k_63759_0	+	1.5.99.9	Methanobrevibacter smithii (2173)	10	4	1	2	1	5	9	6	3	6	3		3	2	8	1	F420-dependent methylenetetrahydromethanopterin dehydrogenase OS Methanosarcina acetivorans (strain ATCC 35395 / DSM 2834 JCM 12185 C2A) GN mtd PE 3 SV 1 # UNIPROT Q8THT2 1.5.99.9-RXN MACE188937:MA4430-MONOMER 1.5.99.9
pool3_BSEL_contigs_1k_7366_1	+		Bacteria (2)	10			1							25	75	11	11			carbohydrate ABC transporter substrate-binding protein, CUT1 family
pool3_BSEL_contigs_1k_81003_0	+		root (1)	10										25						hypothetical protein
pool3_BSEL_contigs_1k_86434_9	-		root (1)	10	6		3	1	99	30	17	26	51	115	32	5	3	8	41	hypothetical protein
pool4_BSEL_contigs_1k_22146_0	+		Bacteria (2)	10	12	13	21	16	15	25	9	8	22	23	21	24	24	11	14	Succinyl-CoA:coenzyme A transferase OS Clostridium kluyveri (strain ATCC 8527 / DSM 555 NCIMB 10680) GN cat1 PE 2 SV 1 # UNIPROT P38946 RXN-8807 MetaCyc:MONOMER-13465 NIL
pool4_BSEL_contigs_1k_62655_1	-		root (1)	10									1	2		8	23	8	1	hypothetical protein
pool1_BSEL_contigs_1k_102549_1	+		Fibrobacter succinogenes (833)	9			1	1	16	2	9	4						8	6	DsbA oxidoreductase
pool1_BSEL_contigs_1k_103622_1	-		Clostridiales (186802)	9					4	1	4	6	5					6		infB translation initiation factor 2 K02519 IF-2
pool1_BSEL_contigs_1k_103915_1	-		Bacteroides (816)	9											13	17	19			TonB-dependent receptor
pool1_BSEL_contigs_1k_104315_22	+		Bacteroidales (171549)	9				8		10	1		20	29	25	28	27			rpsG 30S ribosomal protein S7 K02992 small subunit S7
pool1_BSEL_contigs_1k_104590_1	-		root (1)	9			7	5	4	8	5	9	11	1					1	hypothetical protein
pool1_BSEL_contigs_1k_104656_12	-		root (1)	9		2	4	1	6	1	21	33	12	1				69	12	hypothetical protein
pool1_BSEL_contigs_1k_107131_21	-		root (1)	9			18	12												hypothetical protein
pool1_BSEL_contigs_1k_108827_6	-		Parabacteroides sp. D25 (658661)	9			14	17												Phage tail sheath protein FI (EC:3.4.22.-) K06907
pool1_BSEL_contigs_1k_110365_4	+		Bacteroides (816)	9			14	13												putative signal peptide K03744 LemA protein
pool1_BSEL_contigs_1k_113613_10	+		root (1)	9										7	1	13	4			hypothetical protein
pool1_BSEL_contigs_1k_113613_13	+		root (1)	9				2					9	13	6	15	12			hypothetical protein
pool1_BSEL_contigs_1k_114003_26	-	3.6.3.14	Bacteria (2)	9			1			9	2	1	2	15	18	19	15	6		atpE, atpH ATP synthase C chain (EC:3.6.3.14) K02110 F-type H+-transporting ATPase subunit c
pool1_BSEL_contigs_1k_114082_6	-	2.3.1.179	Firmicutes (1239)	9									7	11	17	9	15			3-oxoacyl- synthase 2 OS Synechocystis sp. (strain ATCC 27184 / PCC 6803 N-1) GN fabF PE 1 SV # UNIPROT P73283 2.3.1.179-RXN SSP1148:SLL1069-MONOMER 2.3.1.179
pool1_BSEL_contigs_1k_114360_12	+	2.7.7.4	Bacteroidetes (976)	9	25	12	15	8	15	13	13	10	13	14	19	16	18	11	10	translation elongation factor, putative (EC:2.7.7.4)
pool1_BSEL_contigs_1k_115185_8	+	2.4.1.20	Bacteria (2)	9						11	6	12	6			1		3	10	cbpA cellobiose phosphorylase (EC:2.4.1.20)
pool1_BSEL_contigs_1k_120699_75	-		root (1)	9				5		14	1		5	20	11	13	12	2		hypothetical protein
pool1_BSEL_contigs_1k_123119_4	+		Proteobacteria (1224)	9			2	2	4	8			3	10	10	5	6			SPFH domain-containing protein/band 7 family protein
pool1_BSEL_contigs_1k_123616_1	+		Fibrobacter succinogenes (833)	9		1	5		9		10	2						10	9	phosphoglucomutase/phosphomannomutase alpha/beta/alpha domain I
pool1_BSEL_contigs_1k_123905_7	-	2.7.1.11	Firmicutes (1239)	9		1	3		9	10	9	19	18	1	2			12	8	6-phosphofructokinase OS Yersinia enterocolitica serotype O:8 / biotype 1B (strain 8081) GN pfkA PE 3 SV 1 # UNIPROT A1JHZ3 6PFRUCTPHOS-RXN YENT393305:YE0089-MONOMER 2.7.1.11
pool1_BSEL_contigs_1k_126382_0	+		Clostridiales (186802)	9			11	8		1			3	10	11	14	13	2		glycosyltransferase family 36
pool1_BSEL_contigs_1k_1494_2	-		Treponema (157)	9										8	20	5	4	1		flagellar filament outer layer protein FlaA, putative
pool1_BSEL_contigs_1k_1712_0	+	1.1.1.37	Bacteria (2)	9	9	3	10	9												Malate dehydrogenase OS Parvibaculum lavamentivorans (strain DS-1 / DSM 13023 NCIMB 13966) GN mdh PE 3 SV 1 # UNIPROT A7HT37 MALATE-DEH-RXN 1.1.1.37
pool1_BSEL_contigs_1k_17818_0	-		Firmicutes (1239)	9					2	6	9	11	4					5	6	Elongation factor G, chloroplast precursor (ISS) K02355 elongation G
pool1_BSEL_contigs_1k_219313_0	+		root (1)	9				1	12	2	1	6	10	7	3	3	3	11	28	hypothetical protein
pool1_BSEL_contigs_1k_223367_1	-		Bacteria (2)	9		1	4		15	22	19	23	17	2		1		20	5	pilT twitching motility protein PilT (type IV pili) K02669
pool1_BSEL_contigs_1k_234847_0	-		root (1)	9					1	1	25	11	3					11	19	hypothetical protein
pool1_BSEL_contigs_1k_245389_1	+	2.7.7.4	Firmicutes (1239)	9						21	28	22	8					29	13	translation elongation factor, putative (EC:2.7.7.4)
pool1_BSEL_contigs_1k_255179_1	+	3.6.3.17	Bacteria (2)	9	1	2	1	1	12	6	9	7	9	5	5			13	26	monosaccharide-transporting ATPase (EC:3.6.3.17) K10546 putative multiple sugar transport system substrate-binding protein
pool1_BSEL_contigs_1k_269817_0	+	4.1.1.32	Bacteria (2)	9					6	1	3			13	11	9	12	3	1	GM21895 gene product from transcript GM21895-RA K01596 phosphoenolpyruvate carboxykinase (GTP)
pool1_BSEL_contigs_1k_273152_0	+	2.7.2.3	Clostridium papyrosolvens (29362)	9		1	2	1	4	1	6	5	6	1				7	4	Bifunctional PGK/TIM OS Thermotoga maritima GN pgk/tpi PE 1 SV 4 # UNIPROT P36204 TRIOSEPISOMERIZATION-RXN 2.7.2.3 5.3.1.1
pool1_BSEL_contigs_1k_277248_0	+	1.2.1.12	Bacteria (2)	9	3		1		4	6				13	5	11	7			Glyceraldehyde-3-phosphate dehydrogenase 2 OS Staphylococcus aureus (strain MRSA252) GN gapA2 PE 3 SV 1 # UNIPROT Q6GG19 GAPOXNPHOSPHN-RXN SAUR282458:SAR1766-MONOMER 1.2.1.12
pool1_BSEL_contigs_1k_279243_1	-	1.4.1.4	Bacteroidales (171549)	9	10	9	6	4	3	7	5	7	6	7	4	7	4	4	3	NADP-specific glutamate dehydrogenase OS Haemophilus influenzae (strain ATCC 51907 / DSM 11121 KW20 Rd) GN gdhA PE 3 SV 1 # UNIPROT P43793 GLUTDEHYD-RXN 1.4.1.4
pool1_BSEL_contigs_1k_279802_0	-	2.7.7.4	Firmicutes (1239)	9		1		1	1								1	3	7	elongation factor tu, putative (EC:2.7.7.4) K02358 Tu
pool1_BSEL_contigs_1k_281170_0	-		Lachnospiraceae (186803)	9		1	19	9												ABC-type sugar transport system, periplasmic component
pool1_BSEL_contigs_1k_282901_0	+		Clostridiales (186802)	9	6	15	15	15												extracellular solute-binding protein family 1 K02027 multiple sugar transport system substrate-binding
pool1_BSEL_contigs_1k_33132_0	+	6.1.1.10	Clostridiales (186802)	9					4	2	3	13	8					10	1	Methionyl-tRNA synthetase OS Clostridium perfringens GN metG PE 3 SV 1 # UNIPROT Q8XHG1 METHIONINE--TRNA-LIGASE-RXN CPER195102:CPE2524-MONOMER 6.1.1.10
pool1_BSEL_contigs_1k_35297_0	+	1.1.1.244	Gammaproteobacteria (1236)	9	19	6														NAD-dependent methanol dehydrogenase OS Bacillus methanolicus GN mdh PE 1 SV 3 # UNIPROT P31005 METHANOL-DEHYDROGENASE-RXN MetaCyc:MONOMER-15636 1.1.1.244
pool1_BSEL_contigs_1k_36107_1	-		Fibrobacter succinogenes (833)	9	3	3	9	10	4	11	20	10	2		2			16	21	TPR repeat-containing protein
pool1_BSEL_contigs_1k_36632_0	+		root (1)	9				4		7			10	14	5	14	11			hypothetical protein
pool1_BSEL_contigs_1k_39469_20	+	6.1.1.19	Clostridia (186801)	9					12	2	14	20	12					19	2	Arginyl-tRNA synthetase OS Clostridium cellulolyticum (strain ATCC 35319 / DSM 5812 JCM 6584 H10) GN argS PE 3 SV 1 # UNIPROT B8I592 ARGININE--TRNA-LIGASE-RXN 6.1.1.19
pool1_BSEL_contigs_1k_39717_0	+		Firmicutes (1239)	9						13	8	15	8					1	1	tsf elongation factor Ts K02357 Ts
pool1_BSEL_contigs_1k_41320_63	+	1.3.1.74	Bacteroidetes (976)	9	1	1	8	4	1				7	7	1	7	7		1	Hsp70, putative (EC:1.3.1.74)
pool1_BSEL_contigs_1k_41442_3	+	2.7.7.4	Bacteria (2)	9		1	3	1	4	1	2	4	3	10	3	15	12	5		translation elongation factor, putative (EC:2.7.7.4)
pool1_BSEL_contigs_1k_41751_2	-		Fibrobacter succinogenes (833)	9					22											TPR repeat-containing protein
pool1_BSEL_contigs_1k_42677_19	+		Firmicutes (1239)	9		1	7	1	13	12	20	21	21	3				19	12	rps2 30S ribosomal protein S2 K02967 small subunit S2
pool1_BSEL_contigs_1k_42818_0	+		Arcobacter butzleri (28197)	9		5	12	18												flaA flagellin K02406 flagellin
pool1_BSEL_contigs_1k_43428_4	+	1.1.1.95	Alphaproteobacteria (28211)	9			13	2	6	3		3	9	12	8	9	12			D-3-phosphoglycerate dehydrogenase OS Archaeoglobus fulgidus (strain ATCC 49558 / VC-16 DSM 4304 JCM 9628 NBRC 100126) GN serA PE 3 SV 1 # UNIPROT O29445 PGLYCDEHYDROG-RXN 1.1.1.95
pool1_BSEL_contigs_1k_43610_3	-		Elusimicrobium minutum (423605)	9			7	6	9	10		1	5	13	11	12	14	1		protein-export membrane protein SecD K03072 preprotein translocase subunit SecD
pool1_BSEL_contigs_1k_44119_0	+		Bacteria (2)	9			1	1		7				7	9	6	5			pyruvate ferredoxin/flavodoxin oxidoreductase K03737 putative pyruvate-flavodoxin oxidoreductase
pool1_BSEL_contigs_1k_48257_0	-	2.1.1.14	Bacillales (1385)	9	15	2														5-methyltetrahydropteroyltriglutamate--homocysteine methyltransferase OS Bacillus licheniformis (strain DSM 13 / ATCC 14580) GN metE PE 3 SV 1 # UNIPROT Q65KT8 HOMOCYSMET-RXN BLIC279010:BL03738-MONOMER 2.1.1.14
pool1_BSEL_contigs_1k_50266_2	+		Treponema socranskii (53419)	9			3	3		1	1	4	4	12	8	18	21	6	2	flaA1 flagellar filament outer layer protein
pool1_BSEL_contigs_1k_50484_5	-		root (1)	9						5			4	8	10	10	8			hypothetical protein
pool1_BSEL_contigs_1k_51330_1	-		root (1)	9			17	17						7	5	3	5			hypothetical protein
pool1_BSEL_contigs_1k_54492_4	-		Bacteria (2)	9			4		20	17	19	22	11	1				18	15	rplW 50S ribosomal protein L23 K02892 large subunit L23
pool1_BSEL_contigs_1k_55825_29	+		Paludibacter propionicigenes (185300)	9		1	58	41	2	1			3							OmpA/MotB domain protein
pool1_BSEL_contigs_1k_57304_17	+	6.2.1.1	Slackia piriformis (626934)	9					5		10	13	7					13	1	acyl-CoA synthetase/AMP-acid ligase K01895 acetyl-CoA synthetase
pool1_BSEL_contigs_1k_58125_7	-		Teredinibacter turnerae (2426)	9				1		6	1		7	18	23	22	22	5	2	glycosyltransferase family 36
pool1_BSEL_contigs_1k_61537_31	-	1.1.1.37	Prevotella (838)	9	10	11	24	4												lactate/malate dehydrogenase, NAD binding domain protein K00024 malate dehydrogenase
pool1_BSEL_contigs_1k_61963_0	-		Proteobacteria (1224)	9		1	14	10							1					sulfate ABC transporter periplasmic sulfate-binding protein K02048 transport system substrate-binding protein
pool1_BSEL_contigs_1k_62426_2	+		Fibrobacter succinogenes (833)	9					18	9	1		1					2	1	hypothetical protein
pool1_BSEL_contigs_1k_62731_5	-	2.5.1.54	Clostridiales (186802)	9						1	16	11	5					14	5	phospho-2-dehydro-3-deoxyheptonate aldolase (EC:2.5.1.54) K01626 3-deoxy-7-phosphoheptulonate synthase
pool1_BSEL_contigs_1k_63352_6	+		root (1)	9				6		2			8	9	1	6	8			hypothetical protein
pool1_BSEL_contigs_1k_64574_26	-		root (1)	9				2					6	8	3	10	8			hypothetical protein
pool1_BSEL_contigs_1k_66223_13	-		root (1)	9				21				5	20	25	3					hypothetical protein
pool1_BSEL_contigs_1k_67118_14	+	2.3.1.54	Bacillaceae (186817)	9					6	7	8	10	8					15	2	Formate acetyltransferase OS Haemophilus influenzae (strain ATCC 51907 / DSM 11121 KW20 Rd) GN pflB PE 3 SV 2 # UNIPROT P43753 PYRUVFORMLY-RXN 2.3.1.54
pool1_BSEL_contigs_1k_69339_0	-	2.7.2.3	Bacteroidales (171549)	9				5		4	2		11	16	20	18	15	2		Phosphoglycerate kinase OS Bacteroides thetaiotaomicron GN pgk PE 3 SV 1 # UNIPROT Q8A753 PHOSGLYPHOS-RXN 2.7.2.3
pool1_BSEL_contigs_1k_70251_10	-		Bacteroides (816)	9				9		2			15	21	13	34	24			translation elongation factor ts (ef-ts) K02357 Ts
pool1_BSEL_contigs_1k_72332_1	-	2.3.3.8	Thermoplasmatales archaeon SCGC AB-539-N05 (1198116)	9			16	3	3	6		1	10	8	9	10	8			ATP-citrate synthase subunit 1 OS Sordaria macrospora (strain ATCC MYA-333 / DSM 997 K(L3346) K-hell) GN ACL1 PE 3 SV # UNIPROT O93988 ATP-CITRATE-PRO-S--LYASE-RXN 2.3.3.8
pool1_BSEL_contigs_1k_77112_0	+		Fibrobacter succinogenes (833)	9			7	1	6	4	20	9	3					13	10	abortive phage infection
pool1_BSEL_contigs_1k_77284_1	-	1.6.99.5	Clostridiales (186802)	9			7	3	1	1			8	7		7	7			NADH dehydrogenase (quinone) (EC:1.6.99.5) K05587 diaphorase subunit bidirectional hydrogenase
pool1_BSEL_contigs_1k_77674_0	-		root (1)	9						4	2					1	9	13	24	hypothetical protein
pool1_BSEL_contigs_1k_81160_0	-		root (1)	9	18	7	8	3												Hsp90 protein K09487 heat shock protein 90kDa beta
pool1_BSEL_contigs_1k_82004_0	+		Bacteroidales (171549)	9			2	1	6	11	9	13	13	1	1					TonB-dependent receptor plug
pool1_BSEL_contigs_1k_82597_2	-	1.1.1.95	Clostridiales (186802)	9			2		15	11	31	27	18		2			19	11	D-isomer specific 2-hydroxyacid dehydrogenase, catalytic domain-containing protein K00058 D-3-phosphoglycerate dehydrogenase
pool1_BSEL_contigs_1k_84771_23	-		Ruminococcus sp. CAG:379 (1262956)	9			1		13	5	13	12	13					13	10	type II secretion system F domain K02653 IV pilus assembly protein PilC
pool1_BSEL_contigs_1k_84830_1	-		Bacteroides massiliensis (204516)	9	3	3	2			2		3	4	5	7	4	4	1		similar to chloroplast 50S ribosomal protein L7
pool1_BSEL_contigs_1k_86098_0	+	2.7.7.6	Bacteroidetes (976)	9	2		2	1	4	3	19	5			1			18	12	rpoC DNA-directed RNA polymerase subunit beta' (EC:2.7.7.6) K03046
pool1_BSEL_contigs_1k_86383_3	-		Parabacteroides sp. CAG:409 (1262913)	9				5		4			8	17	10	18	15			peptidyl-prolyl cis-trans isomerase
pool1_BSEL_contigs_1k_88388_6	-		root (1)	9			5	4	6	3	22	17	1					1		hypothetical protein
pool1_BSEL_contigs_1k_88457_0	+		root (1)	9		19									1	1	1			hypothetical protein
pool1_BSEL_contigs_1k_88992_18	+		root (1)	9					14		11	17	3					19	2	hypothetical protein
pool1_BSEL_contigs_1k_89011_19	-		root (1)	9					15		29	25	16	1				24	11	hypothetical protein
pool1_BSEL_contigs_1k_89957_2	+		Brachyspira (29521)	9			10	7		13	5	4	8	16	12	12	14	6	3	flagellar filament 34.5 kDa core protein (Class B) K02406 flagellin
pool1_BSEL_contigs_1k_91432_15	+		Ruminococcus sp. CAG:403 (1262958)	9					7	4	13	20	8					11	2	putative uncharacterized protein
pool1_BSEL_contigs_1k_91432_6	-	6.3.5.2	Firmicutes (1239)	9					6	1	4	10	4					6	1	GMP synthase OS Micrococcus luteus (strain ATCC 4698 / DSM 20030 JCM 1464 NBRC 3333 NCIMB 9278 NCTC 2665 VKM Ac-2230) GN guaA PE 3 SV 1 # UNIPROT C5CBZ4 GMP-SYN-GLUT-RXN 6.3.5.2
pool1_BSEL_contigs_1k_94472_5	-		Proteobacteria (1224)	9			3	5		6	7	3	7	17	10	13	15		3	molybdenum cofactor biosynthesis protein
pool1_BSEL_contigs_1k_96369_0	-		Bacteroidales (171549)	9	4	5	2	7	15	13	13	14	12	8	9	1	3	3	8	putative uncharacterized protein
pool1_BSEL_contigs_1k_96684_7	-	6.1.1.20	Bacteroidales (171549)	9									2	4	7	15	8			Phenylalanyl-tRNA synthetase beta chain OS Bacteroides fragilis (strain ATCC 25285 / NCTC 9343) GN pheT PE 1 SV # UNIPROT Q5LC76 PHENYLALANINE--TRNA-LIGASE-RXN BFRA272559:BF2590-MONOMER 6.1.1.20
pool1_BSEL_contigs_1k_97673_37	+	4.2.1.33	Bacteroides (816)	9				1					1	2	1	10	3			leuC isopropylmalate isomerase large subunit (EC:4.2.1.33) K01703 3-isopropylmalate/(R)-2-methylmalate dehydratase
pool1_BSEL_contigs_1k_97673_4	+		root (1)	9						9			2	13	11	17	14			hypothetical protein
pool1_BSEL_contigs_1k_98130_14	-	4.2.1.99	Proteobacteria (1224)	9		5	9	15												Aconitate hydratase 2 OS Pseudomonas aeruginosa GN acnB PE 3 SV 1 # UNIPROT Q9I2V5 ACONITATEHYDR-RXN PAER208964:PA1787-MONOMER 4.2.1.99 4.2.1.3
pool1_BSEL_contigs_1k_98155_0	-		Fibrobacter succinogenes (833)	9					47	10										hypothetical protein
pool1_BSEL_contigs_1k_98676_0	+		Pseudomonas (286)	9		20														oprE anaerobically-induced outer membrane porin OprE precursor
pool1_BSEL_contigs_1k_99256_0	-	2.7.7.8	Bacteroidales (171549)	9	9	1		1	1		1		2	3	6	5	1			polynucleotide phosphorylase/polyadenylase K00962 polyribonucleotide nucleotidyltransferase
pool1_BSEL_contigs_1k_99493_0	-	2.7.7.6	Clostridiales (186802)	9					2	15	6	17	9					5	19	rpoB RNA polymerase beta chain K03043 DNA-directed subunit
pool2_BSEL_contigs_1k_10491_3	+		Fibrobacter succinogenes (833)	9	1	1	2		2	4	12	2						13	18	ribosomal protein L4/L1e K02926 large subunit L4
pool2_BSEL_contigs_1k_14787_2	+		root (1)	9						1	18	1						8	7	hypothetical protein
pool2_BSEL_contigs_1k_16232_0	+		root (1)	9					1	10	4	5	17	3						hypothetical protein
pool2_BSEL_contigs_1k_16786_11	+		root (1)	9			1		10	8	2	8	9							hypothetical protein
pool2_BSEL_contigs_1k_20756_1	-		root (1)	9			2	2	29	19	31	34	27	4				14	8	hypothetical protein
pool2_BSEL_contigs_1k_30054_0	+	6.4.1.1	Bacteria (2)	9		1	2		5		14	3						9	7	oxaloacetate decarboxylase, alpha subunit, putative K01960 pyruvate carboxylase subunit B
pool2_BSEL_contigs_1k_32064_1	+	1.2.1.51	Clostridia (186801)	9						18				3	2	1				pyruvate ferredoxin/flavodoxin oxidoreductase (EC:1.2.1.51) K03737 putative pyruvate-flavodoxin
pool2_BSEL_contigs_1k_37489_0	-		root (1)	9						14	6	12	19			2				hypothetical protein
pool2_BSEL_contigs_1k_39077_0	-	5.4.99.2	Firmicutes (1239)	9	11	17	107	84	55	75	26	24	37	78	71	115	140	24	34	sbmB methylmalonyl-CoA mutase C-terminal domain-containing protein K01849 mutase, domain
pool2_BSEL_contigs_1k_39380_1	-		Treponema bryantii (163)	9		1	2	4			1	4	2	17		3	2			sugar ABC transporter substrate-binding protein K02027 multiple transport system protein
pool2_BSEL_contigs_1k_5472_0	+		Selenomonas sp. CM52 (936381)	9		4	6	7	10	7	1	6	8	12	7	8	4	1	2	Putative virion core protein (lumpy skin disease virus)
pool2_BSEL_contigs_1k_7012_10	+		Fibrobacter succinogenes (833)	9							7	5	1					10	14	hypothetical protein
pool2_BSEL_contigs_1k_7254_15	-		Jonquetella (428711)	9		1			6	12	6	6	15	4	4		2			TRAP transporter solute receptor TAXI family protein K07080
pool2_BSEL_contigs_1k_7257_0	+		Fibrobacter succinogenes (833)	9							18							17	7	hypothetical protein
pool2_BSEL_contigs_1k_80796_0	-	2.8.4.1	Euryarchaeota (28890)	9	3	2	7	2	6	2			8	10	10	7	11	2	7	Methyl-coenzyme M reductase I subunit beta OS Methanocaldococcus jannaschii (strain ATCC 43067 / DSM 2661 JAL-1 JCM 10045 NBRC 100440) GN mcrB PE 3 SV 2 # UNIPROT Q58252 METHYL-COM-HTP-RXN 2.8.4.1
pool2_BSEL_contigs_1k_8910_2	-		Brachyspira (29521)	9			2		15	2	2	3	4	10	10		1	1	4	flagellar filament 33 kDa core protein (flaB2) K02406 flagellin
pool3_BSEL_contigs_1k_10579_26	+		Treponema bryantii (163)	9			1		1					12	8	10	10			hypothetical protein
pool3_BSEL_contigs_1k_11514_0	-		Bacteroidales (171549)	9		2	1			18	13	18	26	5	1		1			OmpA-like protein
pool3_BSEL_contigs_1k_16077_61	-		Oscillatoriales (1150)	9										13	3	14	2			similar to Neuroendocrine convertase 1
pool3_BSEL_contigs_1k_17525_4	-		root (1)	9									5	10	17	17	12			hypothetical protein
pool3_BSEL_contigs_1k_18488_31	-		Brachyspira (29521)	9	2	2								26	28	38	40	7	1	flagellar filament 34.5 kDa core protein (Class B) K02406 flagellin
pool3_BSEL_contigs_1k_19833_3	+		root (1)	9												5	12	29	47	hypothetical protein
pool3_BSEL_contigs_1k_26114_12	+		root (1)	9					7					2	23	7	5	2	4	hypothetical protein
pool3_BSEL_contigs_1k_26136_0	+		root (1)	9							1			24	20	18	13			hypothetical protein
pool3_BSEL_contigs_1k_32666_0	+		Firmicutes bacterium CAG:110 (1263000)	9											14	2				ABC transporter substrate binding protein precursor K02035 peptide/nickel transport system substrate-binding
pool3_BSEL_contigs_1k_72011_4	+		root (1)	9	1	1	4	4	16	28	21	28	26	4				11	26	hypothetical protein
pool3_BSEL_contigs_1k_7545_10	-		Treponema sp. JC4 (1124982)	9										5	2	15	10			BNR domain-containing protein
pool3_BSEL_contigs_1k_85841_4	+		Pseudomonas (286)	9		10	10	19												oprF major porin structural outer membrane OprF precursor K03286 OmpA-OmpF porin, OOP family
pool4_BSEL_contigs_1k_7942_0	-		root (1)	9	2	6	20	19	6	21	14	14	9	6	2				2	hypothetical protein
pool4_BSEL_contigs_1k_8922_2	-		Bacteroides sp. CAG:1060 (1262734)	9															19	TonB-dependent receptor plug
pool1_BSEL_contigs_1k_101426_15	+		root (1)	8					18	8	15	16	15					13	5	hypothetical protein
pool1_BSEL_contigs_1k_101654_0	-		Acinetobacter (469)	8	17	13	4	5												rpsA 30S ribosomal protein S1 K02945 small subunit S1
pool1_BSEL_contigs_1k_102069_4	+		root (1)	8				1		4			8	13	5	23	17			hypothetical protein
pool1_BSEL_contigs_1k_103256_2	-		Bacteroidales (171549)	8				4					7	16	8	13	13			bifunctional preprotein translocase subunit SecD/SecF K12257 SecD/SecF fusion protein
pool1_BSEL_contigs_1k_103620_0	+	1.17.1.2	Ruminococcus (1263)	8	1		4		2	1	19	9	2		1			11	2	hydroxymethylbutenyl pyrophosphate reductase K02945 small subunit ribosomal protein S1 K03527 4-hydroxy-3-methylbut-2-enyl diphosphate reductase
pool1_BSEL_contigs_1k_104262_0	-		root (1)	8		6	13	33	1	7	6	14	69	77	25	4	5	2	4	hypothetical protein
pool1_BSEL_contigs_1k_104315_26	+		Bacteroidales (171549)	8						11			6	5	8	16	15			rplD 50S ribosomal protein L4 K02926 large subunit L4
pool1_BSEL_contigs_1k_104315_31	+		Bacteroidales (171549)	8				2		6	1		7	6	10	11	6			rpsC 30S ribosomal protein S3 K02982 small subunit S3
pool1_BSEL_contigs_1k_104315_37	+		Bacteria (2)	8				3		4			8	12	16	13	13			Os03g0125000 K02931 large subunit ribosomal protein L5
pool1_BSEL_contigs_1k_10443_0	+		root (1)	8					20	20	23	37	19	1				20	8	hypothetical protein
pool1_BSEL_contigs_1k_106653_8	-	1.4.1.4	Clostridiales (186802)	8	3		4		39	57	50	82	68	3				39	15	NADP-specific glutamate dehydrogenase OS Haemophilus influenzae (strain ATCC 51907 / DSM 11121 KW20 Rd) GN gdhA PE 3 SV 1 # UNIPROT P43793 GLUTDEHYD-RXN 1.4.1.4
pool1_BSEL_contigs_1k_108259_0	-	1.3.5.1	Acinetobacter (469)	8	15	16	1	4												Succinate dehydrogenase flavoprotein subunit, mitochondrial OS Gallus gallus GN SDHA PE 1 SV 2 # UNIPROT Q9YHT1 SUCCINATE-DEHYDROGENASE-UBIQUINONE-RXN 1.3.5.1
pool1_BSEL_contigs_1k_108270_4	+		root (1)	8		1	5	1	44	12	34	43	34	6				27	38	hypothetical protein
pool1_BSEL_contigs_1k_108988_3	+		root (1)	8							9	5								hypothetical protein
pool1_BSEL_contigs_1k_109612_51	+		Ruminococcus flavefaciens (1265)	8					14	14	17	17	17	2				14	7	von Willebrand factor type A
pool1_BSEL_contigs_1k_109853_0	+	4.2.1.3	Bacillales (1385)	8	17	12														Aconitate hydratase OS Francisella tularensis subsp. holarctica (strain LVS) GN acn PE 3 SV 1 # UNIPROT Q2A1K3 ACONITATEHYDR-RXN 4.2.1.3
pool1_BSEL_contigs_1k_109926_31	+		root (1)	8			37	1												hypothetical protein
pool1_BSEL_contigs_1k_111169_0	+		Alistipes sp. CAG:435 (1262695)	8					6	12	8	10	9	3	1					putative uncharacterized protein
pool1_BSEL_contigs_1k_111756_39	+	3.5.4.10	Clostridium sp. ASF502 (97139)	8		1			18	9	25	30	20	2				20	11	purO IMP cyclohydrolase PurO (EC:3.5.4.10)
pool1_BSEL_contigs_1k_11395_0	-		Firmicutes (1239)	8	5	16	10	17			1	1		1				2	1	flagellin domain-containing protein K02406
pool1_BSEL_contigs_1k_115191_6	-		Anaerotruncus sp. G3(2012) (1235835)	8			1		6	3	9	8	8					12	5	CdaR family transcriptional regulator K02647 carbohydrate diacid regulator
pool1_BSEL_contigs_1k_115599_2	-		Fibrobacter succinogenes (833)	8					25	9	1	1	1							hypothetical protein
pool1_BSEL_contigs_1k_116924_2	-	4.2.1.99	Proteobacteria (1224)	8	3	8	9	6							1					Aconitate hydratase 2 OS Pseudomonas aeruginosa GN acnB PE 3 SV 1 # UNIPROT Q9I2V5 ACONITATEHYDR-RXN PAER208964:PA1787-MONOMER 4.2.1.99 4.2.1.3
pool1_BSEL_contigs_1k_117092_1	+	2.5.1.47	Lysinibacillus fusiformis (28031)	8	12	8	3	5												Probable cysteine synthase OS Bacillus subtilis GN ytkP PE 3 SV 1 # UNIPROT O34476 ACSERLY-RXN BSUB:BSU29970-MONOMER 2.5.1.47
pool1_BSEL_contigs_1k_117382_7	+	6.1.1.1	Clostridiales (186802)	8					7	5	10	10	8	1				8	4	Tyrosyl-tRNA synthetase OS Clostridium phytofermentans (strain ATCC 700394 / DSM 18823 ISDg) GN tyrS PE 3 SV 1 # UNIPROT A9KMS8 TYROSINE--TRNA-LIGASE-RXN 6.1.1.1
pool1_BSEL_contigs_1k_117769_1	-		Betaproteobacteria (28216)	8	1	8	9	10			2							1		chaperonin complex component, TCP-1 eta subunit, putative
pool1_BSEL_contigs_1k_117927_24	-	1.18.1.3	Bacteroidales (171549)	8						2			8	14	5	15	12			NADH:ubiquinone oxidoreductase, subunit F (EC:1.18.1.3) K00351 Na+-transporting oxidoreductase
pool1_BSEL_contigs_1k_117927_29	-		Bacteroidales (171549)	8				1			1		2	8	10	13	12			nqrA Na(+)-translocating NADH-quinone reductase subunit A K00346 Na+-transporting NADH:ubiquinone oxidoreductase A
pool1_BSEL_contigs_1k_118168_0	-	3.2.1.91	Ruminococcus (1263)	8			17	6	9	5	12	13	9	1				7	9	cellulose 1,4-beta-cellobiosidase (EC:3.2.1.91)
pool1_BSEL_contigs_1k_119026_0	+		Fibrobacter succinogenes (833)	8					3	3	32	17	5	4			1	16	37	membrane protein
pool1_BSEL_contigs_1k_119210_5	-		Clostridiales (186802)	8					13	5	13	10	12	1				8	4	ABC transporter related protein K01990 ABC-2 type transport system ATP-binding protein
pool1_BSEL_contigs_1k_119817_15	-		root (1)	8				1					6	12	3	8	7			hypothetical protein
pool1_BSEL_contigs_1k_121424_0	+	2.8.4.1	Methanobacterium formicicum (2162)	8		2	2	3	6	13	6	4	6	4	3	3	2	7	2	Methyl-coenzyme M reductase I subunit beta OS Methanocaldococcus jannaschii (strain ATCC 43067 / DSM 2661 JAL-1 JCM 10045 NBRC 100440) GN mcrB PE 3 SV 2 # UNIPROT Q58252 METHYL-COM-HTP-RXN 2.8.4.1
pool1_BSEL_contigs_1k_121981_3	+		root (1)	8				4		1			11	10	5	16	11			hypothetical protein
pool1_BSEL_contigs_1k_123260_2	-		Bacteria (2)	8	25	18	4	8												ribosomal protein L11, putative
pool1_BSEL_contigs_1k_124652_4	-		root (1)	8						2			5	3	3	17	10			hypothetical protein
pool1_BSEL_contigs_1k_125885_0	-		root (1)	8	6	18	1													hypothetical protein
pool1_BSEL_contigs_1k_126478_61	+	1.3.1.74	Bacteroidetes (976)	8						1			4	10	2	13	19			heat shock protein, putative (EC:1.3.1.74)
pool1_BSEL_contigs_1k_126478_69	+	1.2.7.3	Bacteroides (816)	8						1			4	10	16	16	18			pyruvate flavodoxin/ferredoxin oxidoreductase domain protein K00174 2-oxoglutarate ferredoxin subunit alpha
pool1_BSEL_contigs_1k_126478_71	+	1.2.7.3	Bacteroides (816)	8						4			5	7	13	6	12			putative keto/oxoacid ferredoxin oxidoreductase subunit beta K00175 2-oxoglutarate beta
pool1_BSEL_contigs_1k_152631_0	-		root (1)	8											1	3	10			hypothetical protein
pool1_BSEL_contigs_1k_15440_0	+	2.7.2.3	Prevotella (838)	8	20	9	1													Phosphoglycerate kinase OS Bacteroides thetaiotaomicron GN pgk PE 3 SV 1 # UNIPROT Q8A753 PHOSGLYPHOS-RXN 2.7.2.3
pool1_BSEL_contigs_1k_1699_0	-		Flavobacteriaceae (49546)	8	2	1	4	1	7	1	5	1	3	5	6	6	6	5	1	chaperonin complex component, TCP-1 eta subunit, putative
pool1_BSEL_contigs_1k_172642_0	+		Bacteria (2)	8		7	49	32												carbohydrate ABC transporter substrate-binding protein, CUT1 family
pool1_BSEL_contigs_1k_188403_1	+	6.3.2.6	Lachnospiraceae bacterium OBRC5-5 (936595)	8		1	3		14	15	17	15	15	3				14	13	Phosphoribosylaminoimidazole-succinocarboxamide synthase OS Campylobacter hominis (strain ATCC BAA-381 / LMG 19568 NCTC 13146 CH001A) GN purC PE 3 SV 1 # UNIPROT A7I1M0 SAICARSYN-RXN 6.3.2.6
pool1_BSEL_contigs_1k_21308_1	-		Fibrobacter succinogenes (833)	8					31											pentapeptide repeat protein
pool1_BSEL_contigs_1k_215330_4	-		root (1)	8					2	8	3	9	2					5	17	hypothetical protein
pool1_BSEL_contigs_1k_224042_0	-		root (1)	8	13	8	1	1												hypothetical protein
pool1_BSEL_contigs_1k_225700_3	-		Clostridiales (186802)	8			3	3	14	7	11	11	11	2				12	9	membrane protease subunits, stomatin/prohibitin-like protein
pool1_BSEL_contigs_1k_226003_0	+	3.2.1.14	Clostridiales (186802)	8	3	7	13		12	11	23	21	7					12	14	Chitinase (EC 3.2.1.14)
pool1_BSEL_contigs_1k_230545_0	-		root (1)	8							12	1						4	3	hypothetical protein
pool1_BSEL_contigs_1k_242501_1	+		Firmicutes bacterium CAG:110 (1263000)	8			13	21		1	1	3		1	3		3	1		ABC transporter substrate binding protein precursor K02035 peptide/nickel transport system substrate-binding
pool1_BSEL_contigs_1k_250928_0	-		Bacteria (2)	8	9	4	10	5									3			hspa8, MGC55272, hsc70, wu:fb01g06, wu:fi48b06 heat shock protein 8 K03283 70kDa 1/8
pool1_BSEL_contigs_1k_25676_0	+		Fibrobacter succinogenes (833)	8					11	3										fibro-slime family protein
pool1_BSEL_contigs_1k_257839_0	-		root (1)	8		18														hypothetical protein
pool1_BSEL_contigs_1k_258018_1	-		root (1)	8	3		8	9		1				4	5	6	11	3	2	hypothetical protein
pool1_BSEL_contigs_1k_264461_0	-		Fibrobacter succinogenes (833)	8							9							10	3	hypothetical protein
pool1_BSEL_contigs_1k_275339_0	+	2.7.2.3	Bacteria (2)	8		1	4	5	5	15	8	11	9					11	18	Phosphoglycerate kinase OS Rhodopirellula baltica GN pgk PE 3 SV 1 # UNIPROT Q7UEX1 PHOSGLYPHOS-RXN PSP117:RB10500-MONOMER 2.7.2.3
pool1_BSEL_contigs_1k_278251_7	-		root (1)	8		14	8	20												hypothetical protein
pool1_BSEL_contigs_1k_281542_0	-		Ruminococcus (1263)	8					27	28	26	32	37	10				17	14	twitching motility protein K02669 protein PilT
pool1_BSEL_contigs_1k_281542_1	-		Clostridiales (186802)	8			3	1	10	11	9	14	14					10	2	etpE type II secretion protein K02454 general pathway protein E
pool1_BSEL_contigs_1k_282032_21	-		root (1)	8						8			3	17	9	15	16			hypothetical protein
pool1_BSEL_contigs_1k_30455_1	-	2.7.9.1	Desulfotignum phosphitoxidans (190898)	8	8	4	2	1	5	4		3	11	2						Pyruvate, phosphate dikinase 1, chloroplastic OS Arabidopsis thaliana GN PPDK PE 1 SV 2 # UNIPROT O23404 PYRUVATEORTHOPHOSPHATE-DIKINASE-RXN 2.7.9.1
pool1_BSEL_contigs_1k_30505_5	-		Fibrobacter succinogenes (833)	8		3	1	2	4	4	12	9	6	2		1	1	9	11	membrane protein
pool1_BSEL_contigs_1k_30785_0	-	1.4.1.4	Bacteroidales (171549)	8	10	7	10	5	9	9	5	4	7	7	11	7	8	4	7	NADP-specific glutamate dehydrogenase OS Haemophilus influenzae (strain ATCC 51907 / DSM 11121 KW20 Rd) GN gdhA PE 3 SV 1 # UNIPROT P43793 GLUTDEHYD-RXN 1.4.1.4
pool1_BSEL_contigs_1k_33031_0	+	3.6.3.14	Burkholderiales (80840)	8	4	10	9	11												ATP synthase subunit beta OS Rubrobacter xylanophilus (strain DSM 9941 / NBRC 16129) GN atpD PE 3 SV 2 # UNIPROT Q1AVH9 ATPSYN-RXN 3.6.3.14
pool1_BSEL_contigs_1k_3382_1	-		Fluviicola taffensis (191579)	8		1				4	2					1	1	5	15	TonB-dependent receptor
pool1_BSEL_contigs_1k_34747_13	+	5.3.1.1	Bacteroidales (171549)	8			9	7		6			12	15	16	23	21			Triosephosphate isomerase OS Myxococcus xanthus (strain DK 1622) GN tpiA PE 3 SV 1 # UNIPROT Q1D8I9 TRIOSEPISOMERIZATION-RXN 5.3.1.1
pool1_BSEL_contigs_1k_35410_1	+		root (1)	8						1	1					1	2	5	7	hypothetical protein
pool1_BSEL_contigs_1k_36168_10	+	1.1.1.95	Bacteroidales (171549)	8				1		2			4	9	15	13	15			serA D-phosphoglycerate dehydrogenase (EC:1.1.1.95) K00058 D-3-phosphoglycerate
pool1_BSEL_contigs_1k_36168_8	+		root (1)	8	8	2	1	9		22	2		23	80	81	32	41			hypothetical protein
pool1_BSEL_contigs_1k_36994_5	+		Firmicutes (1239)	8			17	6	4		1							8	26	carbohydrate ABC transporter substrate-binding protein, CUT1 family
pool1_BSEL_contigs_1k_37285_1	-		Clostridiales (186802)	8	17	9	5	2		3			1		4	1	1			NifU-like domain containing protein
pool1_BSEL_contigs_1k_37616_1	+		Bacteroidales (171549)	8	1	5	5	6					4			3	8	1		TonB-dependent receptor plug
pool1_BSEL_contigs_1k_40905_1	+		Fibrobacter succinogenes (833)	8			2		14	4	6	4						4	3	abortive phage infection
pool1_BSEL_contigs_1k_41751_0	-		Fibrobacter succinogenes (833)	8	4	7	3	7	63	26	4	9	8	4				3	4	MotA/TolQ/ExbB proton channel
pool1_BSEL_contigs_1k_41942_0	-	1.4.1.4	Monera	8			1		3	3	1	1	4	9	7	7	9	3		NADP-specific glutamate dehydrogenase OS Haemophilus influenzae (strain ATCC 51907 / DSM 11121 KW20 Rd) GN gdhA PE 3 SV 1 # UNIPROT P43793 GLUTDEHYD-RXN 1.4.1.4
pool1_BSEL_contigs_1k_42338_0	-		Acidaminococcus (904)	8	3	6	9	8	5	15	3	6	10	10	12	7	8	3	9	extracellular solute-binding protein family 1 K02012 iron(III) transport system substrate-binding
pool1_BSEL_contigs_1k_42857_18	+	3.6.3.14	Helicobacter (209)	8		11	20	14												ATP synthase subunit beta OS Rubrobacter xylanophilus (strain DSM 9941 / NBRC 16129) GN atpD PE 3 SV 2 # UNIPROT Q1AVH9 ATPSYN-RXN 3.6.3.14
pool1_BSEL_contigs_1k_43428_3	+	2.6.1.52	Alphaproteobacteria (28211)	8			11	5	4	6			9	11	3	6	5			Phosphoserine aminotransferase OS Methanosarcina barkeri (strain Fusaro / DSM 804) GN serC PE 1 SV # UNIPROT P52878 PSERTRANSAMPYR-RXN 2.6.1.52
pool1_BSEL_contigs_1k_43536_0	+		root (1)	8	23	14	9	1												hypothetical protein
pool1_BSEL_contigs_1k_44672_0	-		Fibrobacter succinogenes (833)	8			2		3		6							8	3	TPR repeat-containing protein
pool1_BSEL_contigs_1k_47416_0	+	2.7.7.6	Fibrobacter succinogenes (833)	8		2	5	3	5	3	13	5	2					11	9	DNA-directed RNA polymerase, beta subunit (EC:2.7.7.6) K03043 polymerase
pool1_BSEL_contigs_1k_48110_0	-	3.6.3.14	Borrelia afzelii (29518)	8	1		2		4	3	12	7						14	9	atpB V-type ATP synthase beta chain (V-type ATPase subunit B) K02118 H+-transporting B
pool1_BSEL_contigs_1k_48288_0	+	6.4.1.1	Monera	8			1		1	11	8	11	7					10	13	Pyruvate carboxylase subunit B OS Methanobacterium thermoautotrophicum (strain Delta H) GN pycB PE 1 SV # UNIPROT O27179 PYRUVATE-CARBOXYLASE-RXN MTHE187420:MTH1107-MONOMER 6.4.1.1
pool1_BSEL_contigs_1k_48568_7	-		Firmicutes (1239)	8		3	2	3	12	6	44	30	19	3		1		13	14	30S ribosomal protein S6 K02990 small subunit S6
pool1_BSEL_contigs_1k_50154_0	+		root (1)	8			12	9												hypothetical protein
pool1_BSEL_contigs_1k_50449_3	+		Ruminococcus sp. CAG:379 (1262956)	8														15		putative uncharacterized protein
pool1_BSEL_contigs_1k_51268_1	+		Firmicutes (1239)	8		1	6	6	20	14	18	22	10	2	4		5	15	11	rpsG 30S ribosomal protein S7 K02992 small subunit S7
pool1_BSEL_contigs_1k_51357_0	-	4.1.1.32	Bacteria (2)	8	3	4	12	6	6	9	6	3	10	17	13	16	16	8	3	similar to Phosphoenolpyruvate carboxykinase, cytosolic (Phosphoenolpyruvate carboxylase) (PEPCK-C) K01596 phosphoenolpyruvate carboxykinase (GTP)
pool1_BSEL_contigs_1k_51451_30	+		Bacteroidetes (976)	8						6			6	13	9	17	13			sigma 54 interacting domain protein K03924 MoxR-like ATPase
pool1_BSEL_contigs_1k_51952_1	-	2.7.7.4	Firmicutes (1239)	8		1	2	2	1	1	2	3	1	1	2	3	1	4	8	translation elongation factor, putative (EC:2.7.7.4)
pool1_BSEL_contigs_1k_52364_1	-		root (1)	8	1			1	6	2	2	11	7					6		hypothetical protein
pool1_BSEL_contigs_1k_52951_0	-		Bacteria (2)	8					13	5	21	4						23	19	SSU ribosomal protein s2p K02967 small subunit S2
pool1_BSEL_contigs_1k_53216_0	+		root (1)	8			26	28	21	17	4	6	24	29	20	27	26	4		hypothetical protein
pool1_BSEL_contigs_1k_53340_0	-	6.1.1.11	Bacteria (2)	8	1		3		8		12							11	6	Seryl-tRNA synthetase OS Acidobacterium capsulatum (strain ATCC 51196 / DSM 11244 JCM 7670) GN serS PE 3 SV 1 # UNIPROT C1F4G5 SERINE--TRNA-LIGASE-RXN 6.1.1.11
pool1_BSEL_contigs_1k_53758_3	-		root (1)	8						5			1	7	1	7	4			hypothetical protein
pool1_BSEL_contigs_1k_53832_32	+		Clostridiales (186802)	8					24	10	1									caudovirus prohead protease [
pool1_BSEL_contigs_1k_53916_0	+	2.8.4.1	Methanobacterium (2160)	8	5	6	3		6	7	3	5	1	1				12		Methyl-coenzyme M reductase subunit alpha OS Methanosarcina barkeri (strain Fusaro / DSM 804) GN mcrA PE 1 SV 3 # UNIPROT P07962 METHYL-COM-HTP-RXN 2.8.4.1
pool1_BSEL_contigs_1k_5533_1	-	5.4.2.8	Fibrobacter succinogenes (833)	8			4		10	1	12	5						10	10	phosphoglucomutase/phosphomannomutase alpha/beta/alpha domain I K01840 phosphomannomutase
pool1_BSEL_contigs_1k_56511_2	-		root (1)	8					7		15	20	4					14	9	hypothetical protein
pool1_BSEL_contigs_1k_56511_3	+		Bacteria (2)	8					4	2	6	5	6					6	4	GntR family transcriptional regulator
pool1_BSEL_contigs_1k_59011_2	-		Brachyspira (29521)	8	1		3	2	18	14	9	8	12	17	14	13	15	4	2	flagellar filament 34.5 kDa core protein (Class B) K02406 flagellin
pool1_BSEL_contigs_1k_60060_9	+		Bacteroidales (171549)	8		1	16	1		2			3	4	2	5	6			rpsG 30S ribosomal protein S7 K02992 small subunit S7
pool1_BSEL_contigs_1k_61146_1	-		Fibrobacter succinogenes (833)	8			4	2			8							5	2	protein unknown function DUF349
pool1_BSEL_contigs_1k_62911_19	+		root (1)	8	5	12		2		2	1						1			hypothetical protein
pool1_BSEL_contigs_1k_63663_1	+	1.1.1.37	Bacteria (2)	8	4	3	3		8	1	21	4						12	4	Malate dehydrogenase OS Thermoplasma acidophilum (strain ATCC 25905 / DSM 1728 JCM 9062 NBRC 15155 AMRC-C165) GN mdh PE 3 SV 1 # UNIPROT Q9HJL5 MALATE-DEH-RXN TACI273075:TA0952-MONOMER 1.1.1.37
pool1_BSEL_contigs_1k_65362_1	+		Acinetobacter (469)	8	7	11	2	3												Succinyl-CoA:coenzyme A transferase OS Clostridium kluyveri (strain ATCC 8527 / DSM 555 NCIMB 10680) GN cat1 PE 2 SV 1 # UNIPROT P38946 RXN-8807 MetaCyc:MONOMER-13465 NIL
pool1_BSEL_contigs_1k_66900_2	+		Bacteria (2)	8		14														amidohydrolase 2
pool1_BSEL_contigs_1k_67118_12	-		Ruminococcus sp. CAG:379 (1262956)	8					3	2	8	12	11					11	4	carboxyl transferase
pool1_BSEL_contigs_1k_67229_0	+		root (1)	8					4	1	1	4								hypothetical protein
pool1_BSEL_contigs_1k_67457_0	+	1.2.1.12	Bacteria (2)	8	1			4		8	1		11	32	21	44	26			Glyceraldehyde-3-phosphate dehydrogenase OS Lactobacillus delbrueckii subsp. bulgaricus GN gap PE 3 SV 1 # UNIPROT O32755 GAPOXNPHOSPHN-RXN MetaCyc:MONOMER-13052 1.2.1.12
pool1_BSEL_contigs_1k_69419_0	-	1.2.1.12	Proteobacteria (1224)	8			23	16	16	9	16	12	11	2		2	2	8	8	Glyceraldehyde-3-phosphate dehydrogenase OS Lactobacillus delbrueckii subsp. bulgaricus GN gap PE 3 SV 1 # UNIPROT O32755 GAPOXNPHOSPHN-RXN MetaCyc:MONOMER-13052 1.2.1.12
pool1_BSEL_contigs_1k_69988_0	+		root (1)	8	6	4	13	5												rab GDP dissociation inhibitor alpha
pool1_BSEL_contigs_1k_70113_18	-	6.3.5.3	Porphyromonadaceae (171551)	8						2			1	9	5	6	9			phosphoribosylformylglycinamidine synthase (EC:6.3.5.3) K01952
pool1_BSEL_contigs_1k_70560_4	-	1.1.1.42	Bacteria (2)	8			1		2	4	11	9	4					12		Isocitrate dehydrogenase , mitochondrial OS Aspergillus niger GN icdA PE 2 SV 1 # UNIPROT P79089 ISOCITDEH-RXN 1.1.1.42
pool1_BSEL_contigs_1k_71037_29	+	6.1.1.4	Clostridiales (186802)	8					6		5	9	10					5		Leucyl-tRNA synthetase OS Petrotoga mobilis (strain DSM 10674 / SJ95) GN leuS PE 3 SV 1 # UNIPROT A9BF22 LEUCINE--TRNA-LIGASE-RXN 6.1.1.4
pool1_BSEL_contigs_1k_72332_2	-	2.3.3.8	Monera	8			16	6	3	3			9	6	3	11	11			ATP-citrate synthase, putative (EC:2.3.3.8) K01648 ATP citrate (pro-S)-lyase
pool1_BSEL_contigs_1k_73467_6	+		root (1)	8					6		3	7	5					5		hypothetical protein
pool1_BSEL_contigs_1k_73581_1	+		Proteobacteria (1224)	8		3			80	4										hopD, hupB DNA-binding protein Hu-beta K03530 HU-beta
pool1_BSEL_contigs_1k_75794_2	-	2.7.7.6	Firmicutes (1239)	8					3	12	9	11	11		1			7	15	rpoA DNA-directed RNA polymerase subunit alpha (EC:2.7.7.6) K03040
pool1_BSEL_contigs_1k_77169_0	-	2.7.1.90	Bacteroidales (171549)	8	1	2	1	2	43	3										Pyrophosphate--fructose 6-phosphate 1-phosphotransferase subunit alpha OS Ricinus communis GN PFP-ALPHA PE 3 SV 1 # UNIPROT Q41140 2.7.1.90-RXN 2.7.1.90
pool1_BSEL_contigs_1k_77427_8	+		root (1)	8				13		9			19	18	11	14	11			hypothetical protein
pool1_BSEL_contigs_1k_77800_14	-		Firmicutes (1239)	8					3		6	9	1					9	1	htpG class III heat-shock protein molecular chaperone K04079 chaperone HtpG
pool1_BSEL_contigs_1k_78386_0	+		Fibrobacter succinogenes (833)	8		1	15	3	2	2	18	8	2					20	16	ribosomal 5S rRNA E-loop binding protein Ctc/L25/TL5 K02897 large subunit L25
pool1_BSEL_contigs_1k_79316_11	+		root (1)	8		1			11	3	15	14	7					22	12	hypothetical protein
pool1_BSEL_contigs_1k_79853_1	+		Fibrobacter succinogenes (833)	8					3	1	19	6						14	16	protein-export membrane protein SecD K12257 SecD/SecF fusion
pool1_BSEL_contigs_1k_80783_0	-	3.6.3.14	Gammaproteobacteria (1236)	8	7	9	12	7												ATP synthase subunit alpha OS Ureaplasma parvum serovar 3 (strain ATCC 27815 / 27 NCTC 11736) GN atpA PE SV 1 # UNIPROT B1AIC1 ATPSYN-RXN 3.6.3.14
pool1_BSEL_contigs_1k_81833_0	+		Clostridia (186801)	8						6	8	9	12					4	9	nifJ Pyruvate-flavodoxin oxidoreductase (EC:1.2.7.-) K03737 putative pyruvate-flavodoxin
pool1_BSEL_contigs_1k_82240_21	+		root (1)	8			27	1												hypothetical protein
pool1_BSEL_contigs_1k_83801_6	+		root (1)	8			24	14												hypothetical protein
pool1_BSEL_contigs_1k_83830_1	+		Clostridiales (186802)	8		1			14	7	16	18	12					21	3	translation elongation factor Ts K02357 Ts
pool1_BSEL_contigs_1k_84128_1	-		Clostridia (186801)	8		1	13	1	19	8	18	19	24					16	11	Elongation factor G, chloroplast precursor (ISS) K02355 elongation G
pool1_BSEL_contigs_1k_84771_15	-		Bacteria (2)	8			2	1	25	16	23	34	39	8	1	2	1	14	15	pilT twitching motility protein PilT (type IV pili) K02669
pool1_BSEL_contigs_1k_86099_0	+	1.1.1.205	Bacillales (1385)	8	2		1		1	1	17	2						11	5	Inosine-5'-monophosphate dehydrogenase OS Methanocaldococcus jannaschii (strain ATCC 43067 / DSM 2661 JAL-1 JCM 10045 NBRC 100440) GN guaB PE 3 SV 1 # UNIPROT Q59011 IMP-DEHYDROG-RXN 1.1.1.205
pool1_BSEL_contigs_1k_87372_1	-		Fibrobacter succinogenes (833)	8					22											glycoside hydrolase family 8
pool1_BSEL_contigs_1k_87815_0	+		Veillonella (29465)	8			3	4		4				3	1	4	8		2	argK periplasmic protein kinase ArgK K07588 LAO/AO transport system
pool1_BSEL_contigs_1k_88388_11	-		Ruminococcus (1263)	8			4	2	6	3	11	5								P22 coat protein-gene protein 5
pool1_BSEL_contigs_1k_88915_0	+		root (1)	8	19	10														hypothetical protein
pool1_BSEL_contigs_1k_88992_10	+		Clostridiales (186802)	8					3		5	9	2					11		infB translation initiation factor 2 K02519 IF-2
pool1_BSEL_contigs_1k_89107_1	+	4.1.3.1	Pseudomonas (286)	8	10	17	1	8												Isocitrate lyase OS Hyphomicrobium methylovorum GN aceA PE 1 SV # UNIPROT O50078 ISOCIT-CLEAV-RXN 4.1.3.1
pool1_BSEL_contigs_1k_90115_2	-	3.5.4.28	Firmicutes bacterium CAG:103 (1262999)	8					6	1	9	9	8					10	6	amidohydrolase K12960 5-methylthioadenosine/S-adenosylhomocysteine deaminase
pool1_BSEL_contigs_1k_91432_23	+	2.4.2.18	Bacteria (2)	8					11	12	13	14	10					12	9	Anthranilate phosphoribosyltransferase OS Eubacterium rectale (strain ATCC 33656 / VPI 0990) GN trpD PE 3 SV 1 # UNIPROT C4ZI69 PRTRANS-RXN 2.4.2.18
pool1_BSEL_contigs_1k_91528_29	+		Clostridiales (186802)	8	2		2	1	27	21	30	30	19	6	1	2	1	22	19	membrane protease subunits, stomatin/prohibitin-like protein
pool1_BSEL_contigs_1k_91692_34	-	1.1.1.95	Clostridiales (186802)	8			4		15	5	23	26	15					21	11	D-isomer specific 2-hydroxyacid dehydrogenase, catalytic domain-containing protein K00058 D-3-phosphoglycerate dehydrogenase
pool1_BSEL_contigs_1k_91880_0	-	1.2.7.3	Bacteria (2)	8			3		17	7	18	22	18					17	7	pyruvate/ketoisovalerate oxidoreductase, catalytic domain K00177 2-oxoglutarate ferredoxin oxidoreductase subunit gamma
pool1_BSEL_contigs_1k_91880_30	+		root (1)	8					11	6	19	27	18	5				14	9	hypothetical protein
pool1_BSEL_contigs_1k_93376_15	+		Bacteroidales (171549)	8				10		6			16	21	13	22	17			ribosomal subunit interface protein K05808 putative sigma-54 modulation protein
pool1_BSEL_contigs_1k_93376_20	+		Bacteroidales (171549)	8				5		7	1	1	7	8	12	10	12	1		ribosomal protein L1 K02863 large subunit L1
pool1_BSEL_contigs_1k_95860_1	-		root (1)	8	7	12	1													hypothetical protein
pool1_BSEL_contigs_1k_96977_2	+		root (1)	8	13	1														hypothetical protein
pool1_BSEL_contigs_1k_97289_8	+	3.6.3.14	Clostridiales (186802)	8	5	6	4	4	10	4	7	12	5					7	6	ATP synthase subunit alpha OS Ureaplasma parvum serovar 3 (strain ATCC 27815 / 27 NCTC 11736) GN atpA PE SV 1 # UNIPROT B1AIC1 ATPSYN-RXN 3.6.3.14
pool1_BSEL_contigs_1k_97438_1	+		Lachnobacterium bovis (140626)	8					9	7	7	10	4	1	2			1		hypothetical protein
pool1_BSEL_contigs_1k_97438_2	+		Lachnobacterium bovis (140626)	8					10	6	10	12	10					4	4	multidrug ABC transporter ATP-binding protein
pool1_BSEL_contigs_1k_99087_12	+		Clostridiales (186802)	8						4			6	6	8	9	6			uncharacterized flavoprotein
pool2_BSEL_contigs_1k_10199_1	-		Sphaerochaeta globosa (1131703)	8					4	10	3	2	6							extracellular solute-binding protein family 1 K02027 multiple sugar transport system substrate-binding
pool2_BSEL_contigs_1k_10491_2	+		Firmicutes (1239)	8		1	4	1		1	17	3						20	12	rplC 50S ribosomal protein L3 K02906 large subunit L3
pool2_BSEL_contigs_1k_12880_17	-	1.21.4.2	Bacteria (2)	8					12	14	11	13	16	8		2	7	2	1	Glycine reductase complex component B subunit gamma OS Eubacterium acidaminophilum GN grdB PE 1 SV 3 # UNIPROT Q9R4G8 RXN-7566 1.21.4.2
pool2_BSEL_contigs_1k_13233_1	-		Bacteroidales (171549)	8			3		10	7	28	6						15	7	etfB electron transfer flavoprotein domain protein K03521 beta subunit
pool2_BSEL_contigs_1k_13697_2	+		Fibrobacter succinogenes (833)	8						5	18	7						9	8	fibro-slime family protein
pool2_BSEL_contigs_1k_18453_0	+		Clostridiales (186802)	8									11		1	6	4	5		extracellular solute-binding protein family 1
pool2_BSEL_contigs_1k_19160_24	+		Brachyspira (29521)	8					33	14	10	17	13	20	16			8	11	flagellar filament 34.5 kDa core protein (Class B) K02406 flagellin
pool2_BSEL_contigs_1k_21235_0	+		Fibrobacter succinogenes (833)	8														17	5	conserved hypothetical lipoprotein
pool2_BSEL_contigs_1k_23167_3	-	2.7.1.90	Bacteroidales (171549)	8					19	4	4	1			1			3	6	Pyrophosphate--fructose 6-phosphate 1-phosphotransferase subunit beta OS Solanum tuberosum PE 1 SV 2 # UNIPROT P21343 2.7.1.90-RXN 2.7.1.90
pool2_BSEL_contigs_1k_23496_1	+		root (1)	8					6	19	18	16	10							hypothetical protein
pool2_BSEL_contigs_1k_24865_0	+		root (1)	8									3	14						hypothetical protein
pool2_BSEL_contigs_1k_26330_2	+		root (1)	8		1			5	18	1		7							hypothetical protein
pool2_BSEL_contigs_1k_28059_1	+	2.7.9.1	Bacteria (2)	8			3			2			7	11	9	25	25	5		Pyruvate, phosphate dikinase 1, chloroplastic OS Arabidopsis thaliana GN PPDK PE 1 SV 2 # UNIPROT O23404 PYRUVATEORTHOPHOSPHATE-DIKINASE-RXN 2.7.9.1
pool2_BSEL_contigs_1k_29610_3	+		root (1)	8								7	10					1		hypothetical protein
pool2_BSEL_contigs_1k_31335_0	+	2.7.7.4	Bacteria (2)	8		2	4		10	9	9	5	8	5				5	3	translation elongation factor, putative (EC:2.7.7.4)
pool2_BSEL_contigs_1k_31610_4	+		Bacteria (2)	8			1	1	14	16	11	28	16					15	30	carbohydrate ABC transporter substrate-binding protein, CUT1 family
pool2_BSEL_contigs_1k_31840_57	+		Firmicutes (1239)	8	1		7	9		6	2	1	9	4	4	3	3	4	5	sugar ABC transporter substrate-binding protein K02027 multiple transport system protein
pool2_BSEL_contigs_1k_33650_4	+		root (1)	8	4	1	3			21	3	5	2	33	20	19	24		1	hypothetical protein
pool2_BSEL_contigs_1k_33654_1	+		Anaerococcus obesiensis (1287640)	8			2	2		20	2	9	15							extracellular solute-binding protein family 5 K02035 peptide/nickel transport system substrate-binding
pool2_BSEL_contigs_1k_33785_4	-		Bacteria (2)	8					1	14	18	16	36	1						sugar ABC transporter periplasmic sugar-binding protein K10546 putative multiple transport system substrate-binding protein
pool2_BSEL_contigs_1k_36889_27	+		Clostridiales (186802)	8					13				2	11	5			1		L-fucose isomerase related protein
pool2_BSEL_contigs_1k_38416_0	-		root (1)	8					2	7	8	11	13	7	5	1	1			hypothetical protein
pool2_BSEL_contigs_1k_6027_0	+		root (1)	8							12	3						6	4	hypothetical protein
pool2_BSEL_contigs_1k_6352_10	+		Bacteria (2)	8					5	7	3	8	13	2	2	1	3		2	carbohydrate ABC transporter substrate-binding protein, CUT1 family
pool2_BSEL_contigs_1k_6940_1	-		Fibrobacter succinogenes (833)	8					3	1	14	8	2					13	7	hypothetical protein
pool2_BSEL_contigs_1k_71027_0	-		root (1)	8	1	1				6	5	16	41	21	24	18	21			hypothetical protein
pool2_BSEL_contigs_1k_7207_6	+	1.4.1.4	Bacteria (2)	8	5	3	4	4	25	14	19	14	16	4				11	12	NADP-specific glutamate dehydrogenase OS Haemophilus influenzae (strain ATCC 51907 / DSM 11121 KW20 Rd) GN gdhA PE 3 SV 1 # UNIPROT P43793 GLUTDEHYD-RXN 1.4.1.4
pool2_BSEL_contigs_1k_7254_12	-		Pyramidobacter piscolens (638849)	8					6	9	6	5	3	1						hypothetical protein
pool2_BSEL_contigs_1k_7254_29	-		Pyramidobacter piscolens (638849)	8					13	12	12	11	12	7						S-layer domain protein
pool2_BSEL_contigs_1k_73329_4	+	2.7.7.4	Bacteroidales (171549)	8	4					2					9	5	16			translation elongation factor, putative (EC:2.7.7.4)
pool2_BSEL_contigs_1k_7432_10	+		Fibrobacter succinogenes (833)	8							6	4	1					5	13	COG0840: Methyl-accepting chemotaxis protein
pool2_BSEL_contigs_1k_7432_3	+		root (1)	8					18	21	40	25	14	5		9	6	18	25	hypothetical protein
pool2_BSEL_contigs_1k_7545_7	+	2.7.2.4	Clostridiales (186802)	8	2		1		5	1	14							15	13	aspartate kinase (EC:2.7.2.4) K00928
pool2_BSEL_contigs_1k_84978_0	-		Bacteria (2)	8					3	7	3	1	5	4	7	19	13	4		flagellin domain protein K02406
pool2_BSEL_contigs_1k_89412_0	+		Bacteria (2)	8														7	23	tsf elongation factor Ts K02357 Ts
pool3_BSEL_contigs_1k_10575_2	-		Butyrivibrio (830)	8	20	13	10	3	3	7	13	12	27	59	53	62	66	19	8	sugar ABC transporter substrate-binding protein K02027 multiple transport system protein
pool3_BSEL_contigs_1k_11774_0	-		root (1)	8		1		2					13	13	14	7	4			hypothetical protein
pool3_BSEL_contigs_1k_13912_1	-		root (1)	8		1	6	6									7		6	hypothetical protein
pool3_BSEL_contigs_1k_14077_13	-		root (1)	8										10	1		22			hypothetical protein
pool3_BSEL_contigs_1k_16077_62	-		root (1)	8										14	3	9	4			hypothetical protein
pool3_BSEL_contigs_1k_18088_0	-		Bacteria (2)	8					5	3	4	3	5	4	1			8	18	multiple sugar-binding periplasmic receptor ChvE K10546 putative sugar transport system substrate-binding protein
pool3_BSEL_contigs_1k_19735_0	+	2.7.7.4	Veillonellaceae (31977)	8	1	2	13	9	6	19	7	6	13	17	16	23	28	5	7	translation elongation factor, putative (EC:2.7.7.4)
pool3_BSEL_contigs_1k_20233_0	-	4.1.2.13	Bacteroidales (171549)	8			2		20	9	59	11	2	1				36	26	Fructose-bisphosphate aldolase OS Treponema pallidum GN fba PE 3 SV 1 # UNIPROT O83668 F16ALDOLASE-RXN 4.1.2.13
pool3_BSEL_contigs_1k_21190_31	-		root (1)	8											2	7	13			hypothetical protein
pool3_BSEL_contigs_1k_26871_0	+		Acidaminococcaceae (909930)	8	1	3	6	8	10	13		2	5	8	6	10	7	2	2	extracellular solute-binding protein family 1 K02012 iron(III) transport system substrate-binding
pool3_BSEL_contigs_1k_30536_8	+		root (1)	8													5	18	20	hypothetical protein
pool3_BSEL_contigs_1k_31449_0	+		root (1)	8													13			hypothetical protein
pool3_BSEL_contigs_1k_34264_3	+		root (1)	8									1	8	6	9	8			hypothetical protein
pool3_BSEL_contigs_1k_77600_3	+		root (1)	8										13	4					hypothetical protein
pool3_BSEL_contigs_1k_79006_2	+		root (1)	8		1	3	1					17	2						hypothetical protein
pool3_BSEL_contigs_1k_8839_17	+		root (1)	8										14	16	15	15	2		hypothetical protein
pool4_BSEL_contigs_1k_15054_158	-		Bacteroidales (171549)	8															19	TonB-dependent receptor
pool4_BSEL_contigs_1k_29859_1	+	2.8.4.1	Methanolobus psychrophilus (420950)	8	5	4						1		8	23	69	58	37	41	Methyl-coenzyme M reductase I subunit beta OS Methanocaldococcus jannaschii (strain ATCC 43067 / DSM 2661 JAL-1 JCM 10045 NBRC 100440) GN mcrB PE 3 SV 2 # UNIPROT Q58252 METHYL-COM-HTP-RXN 2.8.4.1
pool4_BSEL_contigs_1k_44462_0	-	1.2.99.2	Methanosarcina (2207)	8	2	1					1	1		2	16	22	26	18	11	Acetyl-CoA decarbonylase/synthase complex subunit alpha 2 OS Methanosarcina mazei (strain ATCC BAA-159 / DSM 3647 Goe1 Go1 JCM 11833 OCM 88) GN cdhA2 PE 1 SV 4 # UNIPROT Q49163 CARBON-MONOXIDE-DEHYDROGENASE-RXN MMAZ192952:MM0684-MONOMER 1.2.99.2
pool4_BSEL_contigs_1k_8279_35	+		Bacteroidetes (976)	8															10	putative receptor antigen RagA
pool4_BSEL_contigs_1k_8997_0	-		root (1)	8						6	8		1					2	1	hypothetical protein
pool1_BSEL_contigs_1k_100674_9	-	6.2.1.30	Bacteroidales (171549)	7						6			5	12	6	7	10			Phenylacetate-coenzyme A ligase OS Escherichia coli (strain K12) GN paaK PE 1 SV # UNIPROT P76085 PHENYLACETATE--COA-LIGASE-RXN MetaCyc:G6719-MONOMER 6.2.1.30
pool1_BSEL_contigs_1k_101514_2	-		root (1)	7			1	1	1	2			1	7	4	12	7			hypothetical protein
pool1_BSEL_contigs_1k_102216_0	+		root (1)	7						2		2	3						11	hypothetical protein
pool1_BSEL_contigs_1k_102949_0	-		root (1)	7			3	18		26	11	9	8	11						hypothetical protein
pool1_BSEL_contigs_1k_103662_0	+	2.4.1.20	Prevotella sp. MSX73 (1032506)	7			2	2		11	1		6	10	18	15	17	3	3	cbpA cellobiose phosphorylase (EC:2.4.1.20)
pool1_BSEL_contigs_1k_104205_1	+		Clostridiales (186802)	7		1	1	1	55											HU family DNA-binding protein K03530 protein HU-beta
pool1_BSEL_contigs_1k_104284_10	+	2.4.2.10	Bacteroidales (171549)	7	1					3			6	9	10	9	7			Orotate phosphoribosyltransferase OS Bacteroides vulgatus (strain ATCC 8482 / DSM 1447 NCTC 11154) GN pyrE PE 3 SV 1 # UNIPROT A6KYP1 OROPRIBTRANS-RXN 2.4.2.10
pool1_BSEL_contigs_1k_105401_1	-		Bacteria (2)	7								1	3	6	5	14	15	3		Probable elongation factor G, mitochondrial precursor (ISS) K02355 G
pool1_BSEL_contigs_1k_105655_0	-		Bacteria (2)	7														14	19	feoB Ferrous iron transport protein B K04759 ferrous B
pool1_BSEL_contigs_1k_106653_9	+	2.7.1.11	Firmicutes (1239)	7					6	1	9	12	6					9	1	pfkA3 6-phosphofructokinase PfkA3 (EC:2.7.1.11) K00850
pool1_BSEL_contigs_1k_106731_1	+		root (1)	7			1							7	8	2	3			hypothetical protein
pool1_BSEL_contigs_1k_107028_0	-	2.7.9.1	Desulfotignum phosphitoxidans (190898)	7			1		11				1							Pyruvate, phosphate dikinase 1, chloroplastic OS Arabidopsis thaliana GN PPDK PE 1 SV 2 # UNIPROT O23404 PYRUVATEORTHOPHOSPHATE-DIKINASE-RXN 2.7.9.1
pool1_BSEL_contigs_1k_108991_3	-	1.4.3.16	Ruminococcus (1263)	7					2		5	5	5					2		fumarate reductase/succinate dehydrogenase flavoprotein domain protein K00278 L-aspartate oxidase
pool1_BSEL_contigs_1k_110240_5	-		Bacteroidales (171549)	7										8	8	10	3			putative tyrosine-protein kinase ptk
pool1_BSEL_contigs_1k_111327_2	-		root (1)	7		13														hypothetical protein
pool1_BSEL_contigs_1k_111971_25	+		root (1)	7	1	7														hypothetical protein
pool1_BSEL_contigs_1k_114082_16	+	2.4.2.1	Bacteroidales (171549)	7										1	6	4	7			PNP, NP purine nucleoside phosphorylase (EC:2.4.2.1) K03783 purine-nucleoside
pool1_BSEL_contigs_1k_115330_4	+	2.7.2.4	Clostridiales (186802)	7					5	3	5	15	9					7	3	aspartate kinase (EC:2.7.2.4) K00928
pool1_BSEL_contigs_1k_115694_9	-	6.4.1.3	Bacteroidales (171549)	7										2	3	12	8			Probable propionyl-CoA carboxylase beta chain 5 OS Mycobacterium leprae GN accD5 PE 3 SV 1 # UNIPROT P53002 PROPIONYL-COA-CARBOXY-RXN MLEP272631:ML0731-MONOMER 6.4.1.3
pool1_BSEL_contigs_1k_116053_1	-	1.12.7.2	Bacteria (2)	7			5	4	6	2		1	6	13	4	12	14			Iron hydrogenase 1 OS Clostridium pasteurianum PE SV # UNIPROT P29166 HYDROG-RXN 1.12.7.2
pool1_BSEL_contigs_1k_117927_27	-		Bacteroides (816)	7						5	2		6	27	20	28	33	7	1	nqrC Na(+)-translocating NADH-quinone reductase subunit C K00348 Na+-transporting NADH:ubiquinone oxidoreductase C
pool1_BSEL_contigs_1k_117927_34	-		root (1)	7				6		1			13	7	2	4	9			hypothetical protein
pool1_BSEL_contigs_1k_118887_34	+		root (1)	7				3					3	9		6	6			hypothetical protein
pool1_BSEL_contigs_1k_119609_3	-		Treponema bryantii (163)	7									1		3	13	9	4		sugar ABC transporter substrate-binding protein K02027 multiple transport system protein
pool1_BSEL_contigs_1k_119817_14	-		root (1)	7									6	4		9	6			hypothetical protein
pool1_BSEL_contigs_1k_120425_34	-		Bacteroidales (171549)	7			15	6												hypothetical protein
pool1_BSEL_contigs_1k_121071_1	+	2.7.7.4	Firmicutes (1239)	7		2	1	2	6	13	8	19	13	4				7	12	translation elongation factor, putative (EC:2.7.7.4)
pool1_BSEL_contigs_1k_121147_0	-		Acidaminococcaceae (909930)	7			1	3		5			2	7	4	9	10	2	2	TRAP transporter solute receptor, TAXI family K07080
pool1_BSEL_contigs_1k_121313_5	+		Bacteria (2)	7	1	1	2		3	3		3	2	8	2	1	4	2		similar to ATP-binding cassette, sub-family B (MDR/TAP), member 6
pool1_BSEL_contigs_1k_123540_1	+		Bacteria (2)	7					4	14	5	11	8					11	20	rplL 50S ribosomal protein L7/L12 K02935 large subunit L7/L12
pool1_BSEL_contigs_1k_123810_0	-		root (1)	7					2	3	4	4	3	2	10				7	hypothetical protein
pool1_BSEL_contigs_1k_123985_0	-	4.1.1.32	Proteobacteria (1224)	7		3	4	1	11	7	13	12	16	3		3		15	12	NV17655 similar to phosphoenolpyruvate carboxykinase K01596 carboxykinase (GTP)
pool1_BSEL_contigs_1k_124016_0	-	2.7.7.8	Fibrobacter succinogenes (833)	7					9	1	8	1						7	5	polyribonucleotide nucleotidyltransferase (EC:2.7.7.8) K00962
pool1_BSEL_contigs_1k_124229_0	+	1.17.4.2	Bacteria (2)	7			2		1		12	1						7	4	anaerobic ribonucleoside triphosphate reductase (EC:1.17.4.2) K00527 ribonucleoside-triphosphate
pool1_BSEL_contigs_1k_126478_34	-		Bacteroidales (171549)	7						1			1	6	10	11	14			Succinyl-CoA:coenzyme A transferase OS Clostridium kluyveri (strain ATCC 8527 / DSM 555 NCIMB 10680) GN cat1 PE 2 SV 1 # UNIPROT P38946 RXN-8807 MetaCyc:MONOMER-13465 NIL
pool1_BSEL_contigs_1k_148370_0	+		root (1)	7					15	10	7	10	5							hypothetical protein
pool1_BSEL_contigs_1k_15286_0	+	6.2.1.5	Bacillales (1385)	7										5	2	5	2		1	Succinyl-CoA ligase subunit beta OS Desulfococcus oleovorans (strain DSM 6200 / Hxd3) GN sucC PE 3 SV 1 # UNIPROT A8ZRW7 SUCCCOASYN-RXN 6.2.1.5
pool1_BSEL_contigs_1k_15848_0	-		Phascolarctobacterium sp. CAG:207 (1262914)	7	6	12	13	17	13	10	8	5	11	17	20	22	20	6	7	putative uncharacterized protein
pool1_BSEL_contigs_1k_169278_2	+		Bacillus azotoformans (1454)	7	1	14														flagellin domain-containing protein K02406
pool1_BSEL_contigs_1k_1861_0	-		root (1)	7					2	18	1	11	8					3	10	hypothetical protein
pool1_BSEL_contigs_1k_18696_0	+	2.7.7.4	Pseudomonadales (72274)	7	4	6	3	2							6					translation elongation factor, putative (EC:2.7.7.4)
pool1_BSEL_contigs_1k_195306_3	-		Fibrobacter succinogenes (833)	7						1	10	2						5	9	COG0840: Methyl-accepting chemotaxis protein
pool1_BSEL_contigs_1k_202466_1	-	2.5.1.47	Bacillales (1385)	7		9	6	12												Protein MET17 OS Saccharomyces cerevisiae (strain ATCC 204508 / S288c) GN PE 1 SV 3 # UNIPROT P06106 ACSERLY-RXN MetaCyc:MONOMER-387 2.5.1.47
pool1_BSEL_contigs_1k_207_0	-		Bacteroidales (171549)	7	8	2	6	2	1	1		2	1	2	2	4	4	2	1	heat shock protein 70 / HSP70 (ISS)
pool1_BSEL_contigs_1k_209575_0	-	1.4.1.16	Clostridiales (186802)	7							5	2	3					3		Meso-diaminopimelate D-dehydrogenase OS Corynebacterium glutamicum GN ddh PE 1 SV # UNIPROT P04964 DIAMINOPIMELATE-DEHYDROGENASE-RXN MetaCyc:MONOMER-6621 1.4.1.16
pool1_BSEL_contigs_1k_21005_1	-		Acinetobacter (469)	7	18	6	2	4												rplQ 50S ribosomal protein L17 K02879 large subunit L17
pool1_BSEL_contigs_1k_215089_1	+		Bacteria (2)	7	1		1		3	33	14	26	20					9	49	hupB, hopD transcriptional regulator HU subunit beta K03530 DNA-binding protein HU-beta
pool1_BSEL_contigs_1k_218900_2	-		Bacteria (2)	7	1				7				1		5			1		mitochondrial elongation factor, putative K02355 factor G
pool1_BSEL_contigs_1k_232170_1	+		Firmicutes (1239)	7	3	3	7	9					1	4	3	4	3	1	2	similar to ATP-binding cassette, sub-family B (MDR/TAP), member 6
pool1_BSEL_contigs_1k_239292_0	-		Fibrobacter succinogenes (833)	7					5	3	13	11	2					8	4	hypothetical protein
pool1_BSEL_contigs_1k_249966_0	+		root (1)	7	7	4	9	6								1	2			HSP81-2 (HEAT SHOCK PROTEIN 81-2) ATP binding K04079 molecular chaperone HtpG
pool1_BSEL_contigs_1k_251342_1	+		Lachnospiraceae (186803)	7														6	11	sugar ABC transporter substrate-binding protein K02027 multiple transport system protein
pool1_BSEL_contigs_1k_253757_1	+	1.4.1.4	Bacteroidales (171549)	7	7	8	8	7	4	4	2	6	3	3	3	1	2	2	2	NADP-specific glutamate dehydrogenase OS Haemophilus influenzae (strain ATCC 51907 / DSM 11121 KW20 Rd) GN gdhA PE 3 SV 1 # UNIPROT P43793 GLUTDEHYD-RXN 1.4.1.4
pool1_BSEL_contigs_1k_25501_0	-	4.1.1.32	Brachyspira hampsonii (1287055)	7	3	5	7	1	17	8	23	9	1				1	16	15	pckG phosphoenolpyruvate carboxykinase (EC:4.1.1.32) K01596 (GTP)
pool1_BSEL_contigs_1k_257437_0	+		Firmicutes (1239)	7	6	9	15	2	6	22	11	26	18	1	1	2	5	9	3	Elongation factor G, chloroplast precursor (ISS) K02355 elongation G
pool1_BSEL_contigs_1k_258092_0	+	2.3.1.54	Bacteria (2)	7		2	1	2	1		1	2	1	13	5	9	9	1		Formate acetyltransferase OS Haemophilus influenzae (strain ATCC 51907 / DSM 11121 KW20 Rd) GN pflB PE 3 SV 2 # UNIPROT P43753 PYRUVFORMLY-RXN 2.3.1.54
pool1_BSEL_contigs_1k_26132_4	+		root (1)	7	6	8	10	9		2		2	3	3						hypothetical protein
pool1_BSEL_contigs_1k_265721_1	+		Bacteroidales (171549)	7	5	6	4	3	6	5	6	5	2	3	3	3	5	6	6	rps19 30S ribosomal protein S19 K02965 small subunit S19
pool1_BSEL_contigs_1k_26718_1	+		Bacteroidetes (976)	7	6	3	4	5	3	1		2	1							CPN60C chaperonin 60, mitochondrial K04077 GroEL
pool1_BSEL_contigs_1k_267838_0	-		Prevotella ruminicola (839)	7	1	1		4	2	16	1	7	6							putative TonB dependent receptor
pool1_BSEL_contigs_1k_274482_0	+	4.2.1.3	Bacillales (1385)	7		7	5	7												Aconitate hydratase OS Francisella tularensis subsp. holarctica (strain LVS) GN acn PE 3 SV 1 # UNIPROT Q2A1K3 ACONITATEHYDR-RXN 4.2.1.3
pool1_BSEL_contigs_1k_275060_0	+		root (1)	7	8	7	2	1							4					anxa5, MGC89158, anx5, enx2 annexin A5
pool1_BSEL_contigs_1k_28432_0	-		root (1)	7	66	25	23	12												hypothetical protein
pool1_BSEL_contigs_1k_31149_2	+		Spirochaetales (136)	7					5			2		6	9					chaperonin complex component, TCP-1 eta subunit, putative
pool1_BSEL_contigs_1k_32984_0	-	1.1.1.95	Bacteria (2)	7	6	3	5	2	8	5	15	6						11	10	D-isomer specific 2-hydroxyacid dehydrogenase NAD-binding protein K00058 D-3-phosphoglycerate
pool1_BSEL_contigs_1k_33466_0	-	2.7.1.90	Bacteroidales (171549)	7	5	7	12	5	7	7	17	10	3					13	11	Pyrophosphate--fructose 6-phosphate 1-phosphotransferase subunit beta (EC:2.7.1.90) K00895 pyrophosphate--fructose-6-phosphate
pool1_BSEL_contigs_1k_34181_1	+		Fibrobacter succinogenes (833)	7		1	1			9	20	5						19	13	ribosomal protein S16 K02959 small subunit S16
pool1_BSEL_contigs_1k_34747_84	+		Bacteroides (816)	7						5	2	2	6	7	13	11	13	6	1	uncharacterized protein
pool1_BSEL_contigs_1k_35468_1	+	2.7.9.2	Firmicutes (1239)	7		3	6	6	3	3				7	8	12	9		1	Probable phosphoenolpyruvate synthase OS Staphylothermus marinus (strain ATCC 43588 / DSM 3639 F1) GN ppsA PE 1 SV # UNIPROT P46893 PEPSYNTH-RXN 2.7.9.2
pool1_BSEL_contigs_1k_35912_1	-		root (1)	7			25	26												hypothetical protein
pool1_BSEL_contigs_1k_36328_10	+	3.6.4.3	Ruminococcaceae (541000)	7					1	1	5	7	3					10	2	ATP-dependent metalloprotease FtsH (EC:3.6.4.3) K03798 cell division protease
pool1_BSEL_contigs_1k_36453_0	-	1.6.5.3	Bacteroidales (171549)	7	3	6	3	3	4	2		3	4	3	1	4	2			putative hydrogenase, electron-transfer subunit K00335 NADH dehydrogenase I subunit F
pool1_BSEL_contigs_1k_36593_7	+		Lactobacillales (186826)	7			9	20												prophage LambdaSa03, structural protein
pool1_BSEL_contigs_1k_37444_0	-	2.7.7.4	Bacteria (2)	7			1	6	1		4	1	3	12	6	12	3	1		translation elongation factor, putative (EC:2.7.7.4)
pool1_BSEL_contigs_1k_37685_19	+	2.3.3.1	Bacteria (2)	7					7	4	3	8	7					3	1	citrate synthase K01647 synthase
pool1_BSEL_contigs_1k_37685_2	-	6.4.1.2	Firmicutes (1239)	7						1	5	10	6					10	3	Acetyl-coenzyme A carboxylase carboxyl transferase subunit beta OS Clostridium cellulolyticum (strain ATCC 35319 / DSM 5812 JCM 6584 H10) GN accD PE 3 SV 1 # UNIPROT B8I941 ACETYL-COA-CARBOXYLTRANSFER-RXN 6.4.1.2
pool1_BSEL_contigs_1k_37685_4	-	2.3.1.179	Shuttleworthia satelles (177972)	7	2			1	1		10	8	3		1		1	7	1	3-oxoacyl- synthase 2 OS Synechocystis sp. (strain ATCC 27184 / PCC 6803 N-1) GN fabF PE 1 SV # UNIPROT P73283 2.3.1.179-RXN SSP1148:SLL1069-MONOMER 2.3.1.179
pool1_BSEL_contigs_1k_37685_6	-	2.3.1.39	Firmicutes (1239)	7			1		4	2	15	17	5					12	6	fabD malonyl CoA-acyl carrier protein transacylase FabD (EC:2.3.1.39) K00645 S-malonyltransferase
pool1_BSEL_contigs_1k_39283_0	-		Firmicutes (1239)	7		1	6	6	3	5		1	1	5	1	2	6	3	3	DUF1432 domain-containing protein
pool1_BSEL_contigs_1k_39928_7	-		root (1)	7					10	9	12	15	11					10	1	hypothetical protein
pool1_BSEL_contigs_1k_40792_0	+	1.1.1.86	Acinetobacter (469)	7	19	8		2												Ketol-acid reductoisomerase OS Acidobacterium capsulatum (strain ATCC 51196 / DSM 11244 JCM 7670) GN ilvC PE 3 SV 1 # UNIPROT C1F6Z5 ACETOLACTREDUCTOISOM-RXN 1.1.1.86
pool1_BSEL_contigs_1k_40995_20	+	5.4.2.8	Bacteroidales (171549)	7						2			2	13	8	11	7			putative phosphoglucomutase K01840 phosphomannomutase
pool1_BSEL_contigs_1k_41016_5	-		root (1)	7		1	6	5	14	5	8	8	4	1			2	7	7	hypothetical protein
pool1_BSEL_contigs_1k_41271_12	-		Bacteroidales (171549)	7	10	7	1	4		5	1	4	2	6	5	3	1			Ornithine aminotransferase OS Saccharomyces cerevisiae (strain ATCC 204508 / S288c) GN CAR2 PE 1 SV 2 # UNIPROT P07991 ORNITHINE-GLU-AMINOTRANSFORASE-RXN MetaCyc:MONOMER-11545 NIL
pool1_BSEL_contigs_1k_41898_2	-	2.7.7.8	Bacteria (2)	7			6		1				4	5	3	7	9			pnp polynucleotide phosphorylase/polyadenylase (EC:2.7.7.8) K00962 polyribonucleotide nucleotidyltransferase
pool1_BSEL_contigs_1k_42180_18	-		Bacteroidales (171549)	7			1	10		3			11	11	12	19	18			rpsP 30S ribosomal protein S16 K02959 small subunit S16
pool1_BSEL_contigs_1k_42818_1	+		Arcobacter butzleri (28197)	7		8	10	15												flaB flagellin K02406 flagellin
pool1_BSEL_contigs_1k_42984_3	+		Porphyromonas endodontalis (28124)	7						9			2	16	17	13	13			hypothetical protein
pool1_BSEL_contigs_1k_43100_1	-	3.6.3.14	Bacteroidetes (976)	7			5	2					1	1	3	6	3			ATP synthase subunit alpha OS Ureaplasma parvum serovar 3 (strain ATCC 27815 / 27 NCTC 11736) GN atpA PE SV 1 # UNIPROT B1AIC1 ATPSYN-RXN 3.6.3.14
pool1_BSEL_contigs_1k_43330_35	-	2.7.4.3	Bacteroidales (171549)	7				4		4			10	22	10	23	20			Adenylate kinase OS Porphyromonas gingivalis (strain ATCC 33277 / DSM 20709 JCM 12257) GN adk PE 3 SV 1 # UNIPROT B2RIY8 ADENYL-KIN-RXN 2.7.4.3
pool1_BSEL_contigs_1k_43512_0	+		Betaproteobacteria (28216)	7		8	5	4												Elongation factor G, chloroplast precursor (ISS) K02355 elongation G
pool1_BSEL_contigs_1k_43548_0	+	2.7.9.1	Bacteroidales (171549)	7	13	7	4	1	6	5	5	5	5					7	4	Pyruvate, phosphate dikinase 1, chloroplastic OS Arabidopsis thaliana GN PPDK PE 1 SV 2 # UNIPROT O23404 PYRUVATEORTHOPHOSPHATE-DIKINASE-RXN 2.7.9.1
pool1_BSEL_contigs_1k_43785_12	-		Bacteria (2)	7		3	2	1	19	9	7	9	4		1			7	6	rplM 50S ribosomal protein L13 K02871 large subunit L13
pool1_BSEL_contigs_1k_45289_0	-	4.2.1.20	Clostridiales (186802)	7					5	2	25				1			13	12	tryptophan synthase-related K06001 synthase beta chain
pool1_BSEL_contigs_1k_45840_4	-	6.1.1.12	Bacteroidales (171549)	7										6	11	9	5			Aspartyl-tRNA synthetase OS Cytophaga hutchinsonii (strain ATCC 33406 / NCIMB 9469) GN aspS PE 3 SV 1 # UNIPROT Q11YW2 ASPARTATE--TRNA-LIGASE-RXN 6.1.1.12
pool1_BSEL_contigs_1k_47107_8	+		Clostridiales (186802)	7					6	2	12	16	13					10	7	Protein YicC
pool1_BSEL_contigs_1k_48238_1	-		Firmicutes bacterium CAG:129 (1263003)	7					16	10	6	10	10		6	3	2		8	extracellular solute-binding protein family 1 K02012 iron(III) transport system substrate-binding
pool1_BSEL_contigs_1k_48625_3	-		Clostridiales (186802)	7					4	1	12	7	8			1		9	3	Os02g0781400
pool1_BSEL_contigs_1k_49887_29	-		Ruminococcaceae (541000)	7					2	1	2	14	9					3		dnaA, dnaH chromosomal replication initiator protein K02313 protein
pool1_BSEL_contigs_1k_49887_5	-		Clostridium sp. ASF502 (97139)	7					1		5	6	6					4	4	F420H2 oxidase
pool1_BSEL_contigs_1k_50714_0	-		root (1)	7					3	3	3	7	9					3	1	hypothetical protein
pool1_BSEL_contigs_1k_50848_0	+	2.7.4.3	Fibrobacter succinogenes (833)	7	1		5	2	1	1	19	1						11	8	adenylate kinase K00939 kinase
pool1_BSEL_contigs_1k_50848_1	+		Fibrobacter succinogenes (833)	7			4	4			4							5	6	capsular exopolysaccharide family
pool1_BSEL_contigs_1k_51134_0	-	1.2.1.12	Bacteria (2)	7	4	1	2	3	1	4	1	1	10	8	4	1	2	2	1	Glyceraldehyde-3-phosphate dehydrogenase OS Lactobacillus delbrueckii subsp. bulgaricus GN gap PE 3 SV 1 # UNIPROT O32755 GAPOXNPHOSPHN-RXN MetaCyc:MONOMER-13052 1.2.1.12
pool1_BSEL_contigs_1k_51255_6	+	6.1.1.9	Clostridiales (186802)	7			1		6	7	11	11	9					7	4	Valyl-tRNA synthetase OS Pelobacter carbinolicus (strain DSM 2380 / Gra Bd 1) GN valS PE 3 SV 1 # UNIPROT Q3A253 VALINE--TRNA-LIGASE-RXN 6.1.1.9
pool1_BSEL_contigs_1k_51445_6	+	4.1.3.1	Burkholderiales (80840)	7		14		1												Bifunctional glyoxylate cycle protein OS Caenorhabditis elegans GN gei-7 PE 1 SV 2 # UNIPROT Q10663 MALSYN-RXN 4.1.3.1 2.3.3.9
pool1_BSEL_contigs_1k_51451_36	+		Bacteroidales (171549)	7										7	2	6	3			BatD
pool1_BSEL_contigs_1k_52033_0	+		Fibrobacter succinogenes (833)	7	3	1	3	1	7	1	17	4						11	7	translation elongation factor Ts K02357 Ts
pool1_BSEL_contigs_1k_52465_1	-		Bacteria (2)	7					2	5	8	8	3					3	7	rplL 50S ribosomal protein L7/L12 K02935 large subunit L7/L12
pool1_BSEL_contigs_1k_53534_1	-		root (1)	7			15	14												hypothetical protein
pool1_BSEL_contigs_1k_53837_0	-	1.1.1.22	Bacteria (2)	7					3		3							3	3	UDP-glucose 6-dehydrogenase OS Pongo abelii GN UGDH PE 2 SV 1 # UNIPROT Q5R7B3 UGD-RXN 1.1.1.22
pool1_BSEL_contigs_1k_55078_1	-		Betaproteobacteria (28216)	7		2	15	12												Elongation factor G, chloroplast precursor (ISS) K02355 elongation G
pool1_BSEL_contigs_1k_58365_1	+		root (1)	7			17	10												hypothetical protein
pool1_BSEL_contigs_1k_60060_38	+		Bacteroidales (171549)	7	2	5	5	3	2	10	2	2	5	8	8	8	9		1	rpsD 30S ribosomal subunit protein S4 K02986 small S4
pool1_BSEL_contigs_1k_60638_0	+	6.4.1.1	Gammaproteobacteria (1236)	7										8	7	5	7			Pyruvate carboxylase subunit B OS Methanobacterium thermoautotrophicum (strain Delta H) GN pycB PE 1 SV # UNIPROT O27179 PYRUVATE-CARBOXYLASE-RXN MTHE187420:MTH1107-MONOMER 6.4.1.1
pool1_BSEL_contigs_1k_60758_3	+		Firmicutes (1239)	7					10	10	10	11	12	3				15	9	band 7 protein
pool1_BSEL_contigs_1k_60889_9	-		Paludibacter propionicigenes (185300)	7	2	16	2		1											gliding motility-associated lipoprotein GldJ
pool1_BSEL_contigs_1k_61389_6	-	2.3.1.8	Bacteroidales (171549)	7				4		1			3	12	4	14	9			Pta OS Clostridium kluyveri (strain ATCC 8527 / DSM 555 NCIMB 10680) GN pta PE 4 SV 1 # UNIPROT A5N801 PHOSACETYLTRANS-RXN MetaCyc:MONOMER-13471 2.3.1.8
pool1_BSEL_contigs_1k_61739_0	+		Bacteroidales (171549)	7	9	2	2		2	1			2	2	3	3	3			pyruvate ferredoxin/flavodoxin oxidoreductase (EC:1.2.7.-) K03737 putative pyruvate-flavodoxin
pool1_BSEL_contigs_1k_61967_1	-		Bacteria (2)	7	1		3	2	4	10	3	1	5	10	11	12	11	2	2	hupB2 HU family DNA-binding protein K03530 protein HU-beta
pool1_BSEL_contigs_1k_63352_3	+		root (1)	7		1				4	1		1	12	9	6	6		1	hypothetical protein
pool1_BSEL_contigs_1k_64435_0	+	1.11.1.15	Proteobacteria (1224)	7		21														An11g07650 peroxiredoxin PRX1 K03386 (alkyl hydroperoxide reductase subunit C)
pool1_BSEL_contigs_1k_64548_6	+	2.7.7.6	Bacteroidales (171549)	7	6	1	2			1			3	3		5	2			rpoB DNA-directed RNA polymerase subunit beta (EC:2.7.7.6) K03043
pool1_BSEL_contigs_1k_64572_13	+		root (1)	7					11	2	12	17	6					15	12	hypothetical protein
pool1_BSEL_contigs_1k_64572_24	+	6.1.1.9	Clostridiales (186802)	7					13	8	18	14	12	1				14	3	Valyl-tRNA synthetase OS Pelobacter carbinolicus (strain DSM 2380 / Gra Bd 1) GN valS PE 3 SV 1 # UNIPROT Q3A253 VALINE--TRNA-LIGASE-RXN 6.1.1.9
pool1_BSEL_contigs_1k_65242_0	+	3.2.1.45	Fibrobacter succinogenes (833)	7					3	1	10							7	2	glucosylceramidase (EC:3.2.1.45)
pool1_BSEL_contigs_1k_66564_12	+	4.1.1.49	Bacteria (2)	7			25	4												Phosphoenolpyruvate carboxykinase OS Flavobacterium johnsoniae (strain ATCC 17061 / DSM 2064 UW101) GN pckA PE 3 SV 1 # UNIPROT A5FK68 PEPCARBOXYKIN-RXN 4.1.1.49
pool1_BSEL_contigs_1k_67400_12	-		root (1)	7						1			3	5	3	10	10			hypothetical protein
pool1_BSEL_contigs_1k_67768_26	-	2.7.7.4	Proteobacteria (1224)	7		11	22	24												translation elongation factor, putative (EC:2.7.7.4)
pool1_BSEL_contigs_1k_68022_10	+	2.7.6.1	Clostridiales (186802)	7					9	15	9	13	8					11	3	phosphoribosylpyrophosphate synthetase (EC:2.7.6.1) K00948 ribose-phosphate pyrophosphokinase
pool1_BSEL_contigs_1k_68391_2	-	1.2.1.38	Bacteroidales (171549)	7						5				10	22	21	15			N-acetyl-gamma-glutamyl-phosphate reductase OS Bacteroides vulgatus (strain ATCC 8482 / DSM 1447 NCTC 11154) GN argC PE 3 SV 1 # UNIPROT A6KXY5 N-ACETYLGLUTPREDUCT-RXN 1.2.1.38
pool1_BSEL_contigs_1k_68391_44	-		Bacteroides massiliensis (204516)	7				1		8			5	16	18	25	22	3		putative membrane fusion protein (MFP) component efflux pump, anchor YbhG K01993 HlyD family secretion
pool1_BSEL_contigs_1k_69339_31	-	4.1.1.23	Bacteroidales (171549)	7			3			1			1	6	6	6	7			Orotidine 5'-phosphate decarboxylase OS Parabacteroides distasonis (strain ATCC 8503 / DSM 20701 NCTC 11152) GN pyrF PE 3 SV 1 # UNIPROT A6LDS0 OROTPDECARB-RXN 4.1.1.23
pool1_BSEL_contigs_1k_69827_0	+	2.7.7.4	Bacteria (2)	7			5	7	11	5		3	5	2	4	3	3			elongation factor tu, putative (EC:2.7.7.4) K02358 Tu
pool1_BSEL_contigs_1k_70872_0	+		Bacteroidales (171549)	7					3	2	5	3	1				1			peptidase M16 inactive domain protein (EC:3.4.24.-)
pool1_BSEL_contigs_1k_71755_1	-	2.7.7.4	Firmicutes (1239)	7	1				4	6	5	4	5			1	2	4	10	elongation factor tu, putative (EC:2.7.7.4) K02358 Tu
pool1_BSEL_contigs_1k_72663_1	-		root (1)	7							3	8							3	hypothetical protein
pool1_BSEL_contigs_1k_73891_8	+		Campylobacter (194)	7		3	10	14												tsf elongation factor Ts K02357 Ts
pool1_BSEL_contigs_1k_73946_10	-		root (1)	7			4	2	7	15	14	14	21		2	2			17	hypothetical protein
pool1_BSEL_contigs_1k_74071_17	-		root (1)	7				1			6	2						8		hypothetical protein
pool1_BSEL_contigs_1k_74295_1	-		root (1)	7	2		10													hypothetical protein
pool1_BSEL_contigs_1k_74668_11	+		Bacteria (2)	7		2			5	1	15	17	11	2	1			4	4	rplL 50S ribosomal protein L7/L12 K02935 large subunit L7/L12
pool1_BSEL_contigs_1k_74681_14	-		Bacteroidales (171549)	7				3					4	8	4	15	9			COG4198 # S Function unknown Function: Uncharacterized conserved protein Organism: Listeria innocua (Lin)
pool1_BSEL_contigs_1k_76191_11	-		Bacteria (2)	7			1						3	2		3	5			rplE 50S ribosomal protein L5 K02931 large subunit L5
pool1_BSEL_contigs_1k_79651_0	+		root (1)	7	21	7	13	8												caltractin, putative
pool1_BSEL_contigs_1k_80083_1	+		Clostridiales (186802)	7	2	1	3	4	6	10	21	17	11	3	2	3	2	14	12	rubrerythrin
pool1_BSEL_contigs_1k_80945_1	+		Bacteria (2)	7			8	11	3	1										carbohydrate ABC transporter substrate-binding protein, CUT1 family
pool1_BSEL_contigs_1k_81879_0	+	1.1.1.42	Bacteria (2)	7			7	3					5	1		4	4			Isocitrate dehydrogenase 2 OS Colwellia maris GN icd2 PE 1 SV 3 # UNIPROT P41561 ISOCITDEH-RXN 1.1.1.42
pool1_BSEL_contigs_1k_82185_0	-	2.7.7.6	Bacteria (2)	7	5	7	5	3	6	7	7	3	3	1	4	2	4	7	6	rpoC DNA-directed RNA polymerase subunit beta' (EC:2.7.7.6) K03046
pool1_BSEL_contigs_1k_82240_39	+		root (1)	7			10	3												hypothetical protein
pool1_BSEL_contigs_1k_82587_25	-		Enterobacteriaceae (543)	7		15		5												fliC flagellin K02406 flagellin
pool1_BSEL_contigs_1k_82597_4	-	2.6.1.52	Clostridiales (186802)	7					7	3	12	14	10	1				9	7	Phosphoserine aminotransferase OS Lactococcus lactis subsp. cremoris (strain MG1363) GN serC PE 3 SV 1 # UNIPROT A2RIS2 PSERTRANSAMPYR-RXN 2.6.1.52
pool1_BSEL_contigs_1k_83315_4	+		Fibrobacter succinogenes (833)	7			2		7		10	3						6	6	GTPase-like protein K06883
pool1_BSEL_contigs_1k_83830_7	+	3.2.1.4	Ruminococcus flavefaciens (1265)	7					11	3	13	16						2	12	Endoglucanase G OS Clostridium thermocellum (strain ATCC 27405 / DSM 1237) GN celG PE 3 SV 1 # UNIPROT Q05332 RXN-2043 3.2.1.4
pool1_BSEL_contigs_1k_84191_0	+	2.7.7.4	Burkholderiales (80840)	7		15	18	12			1								1	translation elongation factor, putative (EC:2.7.7.4)
pool1_BSEL_contigs_1k_84839_1	+	1.5.1.2	Bacteroidales (171549)	7						14			5	20	18	21	18	1		proC pyrroline-5-carboxylate reductase (EC:1.5.1.2) K00286
pool1_BSEL_contigs_1k_84839_4	+	1.1.1.100	Bacteroidales (171549)	7						1			1	1	5	3	5			3-oxoacyl- reductase FabG OS Staphylococcus aureus (strain Mu50 / ATCC 700699) GN fabG PE 1 SV # UNIPROT P0A0H9 3-OXOACYL-ACP-REDUCT-RXN SAUR158878:SAV1231-MONOMER 1.1.1.100
pool1_BSEL_contigs_1k_85658_1	+		root (1)	7			4	14	1					7	7				16	hypothetical protein
pool1_BSEL_contigs_1k_86132_1	-	4.1.1.49	Bacteria (2)	7			4	5	5	19	17	17	17					15	14	Phosphoenolpyruvate carboxykinase OS Flavobacterium johnsoniae (strain ATCC 17061 / DSM 2064 UW101) GN pckA PE 3 SV 1 # UNIPROT A5FK68 PEPCARBOXYKIN-RXN 4.1.1.49
pool1_BSEL_contigs_1k_86643_0	-	3.6.3.14	Burkholderiales (80840)	7		9	12	17												ATP synthase subunit alpha OS Ureaplasma parvum serovar 3 (strain ATCC 27815 / 27 NCTC 11736) GN atpA PE SV 1 # UNIPROT B1AIC1 ATPSYN-RXN 3.6.3.14
pool1_BSEL_contigs_1k_86731_14	+		Betaproteobacteria (28216)	7		13	2	1							1					similar to GroEL-like chaperone, ATPase K04077 chaperonin GroEL
pool1_BSEL_contigs_1k_87186_0	-	4.2.1.99	Acinetobacter (469)	7	14	12	1	3												Aconitate hydratase 2 OS Pseudomonas aeruginosa GN acnB PE 3 SV 1 # UNIPROT Q9I2V5 ACONITATEHYDR-RXN PAER208964:PA1787-MONOMER 4.2.1.99 4.2.1.3
pool1_BSEL_contigs_1k_87676_0	-	2.7.7.4	Bacillales (1385)	7	21	21	7	13										1	1	translation elongation factor, putative (EC:2.7.7.4)
pool1_BSEL_contigs_1k_88870_4	+	5.3.1.1	Bacteria (2)	7			1		19	1	9	1	6					7	1	Triosephosphate isomerase OS Thermodesulfovibrio yellowstonii (strain ATCC 51303 / DSM 11347 YP87) GN tpiA PE 3 SV 1 # UNIPROT B5YL53 TRIOSEPISOMERIZATION-RXN 5.3.1.1
pool1_BSEL_contigs_1k_89272_16	-		root (1)	7					5	2	5	7	8					7	1	hypothetical protein
pool1_BSEL_contigs_1k_90493_0	-	2.5.1.6	Bacteria (2)	7	2	3	6	4	12	5	8	4	4					6	5	S-adenosylmethionine synthase OS Brachyspira hyodysenteriae (strain ATCC 49526 / WA1) GN metK PE 3 SV 1 # UNIPROT C0QXK7 S-ADENMETSYN-RXN 2.5.1.6
pool1_BSEL_contigs_1k_90986_1	+		Bacteroides (816)	7						1							1	5	11	translation elongation factor Ts (EF-Ts) K02357
pool1_BSEL_contigs_1k_91803_13	-	6.3.4.13	Clostridia (186801)	7			2		6	2	6	6	4					6	6	Phosphoribosylamine--glycine ligase OS Nostoc sp. (strain PCC 7120 / UTEX 2576) GN purD PE 3 SV 1 # UNIPROT Q8YRD8 GLYRIBONUCSYN-RXN NSP103690:ALR3510-MONOMER 6.3.4.13
pool1_BSEL_contigs_1k_92735_4	-	2.7.7.4	Firmicutes (1239)	7	3		2	1	5	4	1	2	4	1	6	5	4	3	1	translation elongation factor, putative (EC:2.7.7.4)
pool1_BSEL_contigs_1k_93298_2	+		Fibrobacter succinogenes (833)	7			1	4		2	11	4	2	1				9	11	biopolymer transport protein ExbD/TolR
pool1_BSEL_contigs_1k_93376_21	+		Bacteroidales (171549)	7				1		7			11	13	15	13	14			rplJ 50S ribosomal protein L10 K02864 large subunit L10
pool1_BSEL_contigs_1k_93638_14	-	6.2.1.3	Dehalobacter (56112)	7							15	18	15					15	3	firefly luciferase, putative (EC:6.2.1.3)
pool1_BSEL_contigs_1k_93729_2	+	6.2.1.30	Eubacterium plexicaudatum (97253)	7					1	3	1	3	2	2				5		Phenylacetate-coenzyme A ligase OS Escherichia coli (strain K12) GN paaK PE 1 SV # UNIPROT P76085 PHENYLACETATE--COA-LIGASE-RXN MetaCyc:G6719-MONOMER 6.2.1.30
pool1_BSEL_contigs_1k_93729_4	+		Ruminococcus (1263)	7					6	2	6	7	7					3	3	putative uncharacterized protein
pool1_BSEL_contigs_1k_95079_1	+	6.3.5.2	Leptospira (171)	7						1				2	5	4	3			Probable GMP synthase OS Leptospira interrogans serogroup Icterohaemorrhagiae serovar copenhageni GN guaA PE 3 SV 1 # UNIPROT Q72RB7 GMP-SYN-GLUT-RXN 6.3.5.2
pool1_BSEL_contigs_1k_97673_3	+		root (1)	7						6			2	10	5	8	8			hypothetical protein
pool1_BSEL_contigs_1k_98128_0	-		candidate division TG3 bacterium ACht1 (1313304)	7			3		9	4	15	5						12	6	oligopeptide/dipeptide ABC transporter, ATPase subunit K02031 peptide/nickel transport system ATP-binding protein
pool1_BSEL_contigs_1k_9860_0	+	1.2.1.51	Bacteria (2)	7		1	4	3		2		1	5	8	1	5	6	9	3	pyruvate dehydrogenase (EC:1.2.1.51)
pool1_BSEL_contigs_1k_99495_27	-		root (1)	7			19	6												hypothetical protein
pool1_BSEL_contigs_1k_99515_0	-	4.1.3.1	Thauera (33057)	7		2	12	13												Bifunctional glyoxylate cycle protein OS Caenorhabditis elegans GN gei-7 PE 1 SV 2 # UNIPROT Q10663 MALSYN-RXN 4.1.3.1 2.3.3.9
pool1_BSEL_contigs_1k_99874_0	-		root (1)	7			2	3	15	20	15	23	29	19	11	2		3	11	hypothetical protein
pool2_BSEL_contigs_1k_13202_1	-		root (1)	7					10	11										hypothetical protein
pool2_BSEL_contigs_1k_13573_104	+		Ruminococcus callidus (40519)	7							13	16								hypothetical protein
pool2_BSEL_contigs_1k_15706_0	+		root (1)	7					11	8	9	12	15	6	9			4	6	hypothetical protein
pool2_BSEL_contigs_1k_16232_1	-		root (1)	7						13	5	8	6							hypothetical protein
pool2_BSEL_contigs_1k_16799_11	+		Firmicutes (1239)	7					8	3		1	2	3	5	6	9	1	6	chaperonin complex component, TCP-1 eta subunit, putative
pool2_BSEL_contigs_1k_17888_6	+		Sphaerochaeta (399320)	7					8	16	12	13	18							putative bacterial extracellular solute-binding protein K02027 multiple sugar transport system substrate-binding protein
pool2_BSEL_contigs_1k_18736_0	-	2.7.9.1	Bacteria (2)	7									2	16	7	14	15	2		Pyruvate, phosphate dikinase 1, chloroplastic OS Arabidopsis thaliana GN PPDK PE 1 SV 2 # UNIPROT O23404 PYRUVATEORTHOPHOSPHATE-DIKINASE-RXN 2.7.9.1
pool2_BSEL_contigs_1k_19734_1	-		Firmicutes bacterium CAG:110 (1263000)	7			1			9	2			2	5	3				ABC transporter substrate binding protein precursor K02035 peptide/nickel transport system substrate-binding
pool2_BSEL_contigs_1k_19919_4	-		Bacteria (2)	7						15	1		2							chaperonin complex component, TCP-1 eta subunit, putative
pool2_BSEL_contigs_1k_19996_25	-		Treponema maltophilum (51160)	7					8					8						translation elongation factor G, putative K02355 G
pool2_BSEL_contigs_1k_20764_0	+		Fibrobacter succinogenes (833)	7							14	4						15	14	diguanylate cyclase metal dependent phosphohydrolase
pool2_BSEL_contigs_1k_21570_19	-		Treponema (157)	7					14			2		14						hypothetical protein
pool2_BSEL_contigs_1k_26968_0	-		Bacteroidales (171549)	7									3	14	9	8	4			putative uncharacterized protein
pool2_BSEL_contigs_1k_29295_0	-		root (1)	7								2	3			3	9			hypothetical protein
pool2_BSEL_contigs_1k_30249_1	-	3.6.3.17	Bacteria (2)	7					4	5	7	7	20			6	4			monosaccharide-transporting ATPase (EC:3.6.3.17) K10546 putative multiple sugar transport system substrate-binding protein
pool2_BSEL_contigs_1k_30495_0	-		root (1)	7						6	5	9	8	7	10	8	6			hypothetical protein
pool2_BSEL_contigs_1k_31460_3	-		Clostridiales (186802)	7					12		1	3	2	9	5		1	1	1	nifJ Pyruvate-flavodoxin oxidoreductase (EC:1.2.7.-) K03737 putative pyruvate-flavodoxin
pool2_BSEL_contigs_1k_31625_11	+		Fretibacterium fastidiosum (651822)	7					4				7	6	9	4	5		5	extracellular ligand-binding receptor K01999 branched-chain amino acid transport system substrate-binding protein
pool2_BSEL_contigs_1k_33464_9	+		root (1)	7						17		2	1							hypothetical protein
pool2_BSEL_contigs_1k_34284_3	+	2.7.7.4	Proteobacteria (1224)	7					5	1	6	10	14							translation elongation factor, putative (EC:2.7.7.4)
pool2_BSEL_contigs_1k_38560_0	+		Bacteria (2)	7			1	1	4	2	12	5	3					10	10	Heat shock 70 kDa protein F, mitochondrial precursor, putative K04043 molecular chaperone DnaK
pool2_BSEL_contigs_1k_41747_0	-		Bacteria (2)	7					7	9	8	6	8	1						Hypothetical lipoprotein
pool2_BSEL_contigs_1k_42569_3	+		Fibrobacter succinogenes (833)	7					16	6										ribosomal 5S rRNA E-loop binding protein Ctc/L25/TL5 K02897 large subunit L25
pool2_BSEL_contigs_1k_42901_0	-		root (1)	7						16	1									hypothetical protein
pool2_BSEL_contigs_1k_43851_0	+		root (1)	7					9	16	3	2								hypothetical protein
pool2_BSEL_contigs_1k_5219_0	-		root (1)	7	2	6			18	11	1	1								hypothetical protein
pool2_BSEL_contigs_1k_5527_1	+		root (1)	7							6							9	4	hypothetical protein
pool2_BSEL_contigs_1k_5828_0	-	1.4.1.4	Bacteroidales (171549)	7	3	3	4		7	10	5	8	6		1	1	3			NADP-specific glutamate dehydrogenase OS Haemophilus influenzae (strain ATCC 51907 / DSM 11121 KW20 Rd) GN gdhA PE 3 SV 1 # UNIPROT P43793 GLUTDEHYD-RXN 1.4.1.4
pool2_BSEL_contigs_1k_59633_0	+		root (1)	7											7	5	14			hypothetical protein
pool2_BSEL_contigs_1k_6224_0	+		root (1)	7									13		9	21	30	12		hypothetical protein
pool2_BSEL_contigs_1k_6269_15	+		root (1)	7						7		4	7	1						hypothetical protein
pool2_BSEL_contigs_1k_6293_2	-	2.3.1.15	Fibrobacter succinogenes (833)	7			1				16	2						13	7	fatty acid/phospholipid synthesis protein PlsX K03621 glycerol-3-phosphate acyltransferase PlsX
pool2_BSEL_contigs_1k_63165_7	-		root (1)	7						1					2	3	15			hypothetical protein
pool2_BSEL_contigs_1k_70162_1	-		root (1)	7									5	16	8	7	5			hypothetical protein
pool2_BSEL_contigs_1k_7440_0	+		Bacteria (2)	7	1			1	7		7	2						4		rpsH 30S ribosomal protein S8 K02994 small subunit S8
pool2_BSEL_contigs_1k_75224_0	-		root (1)	7									4	15	17	10	8			hypothetical protein
pool2_BSEL_contigs_1k_75854_0	+		Treponema bryantii (163)	7										11	8	10	12			sugar ABC transporter substrate-binding protein K02027 multiple transport system protein
pool2_BSEL_contigs_1k_7689_0	+		Paludibacter propionicigenes (185300)	7						8	4	15	11	1						OmpA-related protein
pool2_BSEL_contigs_1k_79426_0	+		Treponema bryantii (163)	7									7		5	20	17	4		hypothetical protein
pool2_BSEL_contigs_1k_87409_1	+		Treponema bryantii (163)	7						4				20	13	24	22	1		hypothetical protein
pool2_BSEL_contigs_1k_9016_0	+		root (1)	7					5	4	7	3	2	1	1	2	2	10	18	hypothetical protein
pool2_BSEL_contigs_1k_9097_1	-	1.1.1.86	Bacteria (2)	7	2	2	2	2	21	2	7	5	3					7	6	Ketol-acid reductoisomerase OS Tolumonas auensis (strain DSM 9187 / TA4) GN ilvC PE 3 SV 1 # UNIPROT C4L8N9 ACETOLACTREDUCTOISOM-RXN 1.1.1.86
pool2_BSEL_contigs_1k_91728_0	-	1.2.1.12	Bacteria (2)	7	8	2	4	3		2	2		5	6	4	12	12	3		Glyceraldehyde-3-phosphate dehydrogenase OS Lactobacillus delbrueckii subsp. bulgaricus GN gap PE 3 SV 1 # UNIPROT O32755 GAPOXNPHOSPHN-RXN MetaCyc:MONOMER-13052 1.2.1.12
pool2_BSEL_contigs_1k_9868_0	-		Bacteria (2)	7														6	8	feoB Ferrous iron transport protein B K04759 ferrous B
pool3_BSEL_contigs_1k_10579_21	+		Treponema bryantii (163)	7										8	2	8	3			sugar ABC transporter substrate-binding protein
pool3_BSEL_contigs_1k_10995_40	+		Faecalibacterium sp. CAG:74 (1262897)	7					3						7	6	5		7	nucleic acid binding OB-fold tRNA/helicase-type
pool3_BSEL_contigs_1k_12007_1	+		root (1)	7										13	8	18	22			hypothetical protein
pool3_BSEL_contigs_1k_15924_0	-	2.7.9.1	Bacteria (2)	7									1	16	12	18	15	2		Pyruvate, phosphate dikinase 1, chloroplastic OS Arabidopsis thaliana GN PPDK PE 1 SV 2 # UNIPROT O23404 PYRUVATEORTHOPHOSPHATE-DIKINASE-RXN 2.7.9.1
pool3_BSEL_contigs_1k_17230_0	+		root (1)	7											10	8	11			hypothetical protein
pool3_BSEL_contigs_1k_18009_0	-		root (1)	7					1				1					8	16	hypothetical protein
pool3_BSEL_contigs_1k_18488_30	-		Brachyspira (29521)	7	2	3					1			25	21	28	25	4	1	flagellin domain protein K02406
pool3_BSEL_contigs_1k_20962_0	+		Treponema (157)	7				2						12	27	7	13	1		flaA1 flagellar filament outer layer protein
pool3_BSEL_contigs_1k_24609_2	+		Phascolarctobacterium (33024)	7											12	6	10	3	5	S-layer domain protein
pool3_BSEL_contigs_1k_24986_0	+		Firmicutes bacterium CAG:110 (1263000)	7									6	15	2					ABC transporter substrate binding protein precursor K02035 peptide/nickel transport system substrate-binding
pool3_BSEL_contigs_1k_26546_11	+		Clostridiales (186802)	7					3					2	14	3	3		8	hypothetical protein
pool3_BSEL_contigs_1k_27132_0	+		root (1)	7										7	20	4	3			hypothetical protein
pool3_BSEL_contigs_1k_32821_0	+		root (1)	7													11	15	25	hypothetical protein
pool3_BSEL_contigs_1k_36548_1	-		Treponema (157)	7				1						1	19	1	2			flagellar filament outer layer protein FlaA, putative
pool3_BSEL_contigs_1k_38244_0	+		Bacteria (2)	7					4	8	2	10				45	30	3	11	polysaccharide deacetylase, putative
pool3_BSEL_contigs_1k_38470_6	-		Bacteria (2)	7			8		4			1	9	9	3	10	10			rplL 50S ribosomal protein L7/L12 K02935 large subunit L7/L12
pool3_BSEL_contigs_1k_48706_0	+		root (1)	7					2				2					10	16	hypothetical protein
pool3_BSEL_contigs_1k_6709_67	-		Treponema (157)	7					7						8	1	3		3	carbohydrate ABC transporter substrate-binding protein, CUT1 family K02027 multiple sugar transport system protein
pool3_BSEL_contigs_1k_7339_0	+		root (1)	7										3	10	6	2			hypothetical protein
pool3_BSEL_contigs_1k_7392_13	-		Treponema bryantii (163)	7										24	12	19	19			sugar ABC transporter substrate-binding protein K02027 multiple transport system protein
pool3_BSEL_contigs_1k_75376_1	+		Bacteria (2)	7			5	2						23						ABC transporter substrate binding protein precursor K02035 peptide/nickel transport system substrate-binding
pool3_BSEL_contigs_1k_848_0	+		root (1)	7		1	3	2						13	5				4	hypothetical protein
pool3_BSEL_contigs_1k_8516_4	-		Faecalibacterium sp. CAG:74 (1262897)	7										3	13	2	3			aBC-type transport system substrat-binding component
pool4_BSEL_contigs_1k_14103_5	+		root (1)	7										8	13	6	8			hypothetical protein
pool4_BSEL_contigs_1k_3289_19	+		Burkholderiales (80840)	7					3	4	10	4	1					10	26	Low-complexity acidic protein, XCC2875 type
pool1_BSEL_contigs_1k_100345_8	-		Desulfosporosinus orientis (1563)	6								3	10	1						hypothetical protein
pool1_BSEL_contigs_1k_100466_0	-	6.3.5.5	Bacteria (2)	6	1				3		4							5		Carbamoyl-phosphate synthase large chain, C-terminal section OS Methanocaldococcus jannaschii (strain ATCC 43067 / DSM 2661 JAL-1 JCM 10045 NBRC 100440) GN carB2 PE 3 SV 1 # UNIPROT Q58776 CARBPSYN-RXN 6.3.5.5
pool1_BSEL_contigs_1k_100562_0	-	4.2.1.99	Betaproteobacteria (28216)	6		1	6	9												Aconitate hydratase 2 OS Pseudomonas aeruginosa GN acnB PE 3 SV 1 # UNIPROT Q9I2V5 ACONITATEHYDR-RXN PAER208964:PA1787-MONOMER 4.2.1.99 4.2.1.3
pool1_BSEL_contigs_1k_100764_0	+		Bacteria (2)	6	1	2	1		11		4	3						3	3	ABC transporter ATPase K02032 peptide/nickel transport system ATP-binding protein
pool1_BSEL_contigs_1k_100902_18	+	2.7.7.6	Bacteroidales (171549)	6			9							1	1	2				rpoB DNA-directed RNA polymerase subunit beta (EC:2.7.7.6) K03043
pool1_BSEL_contigs_1k_102084_1	+	2.7.9.1	Bacteroidales (171549)	6	11	1														Pyruvate, phosphate dikinase 1, chloroplastic OS Arabidopsis thaliana GN PPDK PE 1 SV 2 # UNIPROT O23404 PYRUVATEORTHOPHOSPHATE-DIKINASE-RXN 2.7.9.1
pool1_BSEL_contigs_1k_102091_43	-		Bacteroidales (171549)	6			18	8					2			1				MotA/TolQ/ExbB proton channel K03561 biopolymer transport protein ExbB
pool1_BSEL_contigs_1k_102252_22	+	1.1.1.205	Bacteria (2)	6						3			1	2	6	11	13			Inosine-5'-monophosphate dehydrogenase OS Tritrichomonas foetus GN IMPDH PE 1 SV # UNIPROT P50097 IMP-DEHYDROG-RXN 1.1.1.205
pool1_BSEL_contigs_1k_102933_1	-	1.1.1.3	Ruminococcus flavefaciens (1265)	6						1	6	10	2					5		homoserine dehydrogenase (EC:1.1.1.3) K00003
pool1_BSEL_contigs_1k_103095_1	+		root (1)	6			1	3	2	3			3	6	6	4	3			hypothetical protein
pool1_BSEL_contigs_1k_104315_40	+		Bacteroidales (171549)	6				4		8	2		9	15	16	16	14	1		similar to EMB2394 (EMBRYO DEFECTIVE 2394) structural constituent ribosome
pool1_BSEL_contigs_1k_104457_0	-		Thermincola potens (863643)	6			6	3	4	6		1	6	6	4	4	7			band 7 protein
pool1_BSEL_contigs_1k_104927_1	-	6.1.1.20	Firmicutes (1239)	6					2	2	9	10	4					9	2	pheT phenylalanyl-tRNA synthetase beta subunit PheT (EC:6.1.1.20) K01890 chain
pool1_BSEL_contigs_1k_105125_21	-		Arcobacter butzleri (28197)	6			5	9												TonB-dependent receptor K02014 iron complex outermembrane recepter protein
pool1_BSEL_contigs_1k_106767_2	-		root (1)	6									9			1	2			hypothetical protein
pool1_BSEL_contigs_1k_107340_1	-		Acidovorax (12916)	6		14		4												gram-negative type outer membrane porin protein
pool1_BSEL_contigs_1k_108115_2	+		Brachyspira (29521)	6										3	9	1	4			adenylate kinase K02406 flagellin
pool1_BSEL_contigs_1k_108343_18	-	2.5.1.47	Bacteria (2)	6		5	5	8												Cysteine synthase OS Streptococcus pyogenes serotype M6 GN cysK PE 1 SV 3 # UNIPROT Q5XAQ3 ACSERLY-RXN 2.5.1.47
pool1_BSEL_contigs_1k_108343_34	+	1.2.1.16	Mariniradius saccharolyticus (1245591)	6			4	10												aldehyde dehydrogenase family protein (EC:1.2.1.16)
pool1_BSEL_contigs_1k_108381_0	+		Spirochaetaceae (137)	6	6	6		1	2	8		1	4	2						extracellular solute-binding protein family 1
pool1_BSEL_contigs_1k_1084_0	-		root (1)	6					2				3	7	1					hypothetical protein
pool1_BSEL_contigs_1k_108876_10	-		Bacillales (1385)	6	3	21	4	8		1										flagellin domain protein K02406
pool1_BSEL_contigs_1k_108991_0	+	6.4.1.2	Firmicutes (1239)	6					1	1	9	7	4					8	5	Acetyl-coenzyme A carboxylase carboxyl transferase subunits beta/alpha OS Natranaerobius thermophilus (strain ATCC BAA-1301 / DSM 18059 JW/NM-WN-LF) GN accD PE 3 SV 1 # UNIPROT B2A865 ACETYL-COA-CARBOXYLTRANSFER-RXN 6.4.1.2
pool1_BSEL_contigs_1k_109650_3	+	2.5.1.6	Firmicutes (1239)	6					1		9	9	2					17	1	S-adenosylmethionine synthase OS Synechocystis sp. (strain ATCC 27184 / PCC 6803 N-1) GN metK PE 3 SV 2 # UNIPROT P72871 S-ADENMETSYN-RXN SSP1148:SLL0927-MONOMER 2.5.1.6
pool1_BSEL_contigs_1k_109858_4	-	2.7.4.3	Bacteria (2)	6		1	2		8	6	9	16	8	1				9	6	Adenylate kinase OS Salinispora tropica (strain ATCC BAA-916 / DSM 44818 CNB-440) GN adk PE 3 SV 1 # UNIPROT A4XBM5 ADENYL-KIN-RXN 2.7.4.3
pool1_BSEL_contigs_1k_109858_6	-		Firmicutes (1239)	6	5	4	7	6	8	4	3	3	4	3		5	3	3	4	plastid ribosomal protein CL15 (ISS) K02876 large subunit L15
pool1_BSEL_contigs_1k_110236_0	+		Bacteria (2)	6	4	6	4	4	11	5	11	4	2					8	7	rpsH 30S ribosomal protein S8 K02994 small subunit S8
pool1_BSEL_contigs_1k_110240_4	-		Bacteroidales (171549)	6						1				6	3	6	2			RmlD substrate binding domain protein
pool1_BSEL_contigs_1k_110261_24	-		root (1)	6	3	13	1	1												hypothetical protein
pool1_BSEL_contigs_1k_111756_33	+	6.3.3.1	Bacteria (2)	6					5	4	7	9	6	1				8	5	Phosphoribosylformylglycinamidine cyclo-ligase OS Caldicellulosiruptor saccharolyticus (strain ATCC 43494 / DSM 8903) GN purM PE 3 SV 1 # UNIPROT A4XKZ4 AIRS-RXN 6.3.3.1
pool1_BSEL_contigs_1k_114003_22	-	3.6.3.14	Bacteroidales (171549)	6						1			1	4		7	4			atpG F0F1 ATP synthase subunit gamma (EC:3.6.3.14) K02115 F-type H+-transporting ATPase
pool1_BSEL_contigs_1k_11479_0	-	1.4.1.4	Bacteroidales (171549)	6	9	3			8	9	5	5	5	1				3	1	NADP-specific glutamate dehydrogenase OS Haemophilus influenzae (strain ATCC 51907 / DSM 11121 KW20 Rd) GN gdhA PE 3 SV 1 # UNIPROT P43793 GLUTDEHYD-RXN 1.4.1.4
pool1_BSEL_contigs_1k_114832_4	+	6.1.1.14	Clostridiales (186802)	6	1				4	9	7	7	5					7	4	Glycyl-tRNA synthetase OS Ureaplasma urealyticum serovar 10 (strain ATCC 33699 / Western) GN glyQS PE 3 SV 1 # UNIPROT B5ZC00 GLYCINE--TRNA-LIGASE-RXN 6.1.1.14
pool1_BSEL_contigs_1k_115330_2	-		Brachyspira pilosicoli (52584)	6					4	5	9	8	10					7	7	putative cytidylate kinase
pool1_BSEL_contigs_1k_115367_1	+	2.6.1.52	Bacteria (2)	6	1	3	4	5	9	5	11	11	7	1				8	5	Phosphoserine aminotransferase OS Lactococcus lactis subsp. cremoris (strain MG1363) GN serC PE 3 SV 1 # UNIPROT A2RIS2 PSERTRANSAMPYR-RXN 2.6.1.52
pool1_BSEL_contigs_1k_116604_0	+		Clostridiales (186802)	6					6				3	5	11			2		L-fucose isomerase related protein
pool1_BSEL_contigs_1k_116774_0	-		Fibrobacter succinogenes (833)	6					8											protein-export membrane protein SecD K12257 SecD/SecF fusion
pool1_BSEL_contigs_1k_117209_1	-	1.3.99.1	Bacteroidales (171549)	6	15	13		3												succinate dehydrogenase/fumarate reductase iron-sulfur subunit (EC:1.3.99.1) K00240 dehydrogenase protein
pool1_BSEL_contigs_1k_117672_0	-		Fibrobacter succinogenes (833)	6		1			37	7	2	1								OmpA/MotB domain protein
pool1_BSEL_contigs_1k_117927_33	-		root (1)	6				1		2			8	3		1	4			hypothetical protein
pool1_BSEL_contigs_1k_118347_0	+	2.7.7.4	Bacteria (2)	6			2	2	7		3	4	16	3				2		translation elongation factor, putative (EC:2.7.7.4)
pool1_BSEL_contigs_1k_118651_0	+		Bacteria (2)	6					4		6							10	9	preprotein translocase secA subunit, putative K03070 subunit SecA
pool1_BSEL_contigs_1k_119131_2	+	1.4.1.16	Clostridiales (186802)	6					3		9	1						5	1	Meso-diaminopimelate D-dehydrogenase OS Corynebacterium glutamicum GN ddh PE 1 SV # UNIPROT P04964 DIAMINOPIMELATE-DEHYDROGENASE-RXN MetaCyc:MONOMER-6621 1.4.1.16
pool1_BSEL_contigs_1k_11950_0	+		Fibrobacter succinogenes (833)	6		2	3	1	3		4	1	2					1	3	membrane protein
pool1_BSEL_contigs_1k_119817_9	-		Bacteroidetes (976)	6				2		3			1	5	4	7	11			groS 10 kDa chaperonin GroS K04078 GroES
pool1_BSEL_contigs_1k_120021_0	+		Firmicutes (1239)	6					2	1	5	8	2					3	4	putative enoyl-(acyl-carrier-protein) reductase II (EC:1.3.-.-) K02371 enoyl-
pool1_BSEL_contigs_1k_120319_0	+		Acinetobacter (469)	6	13	8		1												Elongation factor G, chloroplast precursor (ISS) K02355 elongation G
pool1_BSEL_contigs_1k_120699_91	-		Bacteria (2)	6						3			2	3	12	3	3			O-acetylhomoserine sulfhydrylase OS Leptospira meyeri GN metY PE 3 SV 1 # UNIPROT P94890 ACETYLHOMOSER-CYS-RXN MetaCyc:MONOMER-9366 NIL
pool1_BSEL_contigs_1k_120801_1	-	2.7.7.4	Clostridia (186801)	6	4	4	13	7	7	7	3	2	7	10	10	11	10	10	6	translation elongation factor, putative (EC:2.7.7.4)
pool1_BSEL_contigs_1k_121342_0	+		Bacteria (2)	6				2	6		2	1	3	4	9	4	4	1	3	flagellin-like protein K02406 flagellin
pool1_BSEL_contigs_1k_121693_0	-	3.5.99.6	Bacteria (2)	6						1	8	4								nagB glucosamine-6-phosphate isomerase (EC:3.5.99.6) K02564 deaminase
pool1_BSEL_contigs_1k_121828_12	-	1.1.1.38	Bacteria (2)	6					3	2	11	13	5					7	2	Probable NAD-dependent malic enzyme 4 OS Bacillus subtilis GN ytsJ PE 3 SV 1 # UNIPROT O34962 MALIC-NAD-RXN BSUB:BSU29220-MONOMER 1.1.1.38
pool1_BSEL_contigs_1k_121981_6	+		root (1)	6						1			4	11	5	10	8			hypothetical protein
pool1_BSEL_contigs_1k_122023_2	+		Bordetella holmesii (35814)	6		2	8	9												Leucine-, isoleucine-, valine-, threonine-, alanine-binding protein
pool1_BSEL_contigs_1k_12225_1	+		Bacteria (2)	6	4	3	4	1	4	7	12	9	2	3	2	3	2	17	16	HSP70D Heat Shock Protein 70 K03283 heat shock 70kDa protein 1/8
pool1_BSEL_contigs_1k_122839_0	-	2.7.7.6	Alphaproteobacteria (28211)	6	7	6	4	5	4	2	3	3	2	3	3	5	5	4	4	rpoC DNA-directed RNA polymerase, subunit beta-prime protein (EC:2.7.7.6) K03046 polymerase beta'
pool1_BSEL_contigs_1k_12317_1	+		Fibrobacter succinogenes (833)	6					13											ankyrin
pool1_BSEL_contigs_1k_123316_1	+		Fibrobacter succinogenes (833)	6	1				1		6	1						5	3	hypothetical protein
pool1_BSEL_contigs_1k_123905_5	-	1.5.1.2	Ruminococcaceae (541000)	6					5	1	14	10	11	1				13	6	pyrroline-5-carboxylate reductase (EC:1.5.1.2) K00286
pool1_BSEL_contigs_1k_125466_10	+	2.5.1.6	Firmicutes (1239)	6	3	1	5	3	5	3	8	3	4	1	3	3	1	10	3	S-adenosylmethionine synthase OS Synechocystis sp. (strain ATCC 27184 / PCC 6803 N-1) GN metK PE 3 SV 2 # UNIPROT P72871 S-ADENMETSYN-RXN SSP1148:SLL0927-MONOMER 2.5.1.6
pool1_BSEL_contigs_1k_125466_32	-	6.1.1.20	Clostridiales (186802)	6					5	2	6	7	5					9	2	pheT phenylalanyl-tRNA synthetase beta subunit PheT (EC:6.1.1.20) K01890 chain
pool1_BSEL_contigs_1k_125786_3	-	1.1.1.37	Proteobacteria (1224)	6	4	3	2	9												Malate dehydrogenase 2 OS Burkholderia thailandensis (strain E264 / ATCC 700388 DSM 13276 CIP 106301) GN mdh2 PE 3 SV 1 # UNIPROT Q2T4T8 MALATE-DEH-RXN 1.1.1.37
pool1_BSEL_contigs_1k_126237_2	+	1.2.1.12	Bacteria (2)	6	4	3	4	1	6			1	3	1	1	1		1	2	Glyceraldehyde-3-phosphate dehydrogenase OS Lactobacillus delbrueckii subsp. bulgaricus GN gap PE 3 SV 1 # UNIPROT O32755 GAPOXNPHOSPHN-RXN MetaCyc:MONOMER-13052 1.2.1.12
pool1_BSEL_contigs_1k_128742_0	+		root (1)	6					6	3			2							hypothetical protein
pool1_BSEL_contigs_1k_154006_0	-		root (1)	6					1	2	11	9						14	5	hypothetical protein
pool1_BSEL_contigs_1k_15478_0	+	4.1.1.32	Acinetobacter (469)	6	6	11		5												phosphoenolpyruvate carboxykinase, putative (EC:4.1.1.32) K01596 carboxykinase (GTP)
pool1_BSEL_contigs_1k_157147_0	+		root (1)	6	11	8														hypothetical protein
pool1_BSEL_contigs_1k_158975_0	+		root (1)	6						2	13	13	4					13	10	hypothetical protein
pool1_BSEL_contigs_1k_165026_3	+		Lachnospiraceae (186803)	6		1								17	13	15	10	2		sugar ABC transporter substrate-binding protein K02027 multiple transport system protein
pool1_BSEL_contigs_1k_166641_0	-		root (1)	6	3	2	1		15	2										hypothetical protein
pool1_BSEL_contigs_1k_184354_0	+		root (1)	6		2	7	11												hypothetical protein
pool1_BSEL_contigs_1k_18778_1	-	5.3.1.9	Firmicutes (1239)	6	3	5	3	3	3	9	4	10	5	2				3	9	Glucose-6-phosphate isomerase OS Parabacteroides distasonis (strain ATCC 8503 / DSM 20701 NCTC 11152) GN pgi PE 3 SV 1 # UNIPROT A6L8C4 PGLUCISOM-RXN 5.3.1.9
pool1_BSEL_contigs_1k_19014_0	+	1.2.1.12	Acinetobacter (469)	6	7	7	3	3												gap glyceraldehyde-3-phosphate dehydrogenase (EC:1.2.1.12) K00134 glyceraldehyde 3-phosphate
pool1_BSEL_contigs_1k_197398_2	+	1.4.1.4	Bacteroidales (171549)	6	1		1		4	2	1	3	5	1	1		2		2	NADP-specific glutamate dehydrogenase OS Haemophilus influenzae (strain ATCC 51907 / DSM 11121 KW20 Rd) GN gdhA PE 3 SV 1 # UNIPROT P43793 GLUTDEHYD-RXN 1.4.1.4
pool1_BSEL_contigs_1k_200300_1	-		root (1)	6								1	10	18	16	3				hypothetical protein
pool1_BSEL_contigs_1k_20353_3	+		Proteobacteria (1224)	6		8	7	13												lipoprotein, YaeC family K02073 D-methionine transport system substrate-binding protein
pool1_BSEL_contigs_1k_204228_0	+		Pseudomonas (286)	6			8	5												fliC flagellin type B K02406
pool1_BSEL_contigs_1k_20941_2	-		Peptoniphilus (162289)	6	1								1	5	2	7	2	2	9	pyruvate ferredoxin/flavodoxin oxidoreductase K03737 putative pyruvate-flavodoxin oxidoreductase
pool1_BSEL_contigs_1k_212643_0	+		Firmicutes bacterium CAG:110 (1263000)	6			3	10					1	2			2	3	1	ABC transporter substrate binding protein precursor K02035 peptide/nickel transport system substrate-binding
pool1_BSEL_contigs_1k_21748_2	-	6.3.4.4	Bacteria (2)	6			1		4	1	6							4	3	Adenylosuccinate synthetase OS Cyanothece sp. (strain PCC 7424) GN purA PE 3 SV 1 # UNIPROT B7KCX9 ADENYLOSUCCINATE-SYNTHASE-RXN 6.3.4.4
pool1_BSEL_contigs_1k_22906_2	+		Bacteria (2)	6		7	7	8	3			2								rpl5 50S ribosomal protein L5
pool1_BSEL_contigs_1k_231336_0	-		Fibrobacter succinogenes (833)	6						1	11							4	1	sigma 54 modulation protein/ribosomal protein S30EA K05808 putative sigma-54
pool1_BSEL_contigs_1k_232705_0	+		Firmicutes (1239)	6						3		3	1					1	5	nusA transcription elongation factor NusA K02600 N utilization substance protein A
pool1_BSEL_contigs_1k_242759_1	+		root (1)	6					2	4	14	11	3					11	11	hypothetical protein
pool1_BSEL_contigs_1k_247532_0	-	5.4.2.8	Bacteroidales (171549)	6	8	3							2	2		5	5			putative phosphoglucomutase K01840 phosphomannomutase
pool1_BSEL_contigs_1k_24860_0	-	2.7.9.1	Desulfotignum phosphitoxidans (190898)	6	1		3	1	7	10	7	8	4	5	3	3	4		1	Pyruvate, phosphate dikinase 1, chloroplastic OS Arabidopsis thaliana GN PPDK PE 1 SV 2 # UNIPROT O23404 PYRUVATEORTHOPHOSPHATE-DIKINASE-RXN 2.7.9.1
pool1_BSEL_contigs_1k_252080_0	-	2.7.7.6	Clostridiales (186802)	6					4	4	13	17	9					10	5	DNA-directed RNA polymerase subunit beta (EC:2.7.7.6) K03043
pool1_BSEL_contigs_1k_252377_1	-		Bacteria (2)	6	3	2	2	3	8	4	3	4	5	7	11	14	9	6	3	multiple sugar-binding periplasmic receptor ChvE K10546 putative sugar transport system substrate-binding protein
pool1_BSEL_contigs_1k_255991_2	-		Fibrobacter succinogenes (833)	6	1	3	6	4	3	2	7	2						6	9	pentapeptide repeat protein
pool1_BSEL_contigs_1k_257250_0	+		Bacteria (2)	6		17														sbp sulfate ABC transporter, periplasmic sulfate-binding protein K02048 transport system substrate-binding protein
pool1_BSEL_contigs_1k_257945_2	-		Firmicutes (1239)	6	8	9	7	9	1	7	7	4	5	5	5	5	9	4	5	rbr1 rubrerythrin Rbr1
pool1_BSEL_contigs_1k_264546_1	-		root (1)	6	6	10	13	18						4	6	8	12	4	2	hypothetical protein
pool1_BSEL_contigs_1k_265424_2	+	2.5.1.6	Monera	6										6	10	3	5			S-adenosylmethionine synthase OS Brachyspira hyodysenteriae (strain ATCC 49526 / WA1) GN metK PE 3 SV 1 # UNIPROT C0QXK7 S-ADENMETSYN-RXN 2.5.1.6
pool1_BSEL_contigs_1k_266950_0	-	1.2.7.1	Bacteria (2)	6		1				3	4	4	2					1		nifJ pyruvate-flavodoxin oxidoreductase (EC:1.2.7.1) K03737 putative
pool1_BSEL_contigs_1k_271131_0	-		Parabacteroides sp. D25 (658661)	6	2	4	3	1	4	6	5	5	4	2	1		2			TonB-dependent receptor plug
pool1_BSEL_contigs_1k_271213_0	+	2.6.1.42	Firmicutes (1239)	6					1			2	1	1	1	1	2		1	Branched-chain-amino-acid aminotransferase OS Haemophilus influenzae (strain ATCC 51907 / DSM 11121 KW20 Rd) GN ilvE PE 3 SV 1 # UNIPROT P54689 BRANCHED-CHAINAMINOTRANSFERLEU-RXN 2.6.1.42
pool1_BSEL_contigs_1k_271698_0	+		Clostridiales (186802)	6						3	3							1	4	glycosyltransferase 36
pool1_BSEL_contigs_1k_271752_0	+	2.7.7.4	Clostridiales (186802)	6	8	5	9	7	18	4	1	2		3	2	3	4			translation elongation factor, putative (EC:2.7.7.4)
pool1_BSEL_contigs_1k_272836_1	-		Fibrobacter succinogenes (833)	6			2	6	10	3	7	7	7					6	7	type II III secretion system protein K02666 IV pilus assembly protein PilQ
pool1_BSEL_contigs_1k_278655_0	+		Clostridiales (186802)	6	13	8	2	5						1					1	periplasmic binding protein/LacI transcriptional regulator K02058 simple sugar transport system substrate-binding protein
pool1_BSEL_contigs_1k_28664_0	-	2.7.7.4	Bacteria (2)	6	2	10	8	7	1	4	1	1	3	2	2	1	2			translation elongation factor, putative (EC:2.7.7.4)
pool1_BSEL_contigs_1k_28664_2	-		Bacillales (1385)	6	4	6	1	4												rpsG 30S ribosomal protein S7 K02992 small subunit S7
pool1_BSEL_contigs_1k_30432_3	+	2.7.7.4	Bacteroidales (171549)	6	5	3	4	1	2	2	1	1	3	4	2	2	1	2	2	translation elongation factor, putative (EC:2.7.7.4)
pool1_BSEL_contigs_1k_30459_2	-	3.6.3.14	Bacteroidetes (976)	6	7	9	1	1												ATP synthase subunit beta OS Rubrobacter xylanophilus (strain DSM 9941 / NBRC 16129) GN atpD PE 3 SV 2 # UNIPROT Q1AVH9 ATPSYN-RXN 3.6.3.14
pool1_BSEL_contigs_1k_30744_0	+	5.3.1.1	Fusobacterium nucleatum (851)	6	2	2	5	6	24	7	12	9	12					12	7	Triosephosphate isomerase OS Myxococcus xanthus (strain DK 1622) GN tpiA PE 3 SV 1 # UNIPROT Q1D8I9 TRIOSEPISOMERIZATION-RXN 5.3.1.1
pool1_BSEL_contigs_1k_31136_2	+	2.7.7.6	Bacteria (2)	6							9	1						5	2	rpoA DNA-directed RNA polymerase subunit alpha (EC:2.7.7.6) K03040
pool1_BSEL_contigs_1k_31253_3	-	2.7.7.6	Campylobacterales (213849)	6		3	2	7												rpoA DNA-directed RNA polymerase subunit alpha (EC:2.7.7.6) K03040
pool1_BSEL_contigs_1k_32616_3	-	6.4.1.1	Bacteria (2)	6	1		3	1		3	3	7	3					1	6	Pyruvate carboxylase subunit B OS Methanobacterium thermoautotrophicum (strain Delta H) GN pycB PE 1 SV # UNIPROT O27179 PYRUVATE-CARBOXYLASE-RXN MTHE187420:MTH1107-MONOMER 6.4.1.1
pool1_BSEL_contigs_1k_32962_4	-	1.1.1.40	Bacteroidales (171549)	6			12	4		3				3	2	1	2			Probable NADP-dependent malic enzyme OS Rickettsia prowazekii GN RP373 PE 3 SV 1 # UNIPROT Q9ZDF6 MALIC-NADP-RXN RPRO272947:RP373-MONOMER 1.1.1.40
pool1_BSEL_contigs_1k_34574_2	+		root (1)	6										4	11	13	8			hypothetical protein
pool1_BSEL_contigs_1k_34661_0	+	1.3.1.74	Monera	6			5	3	3				6	12	6	5	8			Hsp70, putative (EC:1.3.1.74)
pool1_BSEL_contigs_1k_34768_2	+		Firmicutes (1239)	6			5	2	6	4		2	8	5	1	4	4			uncharacterized protein
pool1_BSEL_contigs_1k_35147_0	+	4.2.1.9	Proteobacteria (1224)	6					2		7							6	1	Dihydroxy-acid dehydratase 2 OS Nocardia farcinica GN ilvD2 PE 3 SV 1 # UNIPROT Q5YX61 DIHYDROXYISOVALDEHYDRAT-RXN NFAR247156:NFA23830-MONOMER 4.2.1.9
pool1_BSEL_contigs_1k_35345_0	+	2.3.1.54	Bacteria (2)	6					1		10	2				3	2	6	5	Formate acetyltransferase OS Haemophilus influenzae (strain ATCC 51907 / DSM 11121 KW20 Rd) GN pflB PE 3 SV 2 # UNIPROT P43753 PYRUVFORMLY-RXN 2.3.1.54
pool1_BSEL_contigs_1k_35688_54	-		root (1)	6			7	10												hypothetical protein
pool1_BSEL_contigs_1k_35977_3	+		Comamonadaceae (80864)	6		4	7	8												phasin family protein
pool1_BSEL_contigs_1k_36048_55	-		Treponema vincentii (69710)	6					6	9	1	4	7						3	lemA1 LemA family protein K03744 protein
pool1_BSEL_contigs_1k_36550_11	-		Firmicutes (1239)	6		6	10	3	19	11	13	15	12	4				10	8	rps8 30S ribosomal protein S8 K02994 small subunit S8
pool1_BSEL_contigs_1k_36719_9	-	5.4.2.1	Firmicutes (1239)	6			2	1	8	3	9	18	8					14	6	2,3-bisphosphoglycerate-independent phosphoglycerate mutase OS Clostridium phytofermentans (strain ATCC 700394 / DSM 18823 ISDg) GN gpmI PE 3 SV 1 # UNIPROT A9KPF4 3PGAREARR-RXN 5.4.2.1
pool1_BSEL_contigs_1k_37685_3	-		Bacteria (2)	6					2		12	10	3					9		fabZ beta-hydroxyacyl-(acyl-carrier-protein) dehydratase FabZ (EC:4.2.1.-) K02372 3R-hydroxymyristoyl ACP dehydrase
pool1_BSEL_contigs_1k_38142_1	-		Comamonadaceae (80864)	6		10	8	8												phasin family protein
pool1_BSEL_contigs_1k_38488_10	-	4.2.1.52	Clostridium (1485)	6					1	2	5	8	7					4	3	Dihydrodipicolinate synthase OS Pelobacter carbinolicus (strain DSM 2380 / Gra Bd 1) GN dapA PE 3 SV 1 # UNIPROT Q3A1U7 DIHYDRODIPICSYN-RXN 4.2.1.52
pool1_BSEL_contigs_1k_39169_2	+		Bacteria (2)	6	9	6	6	5	18	9	11	4	2					10	9	50S ribosomal protein L5 K02931 large subunit L5
pool1_BSEL_contigs_1k_39654_34	+		Clostridiales (186802)	6		4	12	2	11	8	63	30	24					48	5	NifU-related domain containing protein
pool1_BSEL_contigs_1k_42021_10	-		Ruminococcus albus (1264)	6			8	1	10		6	9	3					7	8	YodA domain-containing protein K09815 zinc transport system substrate-binding protein
pool1_BSEL_contigs_1k_42120_1	+	4.1.2.13	Bacteroidales (171549)	6	12	4	3	2	8	4	8	1		2	5	4	2	6	4	Fructose-bisphosphate aldolase OS Treponema pallidum GN fba PE 3 SV 1 # UNIPROT O83668 F16ALDOLASE-RXN 4.1.2.13
pool1_BSEL_contigs_1k_42507_0	+	2.5.1.47	Acinetobacter (469)	6	12	7	1	5												Protein MET17 OS Saccharomyces cerevisiae (strain ATCC 204508 / S288c) GN PE 1 SV 3 # UNIPROT P06106 ACSERLY-RXN MetaCyc:MONOMER-387 2.5.1.47
pool1_BSEL_contigs_1k_42563_21	-	1.4.1.16	Marinilabilia salmonicolor (989)	6			2			6			3	4	12	5	10			putative oxidoreductase K03340 diaminopimelate dehydrogenase
pool1_BSEL_contigs_1k_42677_33	+	2.7.1.11	Firmicutes (1239)	6					4	3	1	8	3					3	1	6-phosphofructokinase OS Yersinia enterocolitica serotype O:8 / biotype 1B (strain 8081) GN pfkA PE 3 SV 1 # UNIPROT A1JHZ3 6PFRUCTPHOS-RXN YENT393305:YE0089-MONOMER 2.7.1.11
pool1_BSEL_contigs_1k_42857_16	+	3.6.3.14	Campylobacterales (213849)	6	2	6	6	12		2				2	1	3	3			ATP synthase subunit alpha OS Ureaplasma parvum serovar 3 (strain ATCC 27815 / 27 NCTC 11736) GN atpA PE SV 1 # UNIPROT B1AIC1 ATPSYN-RXN 3.6.3.14
pool1_BSEL_contigs_1k_43170_0	-	4.1.2.13	Bacteria (2)	6										6	3	2				Fructose-bisphosphate aldolase class 1 OS Synechocystis sp. (strain ATCC 27184 / PCC 6803 N-1) GN fda PE 3 SV # UNIPROT P74309 F16ALDOLASE-RXN SSP1148:SLR0943-MONOMER 4.1.2.13
pool1_BSEL_contigs_1k_43330_30	-		root (1)	6						1			7	9	3	7	6			hypothetical protein
pool1_BSEL_contigs_1k_43567_1	-	1.1.1.95	Clostridiales (186802)	6			4	1	3	3	6	9	5					3	1	D-isomer specific 2-hydroxyacid dehydrogenase, catalytic domain-containing protein K00058 D-3-phosphoglycerate dehydrogenase
pool1_BSEL_contigs_1k_44542_0	+	1.6.5.3	Bacteria (2)	6	2	4	2	2			1	1	1	3	4	7	7			NAD-reducing iron-only hydrogenase large subunit K00336 NADH dehydrogenase I subunit G
pool1_BSEL_contigs_1k_44863_1	-		Fibrobacter succinogenes (833)	6					22											OmpA/MotB domain protein
pool1_BSEL_contigs_1k_44939_0	-		Bacillales (1385)	6	3	1	1		2	3	10	1		2	1	3	1	4		chaperonin complex component, TCP-1 eta subunit, putative
pool1_BSEL_contigs_1k_45409_11	-		Clostridiales (186802)	6					4	2	4	5	5					1	2	similar to Temporarily Assigned Gene name family member (tag-210)
pool1_BSEL_contigs_1k_45535_0	-		Firmicutes (1239)	6	10	15														Oligopeptide ABC transporter, periplasmic oligopeptide-binding protein OppA (TC 3.A.1.5.1)
pool1_BSEL_contigs_1k_46285_3	+		root (1)	6					9		8	12						1	9	hypothetical protein
pool1_BSEL_contigs_1k_46461_6	-		Ruminococcus (1263)	6			4	2	18	11	12	22	13	4				13	5	Type IV pilus biogenesis protein PilM
pool1_BSEL_contigs_1k_46849_1	+		Bacteria (2)	6					7	2	10	5	3					9	10	putative seryl-tRNA synthetase
pool1_BSEL_contigs_1k_46865_0	-		Bacillales (1385)	6	11	7									2					flagellin domain-containing protein K02406
pool1_BSEL_contigs_1k_47653_0	+		Prevotella bergensis (242750)	6			9	8		1										TonB-dependent receptor
pool1_BSEL_contigs_1k_47693_5	-	1.4.1.16	Clostridiales (186802)	6					1		8							8	6	Meso-diaminopimelate D-dehydrogenase OS Corynebacterium glutamicum GN ddh PE 1 SV # UNIPROT P04964 DIAMINOPIMELATE-DEHYDROGENASE-RXN MetaCyc:MONOMER-6621 1.4.1.16
pool1_BSEL_contigs_1k_47723_0	+		Pseudomonas (286)	6			9	5												oprC TonB-dependent copper receptor K02014 iron complex outermembrane recepter protein
pool1_BSEL_contigs_1k_47906_0	-		Firmicutes (1239)	6					2	7	8	9	4					5	11	rplF 50S ribosomal protein L6 K02933 large subunit L6
pool1_BSEL_contigs_1k_48199_2	-		Fibrobacter succinogenes (833)	6					12		1								1	trigger factor K03545 factor
pool1_BSEL_contigs_1k_48240_6	-	2.7.1.90	Bacteroidales (171549)	6	2	1	2	2	3	7	8	11	9	6	7	8	12	6	10	Pyrophosphate--fructose 6-phosphate 1-phosphotransferase subunit beta OS Solanum tuberosum PE 1 SV 2 # UNIPROT P21343 2.7.1.90-RXN 2.7.1.90
pool1_BSEL_contigs_1k_48566_2	-	2.7.7.4	Bacteroidales (171549)	6	8	3		1		3	3	2	5	7	4	2	1			translation elongation factor, putative (EC:2.7.7.4)
pool1_BSEL_contigs_1k_49017_3	-		root (1)	6			9	10												hypothetical protein
pool1_BSEL_contigs_1k_49204_0	-		root (1)	6						1				7	2					hypothetical protein
pool1_BSEL_contigs_1k_49499_5	+		Bacteria (2)	6					6	1	10							8	6	tex transcription accessory protein K06959 uncharacterized protein
pool1_BSEL_contigs_1k_49549_4	+		root (1)	6	1	3	3	2		2	2	1	2				4	4	6	hypothetical protein
pool1_BSEL_contigs_1k_49887_2	+		root (1)	6					1			5	1					4		hypothetical protein
pool1_BSEL_contigs_1k_50366_0	+		root (1)	6	1		3	3	3	4			1							hypothetical protein
pool1_BSEL_contigs_1k_50936_0	+		Bacteria (2)	6	8	2	2		13		12	6						9	12	pyruvate flavodoxin/ferredoxin oxidoreductase domain protein K03737 putative pyruvate-flavodoxin
pool1_BSEL_contigs_1k_51451_44	-		Bacteroidales (171549)	6				1					3	5	4	7	8			FIG137478: Hypothetical protein
pool1_BSEL_contigs_1k_5151_3	-		Bacteroidales (171549)	6			7	3	1	4	2	1	2	1			3	2	6	small GTP-binding protein K02355 elongation factor G
pool1_BSEL_contigs_1k_52285_2	-		Bacteria (2)	6					2				3	3	10					rpsG 30S ribosomal protein S7 K02992 small subunit S7
pool1_BSEL_contigs_1k_5231_0	-		Bacteroidales (171549)	6	15	6														SSU ribosomal protein S2p (SAe) K02967 small subunit S2
pool1_BSEL_contigs_1k_53110_32	-	2.7.2.1	Bacteria (2)	6			1		7	5	13	14	10					3	2	Acetate kinase OS Staphylococcus epidermidis (strain ATCC 35984 / RP62A) GN ackA PE 3 SV 1 # UNIPROT Q5HNJ4 ACETATEKIN-RXN SEPI176279:SERP1275-MONOMER 2.7.2.1
pool1_BSEL_contigs_1k_53904_0	-	1.2.7.1	Prevotella (838)	6	8	6														nifJ pyruvate-flavodoxin oxidoreductase (EC:1.2.7.1) K03737 putative
pool1_BSEL_contigs_1k_54605_2	+	1.11.1.15	Pseudomonas (286)	6		6	25	15							1					hypothetical protein K03386 peroxiredoxin (alkyl hydroperoxide reductase subunit C)
pool1_BSEL_contigs_1k_54866_0	-		root (1)	6			2		4	2			2	6	2	8	4			hypothetical protein
pool1_BSEL_contigs_1k_54878_0	-	1.2.1.12	Bacteria (2)	6	10	11			4	2	3	1	1					1	3	Glyceraldehyde-3-phosphate dehydrogenase OS Zymomonas mobilis GN gap PE 3 SV 1 # UNIPROT P09316 GAPOXNPHOSPHN-RXN ZMOB264203:ZMO0177-MONOMER 1.2.1.12
pool1_BSEL_contigs_1k_55756_1	+		root (1)	6				7		2			9	17	3	13	8			hypothetical protein
pool1_BSEL_contigs_1k_56440_4	-		Ruminococcus sp. CAG:379 (1262956)	6							1							7		n-6 DNA methylase
pool1_BSEL_contigs_1k_56908_0	+		Bacteria (2)	6			2		3		11	2						1	2	hypothetical protein
pool1_BSEL_contigs_1k_58125_2	+		Bacteroides (816)	6						7			4	8	6	9	6			putative outer membrane receptor
pool1_BSEL_contigs_1k_5923_4	-		root (1)	6			1		9											hypothetical protein
pool1_BSEL_contigs_1k_59407_2	-		Treponema denticola (158)	6			2	14												hypothetical protein
pool1_BSEL_contigs_1k_60060_24	+		Bacteria (2)	6	1		12	1												50S ribosomal protein L5 K02931 large subunit L5
pool1_BSEL_contigs_1k_60060_29	+		Bacteroidales (171549)	6			1	2		2			6	10	4	8	5			rpsE 30S ribosomal protein S5 K02988 small subunit S5
pool1_BSEL_contigs_1k_60857_1	-		Clostridiales (186802)	6						7	4	5	8						5	membrane protease subunits, stomatin/prohibitin-like protein
pool1_BSEL_contigs_1k_61004_0	+	4.1.2.13	Bacteria (2)	6			2	1	3	5		1	1	1	6	4	6		7	Fructose-bisphosphate aldolase class 1 OS Synechocystis sp. (strain ATCC 27184 / PCC 6803 N-1) GN fda PE 3 SV # UNIPROT P74309 F16ALDOLASE-RXN SSP1148:SLR0943-MONOMER 4.1.2.13
pool1_BSEL_contigs_1k_61115_0	+	2.7.7.6	Burkholderiales (80840)	6	3	3	4	4	3	5	4	3	4	3	2	5	3	3	2	rpoB DNA-directed RNA polymerase subunit beta (EC:2.7.7.6) K03043
pool1_BSEL_contigs_1k_62127_0	+		Bacteria (2)	6	3		1		11	4	13	1						11	9	rpl14 50S ribosomal protein L14 K02874 large subunit L14
pool1_BSEL_contigs_1k_63652_0	-	4.2.1.99	Proteobacteria (1224)	6		7		6												Aconitate hydratase 2 OS Pseudomonas aeruginosa GN acnB PE 3 SV 1 # UNIPROT Q9I2V5 ACONITATEHYDR-RXN PAER208964:PA1787-MONOMER 4.2.1.99 4.2.1.3
pool1_BSEL_contigs_1k_64572_20	-		Clostridium acidurici (1556)	6					13	10	14	19	22	2				19	7	O-acetylhomoserine sulfhydrylase OS Leptospira meyeri GN metY PE 3 SV 1 # UNIPROT P94890 ACETYLHOMOSER-CYS-RXN MetaCyc:MONOMER-9366 NIL
pool1_BSEL_contigs_1k_64577_25	+	6.1.1.17	Clostridiales (186802)	6					1		4	4						2		Glutamyl-tRNA synthetase OS Clostridium beijerinckii (strain ATCC 51743 / NCIMB 8052) GN gltX PE 3 SV 1 # UNIPROT A6LTC5 GLURS-RXN 6.1.1.17
pool1_BSEL_contigs_1k_65022_2	-		Ruminococcaceae (541000)	6					7		12	12						5	5	Heat shock protein GrpE
pool1_BSEL_contigs_1k_65380_1	-		Clostridiales (186802)	6					1	3	2	6	1			1				dNA segregation ATPase FtsK/SpoIIIE related proteins
pool1_BSEL_contigs_1k_65816_17	-		root (1)	6			2	4	1	4			1	5	5	8	4			hypothetical protein
pool1_BSEL_contigs_1k_66227_0	-	1.1.1.95	Bacteroidales (171549)	6			6	3		2	2		1				4	8	11	phosphoglycerate dehydrogenase (EC:1.1.1.95) K00058 D-3-phosphoglycerate
pool1_BSEL_contigs_1k_66502_5	-		Fibrobacter succinogenes (833)	6			9	6												glycoside hydrolase family 8
pool1_BSEL_contigs_1k_67168_0	-	1.3.1.74	Firmicutes (1239)	6				1		1	1	1		2	3	3	3	1		Hsp70, putative (EC:1.3.1.74)
pool1_BSEL_contigs_1k_67209_2	-	4.2.1.3	Bacteria (2)	6					1		8							2	2	Probable aconitate hydratase 2 OS Schizosaccharomyces pombe (strain ATCC 38366 / 972) GN SPBP4H10.15 PE SV # UNIPROT Q9P7D4 ACONITATEHYDR-RXN 4.2.1.3
pool1_BSEL_contigs_1k_67568_0	+		Fibrobacter succinogenes (833)	6			5	1			6							6	5	hypothetical protein
pool1_BSEL_contigs_1k_68391_63	+	2.7.1.2	Bacteroidales (171549)	6				4		6			12	17	13	19	17			ROK family transcriptional repressor K00845 glucokinase
pool1_BSEL_contigs_1k_68462_1	-		Bacteroidales (171549)	6	5	4	11	1	4	7	3	4	6	23	17	20	16		1	no significant homology.
pool1_BSEL_contigs_1k_6902_0	+		Firmicutes (1239)	6	2	3	4	3		2	2	6	2		1				5	similar to Elongation factor Tu, chloroplastic K02358 elongation Tu
pool1_BSEL_contigs_1k_69197_14	-		Clostridiales (186802)	6	1		1		12	9	5	10	7	1				4	4	similar to 50S ribosomal protein L1
pool1_BSEL_contigs_1k_69197_23	-	5.4.2.1	Firmicutes (1239)	6					10	1	15	14	13					12	9	2,3-bisphosphoglycerate-independent phosphoglycerate mutase OS Clostridium phytofermentans (strain ATCC 700394 / DSM 18823 ISDg) GN gpmI PE 3 SV 1 # UNIPROT A9KPF4 3PGAREARR-RXN 5.4.2.1
pool1_BSEL_contigs_1k_69339_17	-		root (1)	6				8		6			10	11	8	9	8			hypothetical protein
pool1_BSEL_contigs_1k_69585_10	+		Clostridium phytofermentans (66219)	6					7	4	2	8	8					9	1	ABC transporter related
pool1_BSEL_contigs_1k_69599_1	+	3.6.5.3	Firmicutes (1239)	6						4	3	4				2	3	3	2	EFG1 chloroplast elongation factor G (EC:3.6.5.3) K02355
pool1_BSEL_contigs_1k_70211_0	-		Treponema bryantii (163)	6					2				1	4	5	9	7	2	1	sugar ABC transporter substrate-binding protein
pool1_BSEL_contigs_1k_70251_13	-		Bacteroidales (171549)	6						2			5	5	5	10	11			rplM 50S ribosomal protein L13 K02871 large subunit L13
pool1_BSEL_contigs_1k_70251_22	+		root (1)	6	1		1			13			2	12	12	13	11			hypothetical protein
pool1_BSEL_contigs_1k_70297_13	-		root (1)	6									5	8	3	13	12			hypothetical protein
pool1_BSEL_contigs_1k_71657_0	+		root (1)	6					26	1										hypothetical protein
pool1_BSEL_contigs_1k_72187_2	+	2.7.4.3	Bacteria (2)	6					5		7		3					6	3	Adenylate kinase OS Salinispora tropica (strain ATCC BAA-916 / DSM 44818 CNB-440) GN adk PE 3 SV 1 # UNIPROT A4XBM5 ADENYL-KIN-RXN 2.7.4.3
pool1_BSEL_contigs_1k_72377_11	-		root (1)	6						7				7	7	2	3			hypothetical protein
pool1_BSEL_contigs_1k_72881_1	+	3.3.1.1	Actinomycetales (2037)	6	2				5	3	6	1						7	6	Adenosylhomocysteinase OS Bdellovibrio bacteriovorus GN ahcY PE 3 SV 2 # UNIPROT Q6MNC0 ADENOSYLHOMOCYSTEINASE-RXN BBAC264462:BD1339-MONOMER 3.3.1.1
pool1_BSEL_contigs_1k_73467_4	-	6.3.1.2	Bacteria (2)	6					3	3	4	10	9					7	3	Glutamine synthetase OS Bacteroides fragilis GN glnA PE 3 SV 2 # UNIPROT P15623 GLUTAMINESYN-RXN BFRA295405:BF1040-MONOMER 6.3.1.2
pool1_BSEL_contigs_1k_74886_3	-		root (1)	6	8									1						hypothetical protein
pool1_BSEL_contigs_1k_74909_0	+	2.3.3.9	Betaproteobacteria (28216)	6	3	2	8	6												Malate synthase G OS Chromohalobacter salexigens (strain DSM 3043 / ATCC BAA-138 NCIMB 13768) GN glcB PE 3 SV 1 # UNIPROT Q1QSR0 MALSYN-RXN 2.3.3.9
pool1_BSEL_contigs_1k_76246_0	+		Lysinibacillus boronitolerans (309788)	6	2	16	3	8							1					putative S-layer protein/N-acetylmuramoyl-L-alanine amidase
pool1_BSEL_contigs_1k_77043_0	-		Xanthomonadaceae (32033)	6		5	3	8												fliC flagellin-related hook-associated protein K02406 flagellin
pool1_BSEL_contigs_1k_77666_1	+		root (1)	6							12	15						16	3	hypothetical protein
pool1_BSEL_contigs_1k_77950_0	+	3.6.3.14	Betaproteobacteria (28216)	6		10	3	3												ATP synthase subunit beta OS Rubrobacter xylanophilus (strain DSM 9941 / NBRC 16129) GN atpD PE 3 SV 2 # UNIPROT Q1AVH9 ATPSYN-RXN 3.6.3.14
pool1_BSEL_contigs_1k_78122_10	+		root (1)	6			21	23												hypothetical protein
pool1_BSEL_contigs_1k_78365_1	+		Clostridiales (186802)	6										4	2	4	7			putative septation protein SpoVG K06412 stage V sporulation G
pool1_BSEL_contigs_1k_78908_0	+	5.3.1.9	Gammaproteobacteria (1236)	6	1	1			6	4	12	7	4					8	6	Glucose-6-phosphate isomerase OS Hahella chejuensis (strain KCTC 2396) GN pgi PE 3 SV 1 # UNIPROT Q2S8W1 PGLUCISOM-RXN 5.3.1.9
pool1_BSEL_contigs_1k_79154_9	-		Bacteroidales (171549)	6		2				3			2	12	13	13	12	1		hypothetical protein
pool1_BSEL_contigs_1k_80154_22	+		root (1)	6			14	10												hypothetical protein
pool1_BSEL_contigs_1k_81869_4	-		root (1)	6						9			2	17	14	14	14			hypothetical protein
pool1_BSEL_contigs_1k_81998_0	-		Bacteria (2)	6							16	4						5	4	sigma 54 interacting domain protein K03924 MoxR-like ATPase
pool1_BSEL_contigs_1k_82240_22	+		root (1)	6			8	6												hypothetical protein
pool1_BSEL_contigs_1k_82542_1	+		Bacteria (2)	6			6						12	1	6	6	4			rpsC ribosomal protein S3 K02982 small subunit S3
pool1_BSEL_contigs_1k_82597_6	-		Anaerotruncus sp. G3(2012) (1235835)	6					1		4	7	5					5	1	DAK2 domain fusion protein YloV K07030
pool1_BSEL_contigs_1k_85316_6	-	2.6.1.52	Bacteroidales (171549)	6	2		8	3	1	1	1		2				1			Phosphoserine aminotransferase OS Porphyromonas gingivalis (strain ATCC 33277 / DSM 20709 JCM 12257) GN serC PE 3 SV 1 # UNIPROT B2RID6 PSERTRANSAMPYR-RXN 2.6.1.52
pool1_BSEL_contigs_1k_85803_0	+	1.4.1.11	Porphyromonas (836)	6	6	2	3		3	4	3	5	1	2	2	2	2	1	6	Zn-dependent alcohol dehydrogenases related OS Fusobacterium nucleatum subsp. GN FN1867 PE 4 SV 1 # UNIPROT Q8RHX3 1.4.1.11-RXN MetaCyc:MONOMER-12294 1.4.1.11
pool1_BSEL_contigs_1k_86850_5	+		root (1)	6			13	5												hypothetical protein
pool1_BSEL_contigs_1k_87025_0	+	2.7.7.6	Proteobacteria (1224)	6			7						4	2	3	6	7			DNA-directed RNA polymerase subunit beta'/160 kD subunit K03046 beta'
pool1_BSEL_contigs_1k_87257_4	-	1.11.1.9	Bacteria (2)	6					4		14	8	1					9	3	Putative glutathione peroxidase OS Synechocystis sp. (strain ATCC 27184 / PCC 6803 N-1) GN slr1171 PE 3 SV 1 # UNIPROT P74250 GLUTATHIONE-PEROXIDASE-RXN SSP1148:SLR1171-MONOMER 1.11.1.9
pool1_BSEL_contigs_1k_87388_9	+	4.2.1.2	Gammaproteobacteria (1236)	6			2	9												Fe-S type hydro-lyases tartrate/fumarate alpha region:Fe-S beta region K01676 fumarate hydratase, class I
pool1_BSEL_contigs_1k_87659_9	+		Ruminococcaceae (541000)	6					10	10	14	14	12	2				11	6	sigma 54 modulation protein / SSU ribosomal S30P
pool1_BSEL_contigs_1k_87815_1	+	4.4.1.5	Veillonellaceae (31977)	6	20	15	11	19	10	17	12	18	13	28	29	15	16	8	20	gloA3 lactoylglutathione lyase related lyase K01759
pool1_BSEL_contigs_1k_87899_0	-		Fibrobacter succinogenes (833)	6				1			7	1						6	4	TPR repeat-containing protein
pool1_BSEL_contigs_1k_88296_1	+	2.3.3.1	Clostridiales (186802)	6					1	2	5	8	4					8	3	citrate synthase (EC:2.3.3.1) K01647
pool1_BSEL_contigs_1k_88364_0	+		root (1)	6			3						1	2	1	7	5			hypothetical protein
pool1_BSEL_contigs_1k_90115_4	-	2.4.2.1	Clostridiales (186802)	6					5	3	8	8	4					5	3	purine nucleoside phosphorylase I, inosine guanosine-specific family protein (EC:2.4.2.1) K03783 purine-nucleoside
pool1_BSEL_contigs_1k_90436_0	+		Bacteria (2)	6			5	1	1				7	3		4	5			putative dihydropyrimidine dehydrogenase (DPD) (Dihydrouracil dehydrogenase) (Dihydrothymine (pydA)
pool1_BSEL_contigs_1k_90440_39	+		root (1)	6				1					1	6	1	7	5			hypothetical protein
pool1_BSEL_contigs_1k_91432_29	+	2.5.1.54	Clostridiales (186802)	6					2	1	8	10	2					8	4	phospho-2-dehydro-3-deoxyheptonate aldolase (EC:2.5.1.54) K01626 3-deoxy-7-phosphoheptulonate synthase
pool1_BSEL_contigs_1k_91528_25	-		root (1)	6					4	1	6	7	2					11	2	hypothetical protein
pool1_BSEL_contigs_1k_91720_1	-	4.1.2.13	Bacteroidales (171549)	6	5	3			6	5		4	1	3	5		4			Fructose-bisphosphate aldolase OS Treponema pallidum GN fba PE 3 SV 1 # UNIPROT O83668 F16ALDOLASE-RXN 4.1.2.13
pool1_BSEL_contigs_1k_91925_14	+		Campylobacterales (213849)	6		4	6	7												rps7 30S ribosomal protein S7 K02992 small subunit S7
pool1_BSEL_contigs_1k_92225_1	-	2.7.1.90	Prevotella (838)	6	6									1		1	1			Pyrophosphate--fructose 6-phosphate 1-phosphotransferase subunit beta OS Solanum tuberosum PE 1 SV 2 # UNIPROT P21343 2.7.1.90-RXN 2.7.1.90
pool1_BSEL_contigs_1k_92545_0	+	1.11.1.15	Acinetobacter (469)	6	10	8	10	5												YALI0F08195p K03386 peroxiredoxin (alkyl hydroperoxide reductase subunit C)
pool1_BSEL_contigs_1k_92667_0	-	1.9.3.1	Pseudomonas (286)	6		4	11	7												ccoP, fixP putative cytochrome c oxidase, cbb3-type, subunit III K00406 cb-type oxidase III
pool1_BSEL_contigs_1k_9270_1	+		Alistipes sp. JC136 (1033731)	6	20	10	7	1		31	2		3	25	47	39	48			putative rubrerythrin-like protein
pool1_BSEL_contigs_1k_92852_9	+		root (1)	6						6			1	3	8	7	5			hypothetical protein
pool1_BSEL_contigs_1k_93039_0	-		Bacillales (1385)	6						7	5	7	8	1				5	13	FTSZ1-1 protein binding / structural molecule K03531 cell division FtsZ
pool1_BSEL_contigs_1k_93080_1	+		root (1)	6	6	5	2	10					3	4	3	4	2			hypothetical protein
pool1_BSEL_contigs_1k_94799_0	+		root (1)	6		6	7													hypothetical protein
pool1_BSEL_contigs_1k_94872_10	+	6.1.1.12	Firmicutes (1239)	6					2	4	7	8	7	1				4	3	Aspartyl-tRNA synthetase OS Desulfovibrio vulgaris (strain Hildenborough / ATCC 29579 NCIMB 8303) GN aspS PE 3 SV 1 # UNIPROT Q725Q7 ASPARTATE--TRNA-LIGASE-RXN 6.1.1.12
pool1_BSEL_contigs_1k_95652_5	+		Fibrobacter succinogenes (833)	6			2	4			6	3						7	5	abortive phage infection
pool1_BSEL_contigs_1k_96285_2	-		root (1)	6			4	11	3	1										hypothetical protein
pool1_BSEL_contigs_1k_96501_1	-	6.1.1.3	Proteobacteria (1224)	6	4		5	1	9		11	3						11	8	Threonyl-tRNA synthetase OS Buchnera aphidicola subsp. Baizongia pistaciae (strain Bp) GN thrS PE 3 SV 1 # UNIPROT P59554 THREONINE--TRNA-LIGASE-RXN 6.1.1.3
pool1_BSEL_contigs_1k_97168_0	+		root (1)	6			21	19												hypothetical protein
pool1_BSEL_contigs_1k_97202_33	+		root (1)	6			8	7												hypothetical protein
pool1_BSEL_contigs_1k_97673_36	+	2.3.3.13	Bacteroides (816)	6										3	3	12	11			2-isopropylmalate synthase OS Bradyrhizobium sp. (strain ORS278) GN leuA PE 3 SV 1 # UNIPROT A4YZ76 2-ISOPROPYLMALATESYN-RXN BSP376:BRADO5528-MONOMER 2.3.3.13
pool1_BSEL_contigs_1k_97673_39	+	1.1.1.85	Bacteroidales (171549)	6									1	4	2	7	3			3-isopropylmalate dehydrogenase OS Carboxydothermus hydrogenoformans (strain Z-2901 / DSM 6008) GN leuB PE 3 SV 1 # UNIPROT Q3AEQ2 3-ISOPROPYLMALDEHYDROG-RXN 1.1.1.85
pool1_BSEL_contigs_1k_99387_4	-		root (1)	6			8	4					3	1	1	3	1			hypothetical protein
pool2_BSEL_contigs_1k_10037_20	-		Lachnospiraceae (186803)	6							1	2	11	4						sugar ABC transporter substrate-binding protein K02027 multiple transport system protein
pool2_BSEL_contigs_1k_10146_1	-	5.4.2.1	Enterobacteriaceae (543)	6														9	1	2,3-bisphosphoglycerate-dependent phosphoglycerate mutase OS Desulfovibrio vulgaris subsp. (strain DP4) GN gpmA PE 3 SV 1 # UNIPROT A1VAI9 3PGAREARR-RXN 5.4.2.1
pool2_BSEL_contigs_1k_10181_14	+	2.7.7.4	Veillonellaceae (31977)	6		6	15	8	27	24	27	37	29	9		3	1	23	25	translation elongation factor, putative (EC:2.7.7.4)
pool2_BSEL_contigs_1k_10207_5	+	3.6.3.14	Borrelia afzelii (29518)	6					11		3							2	1	atpB V-type ATP synthase beta chain (V-type ATPase subunit B) K02118 H+-transporting B
pool2_BSEL_contigs_1k_10491_5	+		Bacteria (2)	6			1		4	2	13	2						13	12	rpl2 50S ribosomal protein L2 K02886 large subunit L2
pool2_BSEL_contigs_1k_10491_6	+		Bacteria (2)	6	1	3	6	2	4	2	11	3	1					13	7	rps19 30S ribosomal protein S19 K02965 small subunit S19
pool2_BSEL_contigs_1k_1055_3	+		root (1)	6						8	6	2	3	5	3					hypothetical protein
pool2_BSEL_contigs_1k_10731_16	+		Bacteria (2)	6			2	3	5	11	6	8	10						3	Bmp family protein K07335 basic membrane protein A related proteins
pool2_BSEL_contigs_1k_11068_1	+		Bacteria (2)	6										8	4	4	5			chaperonin complex component, TCP-1 eta subunit, putative
pool2_BSEL_contigs_1k_12085_57	+	2.7.7.4	Porphyromonadaceae (171551)	6					4	5				1		2	4	1	1	translation elongation factor, putative (EC:2.7.7.4)
pool2_BSEL_contigs_1k_15457_1	-		root (1)	6										9	4	4	3			hypothetical protein
pool2_BSEL_contigs_1k_15485_4	+		root (1)	6											3		5			hypothetical protein
pool2_BSEL_contigs_1k_16331_6	+		Treponema socranskii (53419)	6					3	7	4	11	8							hypothetical protein
pool2_BSEL_contigs_1k_17154_1	+		root (1)	6											8	8	1			hypothetical protein
pool2_BSEL_contigs_1k_17154_4	+		root (1)	6											3	10	1			hypothetical protein
pool2_BSEL_contigs_1k_17550_0	-	4.1.1.70	Veillonellaceae (31977)	6	1		7	4	4	8	4	3	6	7	12	7	11	3	8	Glutaconyl-CoA decarboxylase subunit gamma OS Acidaminococcus fermentans (strain ATCC 25085 / DSM 20731 VR4) GN gcdC PE 1 SV # UNIPROT Q9ZAA7 GLUTACONYL-COA-DECARBOXYLASE-RXN MetaCyc:MONOMER-1056 4.1.1.70
pool2_BSEL_contigs_1k_17773_2	-		root (1)	6				1		7										hypothetical protein
pool2_BSEL_contigs_1k_20985_0	-	2.7.9.1	Bacteria (2)	6	1									9	6	7	6			Pyruvate, phosphate dikinase 1, chloroplastic OS Arabidopsis thaliana GN PPDK PE 1 SV 2 # UNIPROT O23404 PYRUVATEORTHOPHOSPHATE-DIKINASE-RXN 2.7.9.1
pool2_BSEL_contigs_1k_21771_1	-		Bacteria (2)	6						1			6		3	24	19	9		similar to ATP-binding cassette, sub-family B (MDR/TAP), member 6
pool2_BSEL_contigs_1k_22278_2	-		root (1)	6						5	3	8	1							hypothetical protein
pool2_BSEL_contigs_1k_23081_16	+		root (1)	6									12		1					hypothetical protein
pool2_BSEL_contigs_1k_23288_1	+	1.3.99.1	Erysipelotrichaceae (128827)	6					18				1	13	8					Fumarate reductase flavoprotein subunit (EC 1.3.99.1)
pool2_BSEL_contigs_1k_23909_11	-		Fibrobacter succinogenes (833)	6	2				10	1										ribosomal protein L4/L1e K02926 large subunit L4
pool2_BSEL_contigs_1k_24186_2	-		root (1)	6						8	10	1				2	8	3	10	hypothetical protein
pool2_BSEL_contigs_1k_24761_13	+		Bacteria (2)	6	1						1	1	1	4	5	2	3	4	3	hupA DNA-binding protein HU K03530 HU-beta
pool2_BSEL_contigs_1k_25525_2	-		root (1)	6										5	1				1	hypothetical protein
pool2_BSEL_contigs_1k_25780_38	-	1.3.99.1	Erysipelotrichaceae (128827)	6							2	6	8	8	1					Fumarate reductase flavoprotein subunit (EC 1.3.99.1)
pool2_BSEL_contigs_1k_28251_8	-		Prevotella (838)	6								1	8	9						OmpA family protein
pool2_BSEL_contigs_1k_30083_10	-		root (1)	6					9	2	1	2	2	6				1	5	hypothetical protein
pool2_BSEL_contigs_1k_30421_38	+		Bacteroidetes (976)	6						1							1	3	7	rpsA, ssyF 30S ribosomal protein S1 K02945 small subunit S1
pool2_BSEL_contigs_1k_30719_0	+	6.3.4.5	Bacteria (2)	6	1	3	3	2	1	2	11	3	2					8	6	Argininosuccinate synthase, chloroplastic OS Arabidopsis thaliana GN At4g24830 PE 2 SV 3 # UNIPROT Q9SZX3 ARGSUCCINSYN-RXN 6.3.4.5
pool2_BSEL_contigs_1k_31840_64	-		root (1)	6						15			3							hypothetical protein
pool2_BSEL_contigs_1k_32547_0	+		Fibrobacter succinogenes (833)	6					15											extracellular solute-binding protein family 5 K02035 peptide/nickel transport system substrate-binding
pool2_BSEL_contigs_1k_33651_1	+		Clostridiales (186802)	6	3	2	7	5	1	2	4	1	2	2		2				sugar ABC transporter periplasmic protein K02058 simple transport system substrate-binding protein
pool2_BSEL_contigs_1k_33872_47	+	1.4.1.2	Bacteria (2)	6					12	7	9	8	8	3	1	2	2			NAD-specific glutamate dehydrogenase OS Bacillus subtilis GN gudB PE 1 SV 2 # UNIPROT P50735 GLUTAMATE-DEHYDROGENASE-RXN BSUB:BSU22960-MONOMER 1.4.1.2
pool2_BSEL_contigs_1k_36301_0	+		Treponema (157)	6					2	1		3	7							extracellular solute-binding protein family 1 K10108 maltose/maltodextrin transport system substrate-binding
pool2_BSEL_contigs_1k_37144_1	+	5.2.1.8	Fibrobacter succinogenes (833)	6					14											PpiC-type peptidyl-prolyl cis-trans isomerase K03770 isomerase D
pool2_BSEL_contigs_1k_39141_4	+		Bacteria (2)	6	3		3		12	2	21	7	2	1	4			17	12	rpsA ribosomal protein S1 K02945 small subunit S1
pool2_BSEL_contigs_1k_39236_46	+		Jonquetella (428711)	6					10	11	1	3	8	1						Oligopeptide ABC transporter, periplasmic oligopeptide-binding protein OppA (TC 3.A.1.5.1)
pool2_BSEL_contigs_1k_39457_0	+	2.7.7.4	Bacteria (2)	6			1		1	1	1			2	2	1	3	2	5	translation elongation factor, putative (EC:2.7.7.4)
pool2_BSEL_contigs_1k_39788_0	+		root (1)	6						15				16	3	11	16	5		hypothetical protein
pool2_BSEL_contigs_1k_42601_1	+		Bacilli (91061)	6								1	17							rps7 30S ribosomal protein S7 K02992 small subunit S7
pool2_BSEL_contigs_1k_43954_14	+		root (1)	6						5				11	3	3	4			hypothetical protein
pool2_BSEL_contigs_1k_5303_2	+	2.3.1.54	Bacteria (2)	6									2	1	2	12	14	2		Formate acetyltransferase OS Haemophilus influenzae (strain ATCC 51907 / DSM 11121 KW20 Rd) GN pflB PE 3 SV 2 # UNIPROT P43753 PYRUVFORMLY-RXN 2.3.1.54
pool2_BSEL_contigs_1k_5545_2	-		Fibrobacter succinogenes (833)	6		1				3	19	7	1					17	8	OmpA/MotB domain protein
pool2_BSEL_contigs_1k_5587_1	+		root (1)	6						6	16	10						10	10	hypothetical protein
pool2_BSEL_contigs_1k_63282_1	+	2.7.7.4	Bacteria (2)	6	13	1			1					1	2	5	5	4		translation elongation factor, putative (EC:2.7.7.4)
pool2_BSEL_contigs_1k_66870_0	+		root (1)	6					10	10		1	2							hypothetical protein
pool2_BSEL_contigs_1k_7107_3	-	4.1.1.49	Bacteroidales (171549)	6					1	12	1	1						1	5	Phosphoenolpyruvate carboxykinase OS Vibrio parahaemolyticus GN pckA PE 3 SV 1 # UNIPROT Q87TE1 PEPCARBOXYKIN-RXN VPAR223926:VP0129-MONOMER 4.1.1.49
pool2_BSEL_contigs_1k_72903_0	+		Pseudomonas (286)	6		9	17	9												cysP sulfate-binding protein ABC transporter K02048 sulfate transport system substrate-binding
pool2_BSEL_contigs_1k_7505_19	-	2.7.2.3	Eubacterium plexicaudatum (97253)	6			1		23	2	18	33	10					22	7	Phosphoglycerate kinase OS Syntrophobacter fumaroxidans (strain DSM 10017 / MPOB) GN pgk PE 3 SV 1 # UNIPROT A0LJZ1 PHOSGLYPHOS-RXN 2.7.2.3
pool2_BSEL_contigs_1k_77537_7	-	1.4.1.4	Clostridiales (186802)	6			2		8	2	1									NADP-specific glutamate dehydrogenase OS Haemophilus influenzae (strain ATCC 51907 / DSM 11121 KW20 Rd) GN gdhA PE 3 SV 1 # UNIPROT P43793 GLUTDEHYD-RXN 1.4.1.4
pool2_BSEL_contigs_1k_84831_1	-		Bacteroides (816)	6					1				5	6						putative outer membrane protein, probably involved nutrient binding
pool2_BSEL_contigs_1k_85326_0	-		Clostridiales (186802)	6										17	1	11	10			L-fucose isomerase related protein
pool2_BSEL_contigs_1k_8630_1	+		Lachnobacterium bovis (140626)	6							5							1		hypothetical protein
pool2_BSEL_contigs_1k_86568_2	-		Bacteria (2)	6					4									10	25	solute-binding component ABC transporter K10546 putative multiple sugar transport system substrate-binding protein
pool2_BSEL_contigs_1k_86581_2	+		Treponema socranskii (53419)	6						5				11	9	21	25	5	1	flaA flagellar filament outer layer protein
pool2_BSEL_contigs_1k_86833_1	+		root (1)	6		1		1		7	1	4		9						hypothetical protein
pool2_BSEL_contigs_1k_8874_6	-		root (1)	6						10	13	1				1	1			hypothetical protein
pool2_BSEL_contigs_1k_8895_1	-		root (1)	6						1	8	9						4	4	hypothetical protein
pool2_BSEL_contigs_1k_91447_3	-	4.1.2.13	Bacteria (2)	6						1			2	8	2	7	6			Fructose-bisphosphate aldolase OS Treponema pallidum GN fba PE 3 SV 1 # UNIPROT O83668 F16ALDOLASE-RXN 4.1.2.13
pool2_BSEL_contigs_1k_9897_0	-		Fibrobacter succinogenes (833)	6		1				2	10	2						8	7	carbohydrate binding family 11
pool3_BSEL_contigs_1k_1056_0	-		Proteobacteria (1224)	6					3	5		4				17	11	4	2	polysaccharide deacetylase, putative
pool3_BSEL_contigs_1k_11487_56	-		Clostridiaceae (31979)	6										8	6	6	11	7	1	putative amino acid aminotransferase
pool3_BSEL_contigs_1k_12180_0	+		root (1)	6						7	4	7	8							hypothetical protein
pool3_BSEL_contigs_1k_13783_4	+		Pseudomonas (286)	6		3	6	5												rpsA 30S ribosomal protein S1 K02945 small subunit S1
pool3_BSEL_contigs_1k_13835_3	+	6.4.1.3	Firmicutes (1239)	6	3	8	11	11	3	11	2	3	6	22	11	9	10	2	4	Probable propionyl-CoA carboxylase beta chain 5 OS Mycobacterium leprae GN accD5 PE 3 SV 1 # UNIPROT P53002 PROPIONYL-COA-CARBOXY-RXN MLEP272631:ML0731-MONOMER 6.4.1.3
pool3_BSEL_contigs_1k_1577_7	-		root (1)	6										9						hypothetical protein
pool3_BSEL_contigs_1k_16566_35	-		Lachnospiraceae (186803)	6										8	6	8	10	5	4	oppA1 oligopeptide ABC transporter substrate-binding protein OppA1
pool3_BSEL_contigs_1k_17987_0	-	3.6.3.14	Firmicutes (1239)	6			1		4	1			1	4	5	11	10		3	atpA F0F1 ATP synthase subunit alpha (EC:3.6.3.14) K02111 F-type H+-transporting ATPase
pool3_BSEL_contigs_1k_20833_0	+		root (1)	6												4	9	2	1	hypothetical protein
pool3_BSEL_contigs_1k_21429_0	+		root (1)	6											6	7	9	4		hypothetical protein
pool3_BSEL_contigs_1k_21853_1	+		Proteobacteria (1224)	6		1										4	13	2	3	putative sugar ABC transporter, periplasmic protein K10439 ribose transport system substrate-binding protein
pool3_BSEL_contigs_1k_24609_3	+		Phascolarctobacterium (33024)	6											14		10	1	2	S-layer domain protein
pool3_BSEL_contigs_1k_25746_0	-		Fibrobacter succinogenes (833)	6						5	23	6						15	15	ribosomal 5S rRNA E-loop binding protein Ctc/L25/TL5 K02897 large subunit L25
pool3_BSEL_contigs_1k_26232_0	+		root (1)	6										13	12	12	7	1		hypothetical protein
pool3_BSEL_contigs_1k_27778_0	+		root (1)	6			10	13	5	1						8				hypothetical protein
pool3_BSEL_contigs_1k_29349_1	-		Firmicutes (1239)	6					11											elongation factor EF-Ts K02357 Ts
pool3_BSEL_contigs_1k_29709_43	-		Firmicutes (1239)	6											4	13	6	4		chaperonin complex component, TCP-1 eta subunit, putative
pool3_BSEL_contigs_1k_32252_9	-		root (1)	6										13	2	2	3			hypothetical protein
pool3_BSEL_contigs_1k_32407_0	+		Firmicutes bacterium CAG:110 (1263000)	6											2	7	11	10	7	ABC transporter substrate binding protein precursor K02035 peptide/nickel transport system substrate-binding
pool3_BSEL_contigs_1k_33034_1	-		root (1)	6										5	3	8	2			hypothetical protein
pool3_BSEL_contigs_1k_35407_9	+		root (1)	6										10	9	7	9	2		hypothetical protein
pool3_BSEL_contigs_1k_37999_73	+		root (1)	6										1	5	10	6			hypothetical protein
pool3_BSEL_contigs_1k_56782_22	-		root (1)	6									9							hypothetical protein
pool3_BSEL_contigs_1k_5814_0	-		root (1)	6			8	6	6	6			4	8	11	7	7			hypothetical protein
pool3_BSEL_contigs_1k_66920_2	-		root (1)	6									7		3	11	2			hypothetical protein
pool3_BSEL_contigs_1k_78060_1	+		Butyrivibrio fibrisolvens (831)	6											3		3			hypothetical protein
pool3_BSEL_contigs_1k_79_1	-	2.8.4.1	Methanobrevibacter (2172)	6	9	10	4	4	6	6	2	4	3	1				5	1	methyl-coenzyme M reductase, beta subunit, McrB (EC:2.8.4.1) K00401 reductase subunit
pool3_BSEL_contigs_1k_8141_3	-		Spirochaetales (136)	6										5	6	5	6			flagellar hook-basal body protein K02390 hook protein FlgE
pool3_BSEL_contigs_1k_82086_1	-		Pseudomonas (286)	6		3	9	8												outer membrane copper transport protein K02014 iron complex outermembrane recepter protein
pool3_BSEL_contigs_1k_86835_5	+		Bacteroidetes (976)	6						1	5	9	4	6	6	1	1			histone family protein DNA-binding protein K03530 HU-beta
pool3_BSEL_contigs_1k_9248_54	+		Brachyspira (29521)	6	2	1			1	10	3	2	2	25	23	29	26	9	4	flagellar filament core protein K02406 flagellin
pool4_BSEL_contigs_1k_12721_8	-		Fibrobacter succinogenes (833)	6		1	9	4		5	16	6						9	13	translation elongation factor Ts K02357 Ts
pool4_BSEL_contigs_1k_15054_157	-		Bacteroidales (171549)	6															14	putative outer membrane protein, probably involved nutrient binding
pool4_BSEL_contigs_1k_22146_1	+	5.4.99.2	Veillonella ratti (103892)	6	2	13	17	21	22	28	15	9	16	26	25	21	24	21	20	sbm methylmalonyl-CoA mutase N-terminal domain-containing protein K01848 mutase, domain
pool4_BSEL_contigs_1k_23137_0	+		root (1)	6									1	1	1	5	12			hypothetical protein
pool4_BSEL_contigs_1k_25371_12	-		root (1)	6															13	hypothetical protein
pool4_BSEL_contigs_1k_61661_0	+	1.5.99.11	Methanobrevibacter (2172)	6	2	1			1	3	1	1		3		3	1	15	3	5,10-methylenetetrahydromethanopterin reductase OS Archaeoglobus fulgidus (strain ATCC 49558 / VC-16 DSM 4304 JCM 9628 NBRC 100126) GN mer PE 3 SV 1 # UNIPROT O29196 METHELENE-THMPT-OXI-RXN 1.5.99.11
pool4_BSEL_contigs_1k_9147_91	+		Prevotella ruminicola (839)	6															13	putative lipoprotein
pool1_BSEL_contigs_1k_100977_1	+	2.7.2.3	Bacteria (2)	5			3	1	4	9	9	10	7					5	9	Phosphoglycerate kinase OS Syntrophobacter fumaroxidans (strain DSM 10017 / MPOB) GN pgk PE 3 SV 1 # UNIPROT A0LJZ1 PHOSGLYPHOS-RXN 2.7.2.3
pool1_BSEL_contigs_1k_101175_2	+	2.7.7.6	Clostridiales (186802)	5			3		6	3	4	13	5					7	2	DNA-directed RNA polymerase subunit beta (EC:2.7.7.6) K03043
pool1_BSEL_contigs_1k_101320_0	-		Fibrobacter succinogenes (833)	5					15											carbohydrate binding family 11
pool1_BSEL_contigs_1k_102041_1	+	6.4.1.1	Bacteria (2)	5	3		1	1	7	2	10	2	2					6	10	oxaloacetate decarboxylase, alpha subunit, putative K01960 pyruvate carboxylase subunit B
pool1_BSEL_contigs_1k_102091_70	-		root (1)	5			12													hypothetical protein
pool1_BSEL_contigs_1k_102183_2	-	4.2.1.11	Gammaproteobacteria (1236)	5	6	8	12	4	27	8	39	11	7	5				28	11	Enolase OS Francisella tularensis subsp. (strain FSC 198) GN eno PE 3 SV 1 # UNIPROT Q14IC0 2PGADEHYDRAT-RXN FTUL393115:FTF0709-MONOMER 4.2.1.11
pool1_BSEL_contigs_1k_102219_0	-		root (1)	5	13	5														hypothetical protein
pool1_BSEL_contigs_1k_102252_43	-		root (1)	5		1		8		6			15	11	9	10	11			hypothetical protein
pool1_BSEL_contigs_1k_102416_0	-		Proteobacteria (1224)	5		13														putative binding protein component ABC transporter K02030 polar amino acid transport system substrate-binding
pool1_BSEL_contigs_1k_103562_0	-	2.7.7.6	Clostridiales (186802)	5						9	5	8	5					5	8	DNA-directed RNA polymerase beta' subunit (EC 2.7.7.6)
pool1_BSEL_contigs_1k_104315_27	+		Bacteroidetes (976)	5				3		3			4	5	7	6	7			rplW 50S ribosomal protein L23 K02892 large subunit L23
pool1_BSEL_contigs_1k_104315_36	+		Bacteroidetes (976)	5				4					8	9	3	10	9			rplX 50S ribosomal protein L24 K02895 large subunit L24
pool1_BSEL_contigs_1k_104315_50	+		Bacteroidales (171549)	5				3		8	1		5	12	10	18	11			rpsD 30S ribosomal protein S4 K02986 small subunit S4
pool1_BSEL_contigs_1k_105395_17	+	1.2.1.12	Bacteria (2)	5	1	1		4		4	1		29	44	47	66	71	2	1	Glyceraldehyde-3-phosphate dehydrogenase OS Lactobacillus delbrueckii subsp. bulgaricus GN gap PE 3 SV 1 # UNIPROT O32755 GAPOXNPHOSPHN-RXN MetaCyc:MONOMER-13052 1.2.1.12
pool1_BSEL_contigs_1k_105436_13	-		Bacteroidales (171549)	5						1				6	5	8	5			rod shape-determining protein MreB K03569 MreB related proteins
pool1_BSEL_contigs_1k_105436_14	-	2.1.2.3	Bacteroidales (171549)	5									6	11	1	10	8			Bifunctional purine biosynthesis protein purH OS Clostridium difficile (strain 630) GN PE 3 SV 1 # UNIPROT Q18CW0 IMPCYCLOHYDROLASE-RXN 2.1.2.3 3.5.4.10
pool1_BSEL_contigs_1k_106306_11	+		root (1)	5				3		1			9	1						hypothetical protein
pool1_BSEL_contigs_1k_106306_12	+		root (1)	5				2					4	1						hypothetical protein
pool1_BSEL_contigs_1k_10678_0	-	1.17.1.2	Clostridiales genomosp. BVAB3 (699245)	5						3		1						1	4	ispH 4-hydroxy-3-methylbut-2-enyl diphosphate reductase (EC:1.17.1.2) K02945 small subunit ribosomal protein S1 K03527
pool1_BSEL_contigs_1k_107131_22	-		root (1)	5			10	7												hypothetical protein
pool1_BSEL_contigs_1k_107318_1	-	1.2.7.7	Bacteroidales (171549)	5					3	3	4	3	4	3	1		1		2	3-methyl-2-oxobutanoate dehydrogenase (ferredoxin) (EC:1.2.7.7) K00174 2-oxoglutarate ferredoxin oxidoreductase subunit alpha
pool1_BSEL_contigs_1k_107557_0	+		root (1)	5				1	6	4	1	1	1		2	2	1			hypothetical protein
pool1_BSEL_contigs_1k_107630_1	-	2.4.1.20	Gammaproteobacteria (1236)	5		2	5			1	6	2						8	2	cellobiose phosphorylase (EC:2.4.1.20)
pool1_BSEL_contigs_1k_108192_0	-		Pseudomonas (286)	5		4	3	1												electron transfer flavoprotein beta-subunit, putative K03521 beta subunit
pool1_BSEL_contigs_1k_108341_2	+		Thermosipho africanus (2421)	5			3		1				6				1			30S ribosomal protein S7 K02992 small subunit S7
pool1_BSEL_contigs_1k_108341_3	+	3.6.5.3	Bacteria (2)	5			3	4	4				5	7	4	9	7			EFG1 chloroplast elongation factor G (EC:3.6.5.3) K02355
pool1_BSEL_contigs_1k_108343_20	-		Campylobacterales (213849)	5		3	5	7												O-acetylhomoserine sulfhydrylase OS Leptospira meyeri GN metY PE 3 SV 1 # UNIPROT P94890 ACETYLHOMOSER-CYS-RXN MetaCyc:MONOMER-9366 NIL
pool1_BSEL_contigs_1k_109434_8	-	3.2.1.4	Clostridiales (186802)	5					1		3	6						6	4	Endoglucanase A OS Clostridium cellulolyticum (strain ATCC 35319 / DSM 5812 JCM 6584 H10) GN celCCA PE 1 SV # UNIPROT P17901 RXN-2043 3.2.1.4
pool1_BSEL_contigs_1k_109612_49	+		Ruminococcus (1263)	5			1		3	6	3	8	10	1				4	3	cell surface protein
pool1_BSEL_contigs_1k_109913_0	-		Clostridiales (186802)	5					7					1	2					rplL 50S ribosomal protein L7/L12 K02935 large subunit L7/L12
pool1_BSEL_contigs_1k_110454_1	-	1.1.1.38	Firmicutes (1239)	5	2		3	3	4	9	1	2	2	2	5	7	7		2	Probable NAD-dependent malic enzyme 4 OS Bacillus subtilis GN ytsJ PE 3 SV 1 # UNIPROT O34962 MALIC-NAD-RXN BSUB:BSU29220-MONOMER 1.1.1.38
pool1_BSEL_contigs_1k_110622_2	+	3.6.3.14	Bacillales (1385)	5	13	13		3												ATP synthase subunit beta OS Rubrobacter xylanophilus (strain DSM 9941 / NBRC 16129) GN atpD PE 3 SV 2 # UNIPROT Q1AVH9 ATPSYN-RXN 3.6.3.14
pool1_BSEL_contigs_1k_111030_17	+		root (1)	5									1	7	1	10	5			hypothetical protein
pool1_BSEL_contigs_1k_111030_7	-		Bacteria (2)	5				4					6	12	7	13	9			hupB HU, DNA-binding transcriptional regulator, beta subunit K03530 protein HU-beta
pool1_BSEL_contigs_1k_111327_3	-		root (1)	5	2	10										1	1			hypothetical protein
pool1_BSEL_contigs_1k_111371_5	+		Firmicutes (1239)	5						4	2	6	2					2	9	chaperonin complex component, TCP-1 eta subunit, putative
pool1_BSEL_contigs_1k_11140_0	+		Phascolarctobacterium (33024)	5		1	3	5	2	5		3	7				3			S-layer domain protein
pool1_BSEL_contigs_1k_111613_1	-		root (1)	5			8	2												hypothetical protein
pool1_BSEL_contigs_1k_111632_3	+		root (1)	5					8		7	8	2					7	2	hypothetical protein
pool1_BSEL_contigs_1k_111756_15	+		Firmicutes (1239)	5					5	2	7	7	5					5	2	CPSRP54 (CHLOROPLAST SIGNAL RECOGNITION PARTICLE 54 KDA SUBUNIT) 7S RNA binding / GTP mRNA signal sequence binding K03106 recognition particle subunit SRP54
pool1_BSEL_contigs_1k_111762_0	-	4.1.2.13	Bacteria (2)	5	6	6	2	2	2	4	2	5	4	2			1	2	5	Fructose-bisphosphate aldolase OS Treponema pallidum GN fba PE 3 SV 1 # UNIPROT O83668 F16ALDOLASE-RXN 4.1.2.13
pool1_BSEL_contigs_1k_112022_0	-		Fibrobacter succinogenes (833)	5			3		2		7							4	4	TPR repeat-containing protein
pool1_BSEL_contigs_1k_113172_1	+	2.7.1.40	Clostridiales (186802)	5					3	3	3	7	3					6	1	Pyruvate kinase 2 OS Synechocystis sp. (strain ATCC 27184 / PCC 6803 N-1) GN pyk2 PE 3 SV 1 # UNIPROT P73534 PEPDEPHOS-RXN SSP1148:SLL1275-MONOMER 2.7.1.40
pool1_BSEL_contigs_1k_113213_1	-		Clostridiales (186802)	5	3	12														extracellular solute-binding protein family 1 K02027 multiple sugar transport system substrate-binding
pool1_BSEL_contigs_1k_113613_0	-		root (1)	5				1					1	5	1	6	5			hypothetical protein
pool1_BSEL_contigs_1k_113890_1	+		Lactobacillales (186826)	5						6	1	1	1						3	rplJ 50S ribosomal protein L10 K02864 large subunit L10
pool1_BSEL_contigs_1k_113977_0	-	1.5.1.12	Parabacteroides goldsteinii (328812)	5	4	4	2	1				4	2	5	4	5	3			pruA delta-1-pyrroline-5-carboxylate dehydrogenase K00294 1-pyrroline-5-carboxylate dehydrogenase
pool1_BSEL_contigs_1k_114372_0	-	1.4.1.4	Bacillales (1385)	5	4	5	4	3	16	7	13	10	10	2				7	6	NADP-specific glutamate dehydrogenase OS Helicobacter pylori GN gdhA PE 3 SV 1 # UNIPROT P55990 GLUTDEHYD-RXN 1.4.1.4
pool1_BSEL_contigs_1k_114520_0	-		Actinomycetales (2037)	5	3	3	3	1	3	3	8	3						3	3	rpsD 30S ribosomal protein S4 K02986 small subunit S4
pool1_BSEL_contigs_1k_115185_5	+		root (1)	5			8	16												hypothetical protein
pool1_BSEL_contigs_1k_115694_11	-	6.4.1.1	Bacteroidales (171549)	5				1					1	6	3	7	8			Pyruvate carboxylase subunit A OS Archaeoglobus fulgidus (strain ATCC 49558 / VC-16 DSM 4304 JCM 9628 NBRC 100126) GN pycA PE 3 SV 1 # UNIPROT O30019 PYRUVATE-CARBOXYLASE-RXN 6.4.1.1
pool1_BSEL_contigs_1k_115694_2	-	6.3.4.5	Bacteroides (816)	5										3	1	4	3			argG putative argininosuccinate synthase (EC:6.3.4.5) K01940
pool1_BSEL_contigs_1k_116171_6	+	1.2.1.60	Bacillales (1385)	5	4	9														Aldehyde dehydrogenase (NAD+) OS Shewanella piezotolerans (strain WP3 / JCM 13877) GN PE 3 SV 1 # UNIPROT B8CHD3 CHMS-DEHYDROGENASE-RXN 1.2.1.60
pool1_BSEL_contigs_1k_116354_0	-		root (1)	5	1	3	2				1	1			17	13	15	1		hypothetical protein
pool1_BSEL_contigs_1k_116913_1	-		Firmicutes (1239)	5					1	2	1	8	4			1		2	2	Chaperone HSP104 related ATP-dependent Clp proteases (ISS) K03696 protease ATP-binding subunit ClpC
pool1_BSEL_contigs_1k_116935_1	-		Clostridiales (186802)	5		3		1	3	4	3	6	3					3	3	rps7 30S ribosomal protein S7 K02992 small subunit S7
pool1_BSEL_contigs_1k_117382_5	+	5.3.1.16	Ruminococcus (1263)	5					3	2	4	6	1					2	2	Phosphoribosylformimino-5-aminoimidazole carboxamide ribotide isomerase (EC 5.3.1.16)
pool1_BSEL_contigs_1k_118566_1	+		Clostridiales (186802)	5	1					5	4	3	3					5	6	no significant homology.
pool1_BSEL_contigs_1k_118887_0	+		root (1)	5				3		3			3	5	2	8	6			hypothetical protein
pool1_BSEL_contigs_1k_119079_0	-		Fibrobacter succinogenes (833)	5	2				9											extracellular solute-binding protein family 5 K02035 peptide/nickel transport system substrate-binding
pool1_BSEL_contigs_1k_119082_2	-	1.2.1.12	Bacteria (2)	5	1				19	8	45	62	26					56	8	Glyceraldehyde-3-phosphate dehydrogenase OS Lactobacillus delbrueckii subsp. bulgaricus GN gap PE 3 SV 1 # UNIPROT O32755 GAPOXNPHOSPHN-RXN MetaCyc:MONOMER-13052 1.2.1.12
pool1_BSEL_contigs_1k_119443_0	+	1.14.14.5	Pseudomonas (286)	5		7		1												Alkanesulfonate monooxygenase OS Agrobacterium tumefaciens (strain C58 / ATCC 33970) GN ssuD PE 3 SV 2 # UNIPROT Q8UAE8 RXN0-280 ATUM176299-1:ATU3426-MONOMER 1.14.14.5
pool1_BSEL_contigs_1k_119972_0	+	4.2.1.55	Bacteria (2)	5	4	3	8	5												3-hydroxybutyryl-CoA dehydratase OS Clostridium acetobutylicum GN crt PE 3 SV 1 # UNIPROT P52046 3-HYDROXBUTYRYL-COA-DEHYDRATASE-RXN MetaCyc:CRTCLOS-MONOMER 4.2.1.55
pool1_BSEL_contigs_1k_120642_0	-		root (1)	5			1							3	6	3	4			hypothetical protein
pool1_BSEL_contigs_1k_120699_18	+		Bacteroidales (171549)	5				6		7	1		9	11	16	14	13	1		rplS 50S ribosomal protein L19 K02884 large subunit L19
pool1_BSEL_contigs_1k_120976_0	+	1.1.1.95	Prevotella nigrescens (28133)	5	12	11	3	1		2	1	1	2	5	2	1	1			serA D-phosphoglycerate dehydrogenase (EC:1.1.1.95) K00058 D-3-phosphoglycerate
pool1_BSEL_contigs_1k_121427_2	+		Comamonadaceae (80864)	5		10														gram-negative type outer membrane porin protein
pool1_BSEL_contigs_1k_122794_13	-		Porphyromonas gulae (111105)	5						4			2	11	13	12	15			hypothetical protein
pool1_BSEL_contigs_1k_123260_0	-		Acinetobacter (469)	5	13	7		3												rpsH 30S ribosomal protein S8 K02994 small subunit S8
pool1_BSEL_contigs_1k_125144_2	-	2.2.1.3	Bacteroidales (171549)	5	13	7		2												formaldehyde transketolase (EC:2.2.1.3) K00615
pool1_BSEL_contigs_1k_125174_0	-		Flavobacteriaceae (49546)	5		3	2	1				1		6	7	7	6	4	2	chaperonin complex component, TCP-1 eta subunit, putative
pool1_BSEL_contigs_1k_125466_8	+	1.1.1.23	Clostridia (186801)	5					1	2	3	5	3					4	2	hisD histidinol dehydrogenase K00013 dehydrogenase
pool1_BSEL_contigs_1k_125502_4	+	5.3.1.8	Firmicutes (1239)	5					4	5	4	8	5					1	2	mannose-6-phosphate isomerase, class I (EC:5.3.1.8) K01809 isomerase
pool1_BSEL_contigs_1k_125502_5	+	2.7.1.2	Clostridiales (186802)	5					2	3	8	8	5					9	2	glucokinase, rok family K00845 glucokinase
pool1_BSEL_contigs_1k_13292_1	+	1.4.1.4	Bacteroidales (171549)	5	5	8	8	7	6	7	8	11	6	6	5	1	3	4	2	NADP-specific glutamate dehydrogenase OS Haemophilus influenzae (strain ATCC 51907 / DSM 11121 KW20 Rd) GN gdhA PE 3 SV 1 # UNIPROT P43793 GLUTDEHYD-RXN 1.4.1.4
pool1_BSEL_contigs_1k_135853_2	+		Treponema (157)	5	2	1	2	2				4	1	7	36	7	8	1		flagellar filament outer layer protein (Sheath protein)
pool1_BSEL_contigs_1k_157254_1	-	5.4.99.2	Firmicutes (1239)	5			2	1	8	14	2	4	9	10	8	24	25	3	7	methylmalonyl-CoA mutase C-terminal domain/subunit (cobalamin-binding) (EC:5.4.99.2) K01849 mutase, domain
pool1_BSEL_contigs_1k_158942_0	-	2.5.1.47	Lysinibacillus fusiformis (28031)	5			9	19												Probable cysteine synthase OS Bacillus subtilis GN ytkP PE 3 SV 1 # UNIPROT O34476 ACSERLY-RXN BSUB:BSU29970-MONOMER 2.5.1.47
pool1_BSEL_contigs_1k_15935_4	-		root (1)	5			4	2		6	6	10	9					8	15	hypothetical protein
pool1_BSEL_contigs_1k_162584_1	+		Ruminococcus (1263)	5					1		6	6	1					4	5	MULTISPECIES: Cell division protein ZapA
pool1_BSEL_contigs_1k_16367_0	+	1.2.7.1	Bacteroidales (171549)	5													10			nifJ pyruvate:ferredoxin (flavodoxin) oxidoreductase (EC:1.2.7.1) K03737 putative pyruvate-flavodoxin
pool1_BSEL_contigs_1k_16573_0	+		Bacteria (2)	5	6	1	7	2												NV13717 similar to heat shock cognate 70 protein K03283 70kDa protein 1/8
pool1_BSEL_contigs_1k_16876_1	+	2.7.7.4	Bacteria (2)	5	3	3	3	2	3	7				6	6	3	3	1	1	translation elongation factor, putative (EC:2.7.7.4)
pool1_BSEL_contigs_1k_169012_0	-		Paenibacillus (44249)	5			11	3												S-layer domain-containing protein
pool1_BSEL_contigs_1k_169036_1	+		Clostridiales (186802)	5	3	3	1	1		9	1	2	2	15	18	12	19	1		rubredoxin/rubrerythrin domain-containing protein
pool1_BSEL_contigs_1k_171049_0	-		Acinetobacter (469)	5	10	8		2												similar to Heat Shock Protein family member (hsp-60)
pool1_BSEL_contigs_1k_17444_0	+	4.1.1.3	Treponema (157)	5											4		1			oadA oxaloacetate decarboxylase subunit alpha (EC:4.1.1.3) K01571 decarboxylase,
pool1_BSEL_contigs_1k_180695_1	-		Fibrobacter succinogenes (833)	5							5							2	8	diguanylate cyclase metal dependent phosphohydrolase
pool1_BSEL_contigs_1k_181011_1	+	2.7.7.6	Bacteroidetes (976)	5	5	4	4	1	5		3	2		1				4	3	rpoC DNA-directed RNA polymerase subunit beta' (EC:2.7.7.6) K03046
pool1_BSEL_contigs_1k_18566_1	-		Verrucomicrobia bacterium SCGC AAA164-E04 (1009415)	5					1	2				8	1	3	6	1		histone family protein DNA-binding protein K03530 HU-beta
pool1_BSEL_contigs_1k_185787_0	-		root (1)	5			9	4	1	2			2							hypothetical protein
pool1_BSEL_contigs_1k_18687_0	+	1.4.1.3	Monera	5	2	3	6	6	8	5	1	3	7	11	10	6	4	3	2	Glutamate dehydrogenase OS Pyrococcus kodakaraensis (strain ATCC BAA-918 / JCM 12380 KOD1) GN gdhA PE 1 SV 4 # UNIPROT O59650 GLUTAMATE-DEHYDROGENASE-NADP+-RXN TKOD69014:TK1431-MONOMER 1.4.1.3
pool1_BSEL_contigs_1k_188503_0	-	6.1.1.3	Clostridiales (186802)	5					1	2	3	5	3					7		Threonyl-tRNA synthetase OS Clostridium perfringens (strain ATCC 13124 / NCTC 8237 Type A) GN thrS PE 3 SV 1 # UNIPROT Q0TMX8 THREONINE--TRNA-LIGASE-RXN 6.1.1.3
pool1_BSEL_contigs_1k_194263_2	-		Lachnospiraceae (186803)	5		1							1	20	11	16	15	3	3	sugar ABC transporter substrate-binding protein K02027 multiple transport system protein
pool1_BSEL_contigs_1k_19453_1	-	6.1.1.12	root (1)	5			6													aspartyl-tRNA synthetase family protein K01876
pool1_BSEL_contigs_1k_19816_0	+		Fibrobacter succinogenes (833)	5			4	2		3	5							7	4	hypothetical protein
pool1_BSEL_contigs_1k_19818_1	-		Clostridiaceae (31979)	5					1	5	1	3	2					3	11	fusA elongation factor G K02355 G
pool1_BSEL_contigs_1k_200908_0	-		root (1)	5	7	3														hypothetical protein
pool1_BSEL_contigs_1k_202022_0	-		Bacteroidales (171549)	5	10	7														putative receptor antigen RagA
pool1_BSEL_contigs_1k_202829_1	+		Treponema (157)	5					9			4	3	5	7				1	methylgalactoside ABC transporter, periplasmic galactose-binding protein (MglB-2) K10540 methyl-galactoside transport system substrate-binding
pool1_BSEL_contigs_1k_204122_1	-		root (1)	5	10	2														hypothetical protein
pool1_BSEL_contigs_1k_20637_2	-	2.7.7.7	Fibrobacter succinogenes (833)	5			1			1	7							6	5	DNA polymerase III, beta subunit (EC:2.7.7.7) K02338 III
pool1_BSEL_contigs_1k_21005_2	-	2.7.7.6	Acinetobacter (469)	5	4	4		1												rpoA DNA-directed RNA polymerase subunit alpha (EC:2.7.7.6) K03040
pool1_BSEL_contigs_1k_211999_0	+		environmental samples	5		2	12	7	2	2	2			1						ABC-type sugar transport system, periplasmic component
pool1_BSEL_contigs_1k_212169_0	-		Bacteroides (816)	5	3	3	2						2	3	6	5	8			pyruvate ferredoxin/flavodoxin oxidoreductase K03737 putative pyruvate-flavodoxin oxidoreductase
pool1_BSEL_contigs_1k_212492_1	-	1.2.1.13	Bacteria (2)	5			1	2	3									2		Glyceraldehyde-3-phosphate dehydrogenase A, chloroplastic (Fragment) OS Sinapis alba GN GAPA PE 2 SV 1 # UNIPROT P09672 1.2.1.13-RXN 1.2.1.13
pool1_BSEL_contigs_1k_213756_1	-		Alphaproteobacteria (28211)	5			3	2		3				3	1	1	3			chaperonin complex component, TCP-1 eta subunit, putative
pool1_BSEL_contigs_1k_21481_1	-	1.15.1.1	Bacteroidales (171549)	5			2	3	3		15	11						19	14	Superoxide dismutase OS Synechococcus elongatus (strain PCC 7942) GN sodB PE 3 SV 1 # UNIPROT P18655 SUPEROX-DISMUT-RXN 1.15.1.1
pool1_BSEL_contigs_1k_217385_1	+		Bacteroidales (171549)	5									1	3	6	4	7	1		no significant homology.
pool1_BSEL_contigs_1k_21754_1	-	2.7.7.6	Bacteroidales (171549)	5	8	1														rpoC DNA-directed RNA polymerase, beta' subunit (EC:2.7.7.6) K03046 polymerase
pool1_BSEL_contigs_1k_221930_0	-		Fibrobacter succinogenes (833)	5						1	4	5						6	9	hypothetical protein
pool1_BSEL_contigs_1k_223148_1	-		Lachnospiraceae (186803)	5	3	2	9	12												sugar ABC transporter substrate-binding protein K02027 multiple transport system protein
pool1_BSEL_contigs_1k_22383_6	-		root (1)	5											7					hypothetical protein
pool1_BSEL_contigs_1k_226972_0	+	2.7.7.4	Firmicutes (1239)	5					1		3	4						4		translation elongation factor, putative (EC:2.7.7.4)
pool1_BSEL_contigs_1k_230095_1	-		Bacteria (2)	5			1				6							3	2	Transamidase GatB domain protein
pool1_BSEL_contigs_1k_23106_0	+		root (1)	5	3	1	1	1												Anxb11, NV13654 annexin B11
pool1_BSEL_contigs_1k_23216_0	+	3.6.3.14	Gammaproteobacteria (1236)	5	7	12	9	6												ATP synthase subunit beta OS Rubrobacter xylanophilus (strain DSM 9941 / NBRC 16129) GN atpD PE 3 SV 2 # UNIPROT Q1AVH9 ATPSYN-RXN 3.6.3.14
pool1_BSEL_contigs_1k_235645_1	+	3.5.99.6	Clostridiales (186802)	5						12	5	9	3					5	8	Glucosamine-6-phosphate deaminase OS Clostridium phytofermentans (strain ATCC 700394 / DSM 18823 ISDg) GN nagB PE 3 SV 1 # UNIPROT A9KIR8 GLUCOSAMINE-6-P-DEAMIN-RXN 3.5.99.6
pool1_BSEL_contigs_1k_235647_1	+		root (1)	5	7	9	8	4												hypothetical protein
pool1_BSEL_contigs_1k_23676_0	-	2.7.7.4	Firmicutes (1239)	5	5	6	4	1	7	11	3	3	2	1			1	1	4	translation elongation factor, putative (EC:2.7.7.4)
pool1_BSEL_contigs_1k_239598_2	-		root (1)	5			1		2	3			3	2						hypothetical protein
pool1_BSEL_contigs_1k_240041_0	+		Firmicutes (1239)	5			13	10												carbohydrate ABC transporter substrate-binding protein, CUT1 family
pool1_BSEL_contigs_1k_24013_0	-		Bacteroidetes (976)	5						1		1	3	9	2	1				phosphate-selective porin O P
pool1_BSEL_contigs_1k_24105_0	+		Clostridiales (186802)	5					2			1	1	3	9	3	5			nifJ Pyruvate-flavodoxin oxidoreductase (EC:1.2.7.-) K03737 putative pyruvate-flavodoxin
pool1_BSEL_contigs_1k_241476_0	+		Lachnospiraceae (186803)	5			4	7									1	1	4	sugar ABC transporter substrate-binding protein K02027 multiple transport system protein
pool1_BSEL_contigs_1k_242714_1	+	3.2.1.1	Prevotella (838)	5	9	3														glycosyl hydrolase, family 57 K07405 alpha-amylase
pool1_BSEL_contigs_1k_242759_2	+		root (1)	5						3	6	3						5	4	hypothetical protein
pool1_BSEL_contigs_1k_245255_0	+		Fibrobacter succinogenes (833)	5			3			4	13	6		1				12	9	pentapeptide repeat protein
pool1_BSEL_contigs_1k_245901_1	-	4.1.2.14	Bacteroidales (171549)	5	11	7														keto-hydroxyglutarate-aldolase/keto-deoxy-phosphogluconate aldolase (EC:4.1.2.14 4.1.3.16) K01625 2-dehydro-3-deoxyphosphogluconate / 4-hydroxy-2-oxoglutarate
pool1_BSEL_contigs_1k_247679_0	-		root (1)	5	5	1		2												hypothetical protein
pool1_BSEL_contigs_1k_24872_0	-		Fibrobacter succinogenes (833)	5														12	11	ferrous iron transport protein B K04759 B
pool1_BSEL_contigs_1k_248946_2	-	1.6.5.3	Bacteria (2)	5										3	4	3	2			NAD-dependent formate dehydrogenase subunit beta K00335 NADH I F
pool1_BSEL_contigs_1k_249322_0	-	1.4.1.4	Bacteroidales (171549)	5	3	1			5	5	5	5	6	3	1	3	2	4	2	NADP-specific glutamate dehydrogenase OS Haemophilus influenzae (strain ATCC 51907 / DSM 11121 KW20 Rd) GN gdhA PE 3 SV 1 # UNIPROT P43793 GLUTDEHYD-RXN 1.4.1.4
pool1_BSEL_contigs_1k_249463_0	+	1.2.1.12	Bacteria (2)	5	5	4	4	2	1	7	9	5	27	34	34	29	29	2	4	Glyceraldehyde-3-phosphate dehydrogenase OS Lactobacillus delbrueckii subsp. bulgaricus GN gap PE 3 SV 1 # UNIPROT O32755 GAPOXNPHOSPHN-RXN MetaCyc:MONOMER-13052 1.2.1.12
pool1_BSEL_contigs_1k_25012_0	+	2.7.7.4	Proteobacteria (1224)	5	2		4	5	2	9	3			20	9	10	15	1		elongation factor tu, putative (EC:2.7.7.4) K02358 Tu
pool1_BSEL_contigs_1k_251717_0	-		Pseudomonas avellanae (46257)	5	4	5	3	7						2	2					rplE 50S ribosomal protein L5 K02931 large subunit L5
pool1_BSEL_contigs_1k_25185_27	-		Bhargavaea cecembensis (394098)	5				6												luciferase family oxidoreductase, group 1
pool1_BSEL_contigs_1k_25209_0	-	1.4.1.4	Bacteroidales (171549)	5	13	11	8	1		2	1		2	3	1	2	2	2	3	NADP-specific glutamate dehydrogenase OS Haemophilus influenzae (strain ATCC 51907 / DSM 11121 KW20 Rd) GN gdhA PE 3 SV 1 # UNIPROT P43793 GLUTDEHYD-RXN 1.4.1.4
pool1_BSEL_contigs_1k_252868_0	+		Bacteroidetes (976)	5	3	1	3		1	3	1			2	2		1	1		similar to 60 kDa heat shock protein, mitochondrial precursor (Hsp60) (60 chaperonin) (CPN60) (Heat protein 60) (HSP-60) (Mitochondrial matrix P1) K04077 chaperonin GroEL
pool1_BSEL_contigs_1k_254662_1	-		Fibrobacter succinogenes (833)	5	3	2	2				5							4	6	pentapeptide repeat protein
pool1_BSEL_contigs_1k_255723_1	+		Clostridia (186801)	5				1		11	8	6	7					7	6	translation elongation factor 2 (EF-2/EF-G) K02355 G
pool1_BSEL_contigs_1k_257189_0	-		root (1)	5			6	4												hypothetical protein
pool1_BSEL_contigs_1k_260702_0	-	2.7.7.4	Planctomycetaceae (126)	5	7	6	12	1	11	20	15	20	12	3	2	4	2	8	18	elongation factor tu, putative (EC:2.7.7.4) K02358 Tu
pool1_BSEL_contigs_1k_261858_0	+	2.7.1.90	Bacteroidales (171549)	5	1		11	1												Pyrophosphate--fructose 6-phosphate 1-phosphotransferase subunit beta OS Solanum tuberosum PE 1 SV 2 # UNIPROT P21343 2.7.1.90-RXN 2.7.1.90
pool1_BSEL_contigs_1k_264152_0	+		root (1)	5	9	5	2	4												hypothetical protein
pool1_BSEL_contigs_1k_265137_0	+	1.11.1.15	Acinetobacter (469)	5	8	13		3												similar to SJCHGC01281 protein K03386 peroxiredoxin (alkyl hydroperoxide reductase subunit C)
pool1_BSEL_contigs_1k_26608_2	-		Bacteria (2)	5		1		1				1	2	1		1				similar to ATP-binding cassette, sub-family B (MDR/TAP), member 6
pool1_BSEL_contigs_1k_26982_0	-		Firmicutes (1239)	5			9	6												ABC transporter, solute-binding protein
pool1_BSEL_contigs_1k_269946_1	-		root (1)	5						4	3	2	3	11	11	5	3			hypothetical protein
pool1_BSEL_contigs_1k_270808_1	-	3.6.3.14	Firmicutes (1239)	5					1	1	4	2								ATP6V1B1 ATPase, H+ transporting, lysosomal 56/58kDa, V1 subunit B1 K02147 V-type H+-transporting ATPase B
pool1_BSEL_contigs_1k_271066_0	-		Archaea (2157)	5	7		3													Os03g0151800 K13525 transitional endoplasmic reticulum ATPase
pool1_BSEL_contigs_1k_27143_6	+	3.6.3.14	Xanthomonas translucens (343)	5		4	2	1												ATP synthase subunit alpha OS Ureaplasma parvum serovar 3 (strain ATCC 27815 / 27 NCTC 11736) GN atpA PE SV 1 # UNIPROT B1AIC1 ATPSYN-RXN 3.6.3.14
pool1_BSEL_contigs_1k_27331_1	-		Bacteroidetes (976)	5			4	1		8	5					2	6	16	39	hupB DNA-binding protein hu-beta, transcriptional regulator subunit beta K03530 HU-beta
pool1_BSEL_contigs_1k_274082_1	+	3.6.3.14	Bacteroidales (171549)	5	14	2														ATP synthase subunit beta OS Rubrobacter xylanophilus (strain DSM 9941 / NBRC 16129) GN atpD PE 3 SV 2 # UNIPROT Q1AVH9 ATPSYN-RXN 3.6.3.14
pool1_BSEL_contigs_1k_275210_0	-	2.7.7.4	Firmicutes (1239)	5	14	10	5	6	2	2	1	1	4	2	3	6	5	3	5	elongation factor tu, putative (EC:2.7.7.4) K02358 Tu
pool1_BSEL_contigs_1k_281666_1	-	2.7.7.6	Firmicutes (1239)	5					6	8	5	7	4					2	4	rpoB DNA-directed RNA polymerase subunit beta (EC:2.7.7.6) K03043
pool1_BSEL_contigs_1k_28178_6	+		Bacteria (2)	5				1	2			1		4	9	1	4			similar to PRPL11 (PLASTID RIBOSOMAL PROTEIN L11) structural constituent ribosome K02867 large subunit ribosomal protein L11
pool1_BSEL_contigs_1k_28182_0	+		Fibrobacter succinogenes (833)	5							12							8	6	GTPase-like protein K06883
pool1_BSEL_contigs_1k_2822_3	-		Clostridiales (186802)	5			1								4			6	4	similar to DNA binding protein hu-like
pool1_BSEL_contigs_1k_282887_0	-		Fibrobacter succinogenes (833)	5							9							9	6	hypothetical protein
pool1_BSEL_contigs_1k_282994_0	+		root (1)	5	8	6	5	1												hypothetical protein
pool1_BSEL_contigs_1k_28521_1	+		root (1)	5	2		8	5												HSP81-2 (HEAT SHOCK PROTEIN 81-2) ATP binding K04079 molecular chaperone HtpG
pool1_BSEL_contigs_1k_28662_0	-	1.2.99.7	Ruminococcus (1263)	5	2	1						1	3	1		2	3	8	2	aldehyde dehydrogenase, molybdenum-binding subunit apoprotein K07469 dehydrogenase (FAD-independent)
pool1_BSEL_contigs_1k_29665_10	+		Clostridiales (186802)	5						2					2	8	6			extracellular solute-binding protein family 1 K02012 iron(III) transport system substrate-binding
pool1_BSEL_contigs_1k_30562_0	+	1.3.99.1	Bacteria (2)	5	2	2	1	2	15	6	13	9	7					6	10	sdhB succinate dehydrogenase/fumarate reductase iron-sulfur subunit (EC:1.3.99.1) K00240 dehydrogenase protein
pool1_BSEL_contigs_1k_31722_12	-		root (1)	5			5	1												hypothetical protein
pool1_BSEL_contigs_1k_31939_9	-		Ruminococcus (1263)	5			9	4												phage shock protein A (IM30), suppresses sigma54-dependent transcription K03969
pool1_BSEL_contigs_1k_32010_1	-	1.3.99.2	Clostridiales (186802)	5					7											Bcd OS Clostridium kluyveri (strain ATCC 8527 / DSM 555 NCIMB 10680) GN bcd PE 3 SV 1 # UNIPROT A5N5C8 BUTYRYL-COA-DEHYDROGENASE-RXN MetaCyc:MONOMER-13470 1.3.99.2
pool1_BSEL_contigs_1k_32035_15	+	1.1.1.42	Proteobacteria (1224)	5		4	9	8												Isocitrate dehydrogenase 2 OS Colwellia maris GN icd2 PE 1 SV 3 # UNIPROT P41561 ISOCITDEH-RXN 1.1.1.42
pool1_BSEL_contigs_1k_32163_0	+	1.1.1.95	Acinetobacter (469)	5	3	4		4												D-3-phosphoglycerate dehydrogenase OS Escherichia coli (strain K12) GN serA PE 1 SV 2 # UNIPROT P0A9T0 PGLYCDEHYDROG-RXN MetaCyc:PGLYCDEHYDROG-MONOMER 1.1.1.95
pool1_BSEL_contigs_1k_32164_6	+		root (1)	5										7	4	1	1			hypothetical protein
pool1_BSEL_contigs_1k_33595_2	-		root (1)	5										5	13	5	5			hypothetical protein
pool1_BSEL_contigs_1k_33632_16	+		Fibrobacter succinogenes (833)	5				1	2		9	6	5					6	8	diguanylate cyclase
pool1_BSEL_contigs_1k_33983_1	-		Comamonadaceae (80864)	5		1	1	4												gram-negative type outer membrane porin protein
pool1_BSEL_contigs_1k_34747_54	+	5.4.2.1	Bacteroidales (171549)	5				2					2	6	2	5	5			2,3-bisphosphoglycerate-independent phosphoglycerate mutase OS Parabacteroides distasonis (strain ATCC 8503 / DSM 20701 NCTC 11152) GN gpmI PE 3 SV 1 # UNIPROT A6LFB1 3PGAREARR-RXN 5.4.2.1
pool1_BSEL_contigs_1k_34978_0	+		Fibrobacter succinogenes (833)	5				1	2	2	6	1						4	8	abortive phage infection
pool1_BSEL_contigs_1k_35499_0	+		Clostridiales (186802)	5					5	9	6	8	4					3	12	rubrerythrin
pool1_BSEL_contigs_1k_35749_0	-		Fibrobacter succinogenes (833)	5			1	1	5	1	9	4						8	9	binding-protein-dependent transport systems inner membrane component
pool1_BSEL_contigs_1k_35756_3	-		root (1)	5			2	4		3			1	4	2	5	4			hypothetical protein
pool1_BSEL_contigs_1k_35790_0	+		Fibrobacter succinogenes (833)	5							12	1						11	11	extracellular solute-binding protein family 5 K02035 peptide/nickel transport system substrate-binding
pool1_BSEL_contigs_1k_36135_1	-	2.1.2.1	Bacillales (1385)	5						5	2	7	3					2	3	Serine hydroxymethyltransferase OS Natronomonas pharaonis (strain DSM 2160 / ATCC 35678) GN glyA PE 3 SV 1 # UNIPROT Q3IRX5 GLYOHMETRANS-RXN NPHA348780:NP2050A-MONOMER 2.1.2.1
pool1_BSEL_contigs_1k_36193_0	+		root (1)	5				1					1	9	1					hypothetical protein
pool1_BSEL_contigs_1k_36593_13	+		Ruminococcus flavefaciens (1265)	5			4	9												hypothetical protein
pool1_BSEL_contigs_1k_36944_0	+	2.7.7.4	Bacteroidales (171549)	5	12	12	6	4	9	11	3	4	2							translation elongation factor, putative (EC:2.7.7.4)
pool1_BSEL_contigs_1k_37208_5	+		root (1)	5						3	4					4	7	8	13	hypothetical protein
pool1_BSEL_contigs_1k_37382_11	+	5.4.2.1	Bacteroidales (171549)	5	5		7													2,3-bisphosphoglycerate-independent phosphoglycerate mutase OS Parabacteroides distasonis (strain ATCC 8503 / DSM 20701 NCTC 11152) GN gpmI PE 3 SV 1 # UNIPROT A6LFB1 3PGAREARR-RXN 5.4.2.1
pool1_BSEL_contigs_1k_37382_5	+		Firmicutes (1239)	5			7	2		1				2	5	4	3			DUF1696 domain-containing protein
pool1_BSEL_contigs_1k_37446_0	+	6.3.1.2	Bacteria (2)	5		1					3							2	4	Glutamine synthetase OS Bacteroides fragilis GN glnA PE 3 SV 2 # UNIPROT P15623 GLUTAMINESYN-RXN BFRA295405:BF1040-MONOMER 6.3.1.2
pool1_BSEL_contigs_1k_37474_72	+	2.7.7.6	Elusimicrobium minutum (423605)	5					2		1			2	3	3	2			rpoB DNA-directed RNA polymerase subunit beta (EC:2.7.7.6) K03043
pool1_BSEL_contigs_1k_37562_0	-		root (1)	5	6	2	4	2												hypothetical protein
pool1_BSEL_contigs_1k_37685_11	+	2.5.1.47	Clostridiales (186802)	5			1		5	2	10	10	7					12	5	Cysteine synthase, plasmid OS Synechococcus elongatus (strain PCC 7942) GN srpG PE 3 SV 1 # UNIPROT Q59966 ACSERLY-RXN 2.5.1.47
pool1_BSEL_contigs_1k_37918_7	+		root (1)	5		11	1													hypothetical protein
pool1_BSEL_contigs_1k_38349_3	-	3.6.5.3	Leptospira (171)	5	3	4	4	3	6	1	12	3	1	1				8	6	EFG1 chloroplast elongation factor G (EC:3.6.5.3) K02355
pool1_BSEL_contigs_1k_38432_4	-		root (1)	5				8					1							hypothetical protein
pool1_BSEL_contigs_1k_38635_1	-		Parabacteroides goldsteinii (328812)	5	2	4	2	3		1				1			3	4	11	Delta-1-pyrroline-5-carboxylate dehydrogenase, mitochondrial OS Saccharomyces cerevisiae (strain ATCC 204508 / S288c) GN PUT2 PE 1 SV 2 # UNIPROT P07275 PYRROLINECARBDEHYDROG-RXN MetaCyc:MONOMER-646 NIL
pool1_BSEL_contigs_1k_38768_1	+		Bacteria (2)	5					4	1	8	3	1					9	5	ABC-type metal ion transport system, periplasmic component/surface adhesin K09815 zinc system substrate-binding protein
pool1_BSEL_contigs_1k_38931_1	+		root (1)	5	7	4	6	11					1		1	9	7	6	10	hypothetical protein
pool1_BSEL_contigs_1k_38985_0	+	2.7.4.3	Fibrobacter succinogenes (833)	5					20											adenylate kinase K00939 kinase
pool1_BSEL_contigs_1k_39129_0	+	4.2.1.99	Proteobacteria (1224)	5			5	2												Aconitate hydratase 2 OS Pseudomonas aeruginosa GN acnB PE 3 SV 1 # UNIPROT Q9I2V5 ACONITATEHYDR-RXN PAER208964:PA1787-MONOMER 4.2.1.99 4.2.1.3
pool1_BSEL_contigs_1k_39469_6	+	6.1.1.3	Clostridiales (186802)	5					3	1	6	7	4					8	2	Threonyl-tRNA synthetase OS Clostridium perfringens (strain ATCC 13124 / NCTC 8237 Type A) GN thrS PE 3 SV 1 # UNIPROT Q0TMX8 THREONINE--TRNA-LIGASE-RXN 6.1.1.3
pool1_BSEL_contigs_1k_39490_1	+		Fibrobacter succinogenes (833)	5					18	6										ribosomal protein S16 K02959 small subunit S16
pool1_BSEL_contigs_1k_39654_31	-		Lachnospiraceae (186803)	5					1		6	4						12		sugar ABC transporter substrate-binding protein
pool1_BSEL_contigs_1k_39778_0	+		root (1)	5			4	1					5	2		3	4			hypothetical protein
pool1_BSEL_contigs_1k_39898_2	+		root (1)	5					2	10	3	3	3					1	10	hypothetical protein
pool1_BSEL_contigs_1k_40703_16	+		Clostridiales (186802)	5			5	1			3	1	2					4		chloroplast translation elongation factor P (EF-P) K02356
pool1_BSEL_contigs_1k_40896_1	-		root (1)	5			4	6								1	8		4	hypothetical protein
pool1_BSEL_contigs_1k_41012_0	+		root (1)	5			5	1	14	7	22	16	12	2				12	12	hypothetical protein
pool1_BSEL_contigs_1k_41842_6	+	1.4.1.4	Monera	5	4	2	1		2	10	1		4	32	53	37	60			NADP-specific glutamate dehydrogenase OS Haemophilus influenzae (strain ATCC 51907 / DSM 11121 KW20 Rd) GN gdhA PE 3 SV 1 # UNIPROT P43793 GLUTDEHYD-RXN 1.4.1.4
pool1_BSEL_contigs_1k_43100_33	+		Bacteroidales (171549)	5	3	3	7													rpsA, ssyF 30S ribosomal protein S1 K02945 small subunit S1
pool1_BSEL_contigs_1k_43100_8	-	3.6.3.14	Bacteroidales (171549)	5	1		3	3		3			6	12	7	12	7			ATP synthase subunit beta OS Rubrobacter xylanophilus (strain DSM 9941 / NBRC 16129) GN atpD PE 3 SV 2 # UNIPROT Q1AVH9 ATPSYN-RXN 3.6.3.14
pool1_BSEL_contigs_1k_43182_7	+		Clostridiales (186802)	5					10	5	6	6	6	3				9	6	YdjG
pool1_BSEL_contigs_1k_43785_24	+		Prevotella (838)	5					8	2	9	7	5		2			8	6	Rubrerythrin family protein
pool1_BSEL_contigs_1k_43954_18	+	2.6.1.16	Bacteroidales (171549)	5						1			1	5	7	10	7			Glucosamine--fructose-6-phosphate aminotransferase OS Methanosarcina acetivorans (strain ATCC 35395 / DSM 2834 JCM 12185 C2A) GN glmS PE 3 SV # UNIPROT Q8TLL3 L-GLN-FRUCT-6-P-AMINOTRANS-RXN MACE188937:MA3023-MONOMER 2.6.1.16
pool1_BSEL_contigs_1k_4436_1	+		root (1)	5												8				hypothetical protein
pool1_BSEL_contigs_1k_44540_18	+		root (1)	5			11	9												hypothetical protein
pool1_BSEL_contigs_1k_44540_24	-	2.7.7.6	Bacteroidales (171549)	5			11													rpoC DNA-directed RNA polymerase, beta' subunit (EC:2.7.7.6) K03046 polymerase
pool1_BSEL_contigs_1k_44558_1	-		Fibrobacter succinogenes (833)	5							6	1						4	7	hypothetical protein
pool1_BSEL_contigs_1k_45770_0	+		Clostridiales (186802)	5			3	1	5	2	1	2	3	3	1	3	2		2	no significant homology.
pool1_BSEL_contigs_1k_45840_9	-		root (1)	5						3			1	5	2	5	7			hypothetical protein
pool1_BSEL_contigs_1k_46302_3	+	6.3.5.7	Bacteria (2)	5							6							7	1	Glutamyl-tRNA(Gln) amidotransferase subunit A OS Halomonas elongata (strain ATCC 33173 / DSM 2581 NBRC 15536 NCIMB 2198 1H9) GN gatA PE 3 SV 1 # UNIPROT E1V9F8 6.3.5.7-RXN 6.3.5.7
pool1_BSEL_contigs_1k_46454_2	+		root (1)	5			14	4												hypothetical protein
pool1_BSEL_contigs_1k_46558_0	+	1.3.99.1	Bacteroidetes (976)	5	13	4	8	5	15	23	8	9	12	18	24	20	24	9	11	succinate dehydrogenase or fumarate reductase, flavoprotein subunit (EC:1.3.99.1) K00239
pool1_BSEL_contigs_1k_46640_2	-		Bacteria (2)	5			1			1		1	2	7	5		2		1	extracellular ligand-binding receptor K01999 branched-chain amino acid transport system substrate-binding protein
pool1_BSEL_contigs_1k_46642_3	+		Ruminococcus (1263)	5					2		2	6						6	2	ABC-type uncharacterized transport system
pool1_BSEL_contigs_1k_46642_4	+		root (1)	5							1	6						7		hypothetical protein
pool1_BSEL_contigs_1k_46769_0	-		Acinetobacter (469)	5	8	6	5	6	2		1	2	3	2	3	3	3			rplL 50S ribosomal protein L7/L12 K02935 large subunit L7/L12
pool1_BSEL_contigs_1k_47081_4	+		root (1)	5						7			2	9	6	12	12	1		hypothetical protein
pool1_BSEL_contigs_1k_48003_0	+		root (1)	5	3	13	1	4												hypothetical protein
pool1_BSEL_contigs_1k_48136_15	-	6.3.4.4	Bacteroidales (171549)	5									6	7	4	9	10			Adenylosuccinate synthetase OS Sulfurimonas denitrificans (strain ATCC 33889 / DSM 1251) GN purA PE 3 SV 1 # UNIPROT Q30UH5 ADENYLOSUCCINATE-SYNTHASE-RXN 6.3.4.4
pool1_BSEL_contigs_1k_48136_5	-	2.3.1.41	Bacteroides finegoldii (338188)	5											4	9	7			fabB 3-oxoacyl-(acyl-carrier-protein) synthase I K00647 3-oxoacyl- I
pool1_BSEL_contigs_1k_48568_1	+	6.1.1.2	Bacteria (2)	5					6	6	10	11	4					8	3	Tryptophanyl-tRNA synthetase OS Photorhabdus luminescens subsp. laumondii GN trpS PE 3 SV 1 # UNIPROT Q7NA61 TRYPTOPHAN--TRNA-LIGASE-RXN PLUM243265:PLU0084-MONOMER 6.1.1.2
pool1_BSEL_contigs_1k_48822_0	+		root (1)	5													4	6	20	hypothetical protein
pool1_BSEL_contigs_1k_48892_12	-	2.1.3.2	Bacteroidales (171549)	5										4	15	8	7			Aspartate carbamoyltransferase OS Halorubrum lacusprofundi (strain ATCC 49239 / DSM 5036 JCM 8891 ACAM 34) GN pyrB PE 3 SV 1 # UNIPROT B9LND9 ASPCARBTRANS-RXN 2.1.3.2
pool1_BSEL_contigs_1k_49120_1	+	1.2.1.12	Bacteria (2)	5	2	1		1	2	21	18	25	7	1	1	1	2	10	29	Glyceraldehyde-3-phosphate dehydrogenase OS Lactobacillus delbrueckii subsp. bulgaricus GN gap PE 3 SV 1 # UNIPROT O32755 GAPOXNPHOSPHN-RXN MetaCyc:MONOMER-13052 1.2.1.12
pool1_BSEL_contigs_1k_49549_3	+		root (1)	5			2	1		2	2					3	4	9	16	hypothetical protein
pool1_BSEL_contigs_1k_49665_0	+	1.4.1.4	Pseudomonas (286)	5	4	4	6	5	6	16	2	3	6	9	16	12	14	3	2	NADP-specific glutamate dehydrogenase OS Haemophilus influenzae (strain ATCC 51907 / DSM 11121 KW20 Rd) GN gdhA PE 3 SV 1 # UNIPROT P43793 GLUTDEHYD-RXN 1.4.1.4
pool1_BSEL_contigs_1k_49887_28	-	2.7.7.7	Ruminococcus (1263)	5					5	1	6	10	3					6	2	DNA polymerase III beta subunit (EC 2.7.7.7)
pool1_BSEL_contigs_1k_50066_0	-	1.3.99.1	Bacteroidales (171549)	5	8	3			1			2						2		succinate dehydrogenase or fumarate reductase, flavoprotein subunit (EC:1.3.99.1) K00239
pool1_BSEL_contigs_1k_50477_0	+		root (1)	5			8	3												hypothetical protein
pool1_BSEL_contigs_1k_50828_2	-	4.1.1.49	Bacteria (2)	5			7	1	2	1			10	8		11	7			Phosphoenolpyruvate carboxykinase OS Flavobacterium johnsoniae (strain ATCC 17061 / DSM 2064 UW101) GN pckA PE 3 SV 1 # UNIPROT A5FK68 PEPCARBOXYKIN-RXN 4.1.1.49
pool1_BSEL_contigs_1k_50913_2	+		Fibrobacter succinogenes (833)	5					12											hypothetical protein
pool1_BSEL_contigs_1k_51357_5	-		Bacteroides (816)	5						3				4	4	7	3			BexD/CtrA/VexA family polysaccharide export protein K01991 outer membrane protein
pool1_BSEL_contigs_1k_51444_5	-		root (1)	5					6	2	4	9						3	5	hypothetical protein
pool1_BSEL_contigs_1k_51537_1	-		root (1)	5	1	1	7	5												hypothetical protein
pool1_BSEL_contigs_1k_52060_0	+		Bacteria (2)	5			5	1	2			3	12	4	1	7	6			Elongation factor G, chloroplast precursor (ISS) K02355 elongation G
pool1_BSEL_contigs_1k_52085_4	+		Bacteria (2)	5			2		30	23	24	19	7	3			1	13	11	50S ribosomal protein L5, putative K02931 large subunit L5
pool1_BSEL_contigs_1k_52139_8	-		Acidovorax delafieldii (47920)	5		7														nitrilotriacetate monooxygenase component A, putative
pool1_BSEL_contigs_1k_52402_0	+	2.7.7.6	Bacteria (2)	5					9	3	9	3						4	7	rpoB DNA-directed RNA polymerase subunit beta (EC:2.7.7.6) K03043
pool1_BSEL_contigs_1k_52800_0	+	2.4.1.1	Bacteria (2)	5							7	1						7	4	pygl phosphorylase, glycogen, liver (EC:2.4.1.1) K00688 starch phosphorylase
pool1_BSEL_contigs_1k_53397_1	+		Bacteria (2)	5	1		3	3	7	4	7	2	2					6	2	rps19 30S ribosomal protein S19 K02965 small subunit S19
pool1_BSEL_contigs_1k_53907_0	+	1.2.1.12	Bacteria (2)	5	18	12	8	5	7	12	4	7	8	1		1		4	7	Glyceraldehyde-3-phosphate dehydrogenase OS Lactobacillus delbrueckii subsp. bulgaricus GN gap PE 3 SV 1 # UNIPROT O32755 GAPOXNPHOSPHN-RXN MetaCyc:MONOMER-13052 1.2.1.12
pool1_BSEL_contigs_1k_54063_0	-		Vibrio harveyi (669)	5							7							3		putative RTX toxin
pool1_BSEL_contigs_1k_54577_15	-		Fibrobacter succinogenes (833)	5					1		12							11	4	RNA polymerase, sigma 32 subunit, RpoH K03086 polymerase primary factor
pool1_BSEL_contigs_1k_54658_30	-	2.4.1.8	Bacteroidales (171549)	5			4								1					Maltodextrin phosphorylase OS Prevotella marshii DSM 16973 GN malP PE 3 SV 1 # UNIPROT E0NV65 MALTOSE-PHOSPHORYLASE-RXN 2.4.1.8
pool1_BSEL_contigs_1k_54814_1	+		root (1)	5			6	4												hypothetical protein
pool1_BSEL_contigs_1k_55099_1	-		Clostridiales (186802)	5			1	3	13	5	13	17	12					11	7	sporulation protein YtfJ
pool1_BSEL_contigs_1k_55668_1	+	3.6.3.14	Acinetobacter (469)	5	9	8	2	4												atpF F0F1 ATP synthase subunit B (EC:3.6.3.14) K02109 F-type H+-transporting ATPase b
pool1_BSEL_contigs_1k_55674_2	+		Firmicutes (1239)	5						7	5	2	3							Heat shock 70 kDa protein F, mitochondrial precursor, putative K04043 molecular chaperone DnaK
pool1_BSEL_contigs_1k_5578_6	+		root (1)	5			7	4												hypothetical protein
pool1_BSEL_contigs_1k_56113_1	+		Bacteria (2)	5			1		2		5							3	1	CPSRP54 (CHLOROPLAST SIGNAL RECOGNITION PARTICLE 54 KDA SUBUNIT) 7S RNA binding / GTP mRNA signal sequence binding K03106 recognition particle subunit SRP54
pool1_BSEL_contigs_1k_56354_0	+		Bacteroidetes (976)	5					4	3		6	3							TonB-dependent receptor plug
pool1_BSEL_contigs_1k_56357_4	+		Thermotogaceae (188709)	5			1		4	3			3	6	2	6	3			LemA family protein K03744 protein
pool1_BSEL_contigs_1k_56490_1	+		Fibrobacter succinogenes (833)	5					10										1	hypothetical protein
pool1_BSEL_contigs_1k_56688_1	-	4.2.1.52	Fibrobacter succinogenes (833)	5					1		5	1						3	2	dihydrodipicolinate synthase K01714 synthase
pool1_BSEL_contigs_1k_57035_4	-		Bacteroidales (171549)	5									2	10		6	5			heat shock protein 90 K04079 molecular chaperone HtpG
pool1_BSEL_contigs_1k_57109_1	-		root (1)	5		5	3	10												hypothetical protein
pool1_BSEL_contigs_1k_57304_21	-	2.3.1.35	Eubacterium plexicaudatum (97253)	5					2			4	2					6		Arginine biosynthesis bifunctional protein ArgJ OS Carboxydothermus hydrogenoformans (strain Z-2901 / DSM 6008) GN argJ PE 3 SV 1 # UNIPROT Q3A9W1 N-ACETYLTRANSFER-RXN 2.3.1.35 2.3.1.1
pool1_BSEL_contigs_1k_57304_24	-	4.3.2.1	Firmicutes (1239)	5					6		4	8	4					8	2	Argininosuccinate lyase OS Anaerocellum thermophilum (strain DSM 6725 / Z-1320) GN argH PE 3 SV 1 # UNIPROT B9MRP4 ARGSUCCINLYA-RXN 4.3.2.1
pool1_BSEL_contigs_1k_57701_3	-		Firmicutes (1239)	5	6				5	3	4							3	1	PRPL11 Plastid ribosomal protein L11 large subunit K02867 subunit
pool1_BSEL_contigs_1k_57824_0	+		Bacteria (2)	5		4			22	5		2								outer membrane porin precursor
pool1_BSEL_contigs_1k_58402_1	+		Bacteria (2)	5					5		6	1						4	3	rplI 50S ribosomal protein L9 K02939 large subunit L9
pool1_BSEL_contigs_1k_58985_1	-	2.7.7.8	Bacteroides (816)	5	3	2	2								3	1	3			polynucleotide phosphorylase/polyadenylase (EC:2.7.7.8) K00962 polyribonucleotide nucleotidyltransferase
pool1_BSEL_contigs_1k_60050_11	-	5.3.1.9	Firmicutes (1239)	5			6	3	6	3	7	4	8		3			6	2	Glucose-6-phosphate isomerase OS Parabacteroides distasonis (strain ATCC 8503 / DSM 20701 NCTC 11152) GN pgi PE 3 SV 1 # UNIPROT A6L8C4 PGLUCISOM-RXN 5.3.1.9
pool1_BSEL_contigs_1k_60060_18	+		Bacteroidales (171549)	5	4	3	10	7		2			2	2	3	3	2			rpsC 30S ribosomal protein S3 K02982 small subunit S3
pool1_BSEL_contigs_1k_60060_36	+		Bacteroidales (171549)	5	1		4	1					1	3		1	3			prpS13 plastid/chloroplast ribosomal protein S13 K02952 small subunit S13
pool1_BSEL_contigs_1k_60266_0	+		Fibrobacter succinogenes (833)	5					8											fibro-slime family protein
pool1_BSEL_contigs_1k_60850_3	+		Firmicutes (1239)	5			1		9		1								1	chaperonin complex component, TCP-1 eta subunit, putative
pool1_BSEL_contigs_1k_60925_2	-		Clostridiales (186802)	5	7	2			25	11	46	39	15	2	2	1		25	18	chloroplast translation elongation factor P (EF-P) K02356
pool1_BSEL_contigs_1k_6106_0	-	2.6.1.52	Bacteroidales (171549)	5	7	1	2	1		2		1	1	2	1	2	1			Phosphoserine aminotransferase OS Porphyromonas gingivalis (strain ATCC 33277 / DSM 20709 JCM 12257) GN serC PE 3 SV 1 # UNIPROT B2RID6 PSERTRANSAMPYR-RXN 2.6.1.52
pool1_BSEL_contigs_1k_61349_1	+		Alistipes sp. JC136 (1033731)	5			4	6	6	2				4		4	1			putative dehydrogenase
pool1_BSEL_contigs_1k_61864_0	+	6.3.4.5	Clostridia (186801)	5						2		1						1	5	Argininosuccinate synthase OS Brevibacillus brevis (strain 47 / JCM 6285 NBRC 100599) GN argG PE 3 SV 1 # UNIPROT C0Z6S0 ARGSUCCINSYN-RXN 6.3.4.5
pool1_BSEL_contigs_1k_62127_2	+		Bacteria (2)	5	3	6	8	7	5	8	12	6	3					11	11	50S ribosomal protein L5 K02931 large subunit L5
pool1_BSEL_contigs_1k_62662_0	-	2.7.7.6	Acinetobacter (469)	5	5	6														DNA-directed RNA polymerase subunit beta' (EC:2.7.7.6) K03046
pool1_BSEL_contigs_1k_62816_1	+		Acinetobacter (469)	5	7	4	4	1												Elongation factor G, chloroplast precursor (ISS) K02355 elongation G
pool1_BSEL_contigs_1k_62840_1	+		root (1)	5			1	2	10	6	7	8	8	6	5				7	hypothetical protein
pool1_BSEL_contigs_1k_63255_0	-	6.3.5.5	Acinetobacter (469)	5	10	10		1												Carbamoyl-phosphate synthase large chain OS Thermomicrobium roseum (strain ATCC 27502 / DSM 5159 P-2) GN carB PE 3 SV 1 # UNIPROT B9KXM5 CARBPSYN-RXN 6.3.5.5
pool1_BSEL_contigs_1k_63821_3	+	3.4.21.92	Clostridiales (186802)	5					5	1	10	8	7					9	4	ATP-dependent Clp protease proteolytic subunit K01358 protease, subunit
pool1_BSEL_contigs_1k_63928_7	+		Ruminococcus flavefaciens (1265)	5			10	2												solute-binding component ABC transporter K10546 putative multiple sugar transport system substrate-binding protein
pool1_BSEL_contigs_1k_64212_1	-	1.1.1.100	Bacteria (2)	5					7									1	1	3-oxoacyl- reductase FabG OS Staphylococcus aureus (strain Mu50 / ATCC 700699) GN fabG PE 1 SV # UNIPROT P0A0H9 3-OXOACYL-ACP-REDUCT-RXN SAUR158878:SAV1231-MONOMER 1.1.1.100
pool1_BSEL_contigs_1k_64212_2	-	2.3.1.15	Fibrobacter succinogenes (833)	5					6		1									fatty acid/phospholipid synthesis protein PlsX K03621 glycerol-3-phosphate acyltransferase PlsX
pool1_BSEL_contigs_1k_64572_18	-	5.1.3.3	Bacteria (2)	5					5		7	14	7					2	1	Bifunctional protein gal10 OS Schizosaccharomyces pombe (strain ATCC 38366 / 972) GN PE 2 SV 1 # UNIPROT Q9HDU3 UDPGLUCEPIM-RXN SPOM-XXX-01:SPOM-XXX-01-004919-MONOMER 5.1.3.3 5.1.3.2
pool1_BSEL_contigs_1k_64572_47	+	3.6.3.28	Clostridiales (186802)	5					7	7	3	8	6					4	4	Phosphonate-transporting ATPase (EC:3.6.3.28) K09817 zinc transport system ATP-binding protein
pool1_BSEL_contigs_1k_64577_18	-		Clostridiales (186802)	5					3	3	5	9	9					8	7	SpoVG family protein K06412 stage V sporulation protein G
pool1_BSEL_contigs_1k_64577_5	-	3.6.3.14	Firmicutes (1239)	5					4	2	5	8	4					4	1	V-type ATP synthase alpha chain OS Streptococcus gordonii (strain Challis / ATCC 35105 CH1 DL1 V288) GN atpA PE 3 SV 1 # UNIPROT A8AUJ7 ATPSYN-RXN 3.6.3.14
pool1_BSEL_contigs_1k_65070_4	-		root (1)	5						1	11	2						6	4	hypothetical protein
pool1_BSEL_contigs_1k_65214_2	-	2.5.1.47	Bacteria (2)	5			4		3	1		1	9	8	2	5	5			cysteine synthase (EC:2.5.1.47)
pool1_BSEL_contigs_1k_65380_5	-		root (1)	5					7		2	7								hypothetical protein
pool1_BSEL_contigs_1k_65532_0	+	2.7.7.4	Bacteroidetes (976)	5	8	4	1	1		3	3	2	2	1	4	1	3	3	1	translation elongation factor, putative (EC:2.7.7.4)
pool1_BSEL_contigs_1k_65749_1	+		Clostridiales (186802)	5						1	6	10	2		1		1	2	1	winged helix family two component transcriptional regulator
pool1_BSEL_contigs_1k_66223_22	-		root (1)	5				3						6						hypothetical protein
pool1_BSEL_contigs_1k_66369_14	-		Bacteroidales (171549)	5				1		2			4	10	10	9	8			cytoplasmic membrane protein K03744 LemA protein
pool1_BSEL_contigs_1k_66726_1	-		Bacteria (2)	5									6							Elongation factor G, chloroplast precursor (ISS) K02355 elongation G
pool1_BSEL_contigs_1k_67538_0	+	2.6.1.52	Bacteroidales (171549)	5	3	3	3	1	9		10	6	1					8	10	Phosphoserine aminotransferase OS Porphyromonas gingivalis (strain ATCC 33277 / DSM 20709 JCM 12257) GN serC PE 3 SV 1 # UNIPROT B2RID6 PSERTRANSAMPYR-RXN 2.6.1.52
pool1_BSEL_contigs_1k_67770_1	-		Oscillibacter sp. 1-3 (1235797)	5			6	3	12	7	4	6	11	4	12	8	8	3	11	Bmp family protein K07335 basic membrane protein A related proteins
pool1_BSEL_contigs_1k_68022_14	+	2.1.2.1	Firmicutes (1239)	5					3	4	8	7	10					9	3	Serine hydroxymethyltransferase 2 OS Sulfurimonas denitrificans (strain ATCC 33889 / DSM 1251) GN glyA2 PE 3 SV 1 # UNIPROT Q30P60 GLYOHMETRANS-RXN 2.1.2.1
pool1_BSEL_contigs_1k_68097_19	-	6.3.2.4	Clostridiales (186802)	5					4	4	4	6	3					1	2	D-alanine--D-alanine ligase OS Natranaerobius thermophilus (strain ATCC BAA-1301 / DSM 18059 JW/NM-WN-LF) GN ddl PE 3 SV 1 # UNIPROT B2A2Z6 DALADALALIG-RXN 6.3.2.4
pool1_BSEL_contigs_1k_68391_40	-	1.4.1.13	Bacteroidales (171549)	5						1				4	4	5	3			putative bifunctional 2-polyprenylphenol hydroxylase/glutamate synthase subunit beta K00266 glutamate (NADPH/NADH) small chain
pool1_BSEL_contigs_1k_68391_42	-		Bacteroides (816)	5						1				5	6	9	5			ABC-2 type transporter K09686 antibiotic transport system permease protein
pool1_BSEL_contigs_1k_68920_2	+		Ruminococcaceae (541000)	5			3				2	1	3					1		sigma 54 modulation protein / SSU ribosomal S30P
pool1_BSEL_contigs_1k_68936_10	+		root (1)	5			5	3	12	4			3							hypothetical protein
pool1_BSEL_contigs_1k_68992_0	-		root (1)	5	2	3	11	1												hypothetical protein
pool1_BSEL_contigs_1k_69076_2	+		Prevotella (838)	5	16	3														pyruvate ferredoxin/flavodoxin oxidoreductase K03737 putative pyruvate-flavodoxin oxidoreductase
pool1_BSEL_contigs_1k_69339_28	-		Bacteroidales (171549)	5						4			3	11	4	10	10			UDP-3-0-acyl N-acetylglucosamine deacetylase/beta-hydroxyacyl-(acyl-carrier-protein) dehydratase (EC:3.5.1.-) K02372 3R-hydroxymyristoyl ACP dehydrase K02535 UDP-3-O- deacetylase
pool1_BSEL_contigs_1k_69339_29	-		Bacteroidales (171549)	5										1	6	6	4			lpxD UDP-3-O- glucosamine N-acyltransferase (EC:2.3.1.-) K02536
pool1_BSEL_contigs_1k_69369_4	-	6.3.4.5	Bacteroides (816)	5						1			1	3	3	3	8			argG putative argininosuccinate synthase (EC:6.3.4.5) K01940
pool1_BSEL_contigs_1k_69502_0	-		Firmicutes (1239)	5		1	2	2	2	1		2		2	5	9	5	2	2	TRAP transporter solute receptor, TAXI family K07080
pool1_BSEL_contigs_1k_69915_2	+		root (1)	5	2	21														hypothetical protein
pool1_BSEL_contigs_1k_70066_1	-	3.6.3.14	Bacillales (1385)	5	3	6									2					ATP synthase subunit beta OS Rubrobacter xylanophilus (strain DSM 9941 / NBRC 16129) GN atpD PE 3 SV 2 # UNIPROT Q1AVH9 ATPSYN-RXN 3.6.3.14
pool1_BSEL_contigs_1k_70113_3	-	5.4.99.5	Bacteroidales (171549)	5						2				8	5	9	7			putative phospho-2-dehydro-3-deoxyheptonate aldolase/chorismate mutase K04516 chorismate mutase
pool1_BSEL_contigs_1k_70211_2	+	2.7.4.3	Firmicutes (1239)	5			4		2		2	5				1	1	2	4	Adenylate kinase OS Treponema pallidum subsp. (strain SS14) GN adk PE 3 SV 1 # UNIPROT B2S3I6 ADENYL-KIN-RXN 2.7.4.3
pool1_BSEL_contigs_1k_70251_18	+		root (1)	5						8			2	10	12	13	12			hypothetical protein
pool1_BSEL_contigs_1k_70251_2	+		Bacteria (2)	5						3				5	8	6	5			NAD dependent epimerase/dehydratase
pool1_BSEL_contigs_1k_70372_7	+		Firmicutes (1239)	5			2		12	14	8	13	4	2				9	4	rplD 50S ribosomal protein L4 K02926 large subunit L4
pool1_BSEL_contigs_1k_70514_0	-		Fibrobacter succinogenes (833)	5					6		7							6	8	translation initiation factor IF-2 K02519 IF-2
pool1_BSEL_contigs_1k_70803_0	-		Firmicutes (1239)	5					2	6	4	6	5					4	8	30S ribosomal protein S7 K02992 small subunit S7
pool1_BSEL_contigs_1k_70858_0	+		Acinetobacter (469)	5	12	10	1	7												rpsB 30S ribosomal protein S2 K02967 small subunit S2
pool1_BSEL_contigs_1k_70978_4	-	1.2.7.8	Clostridiales (186802)	5						3	8	7	7					9	2	iorA indolepyruvate ferredoxin oxidoreductase alpha subunit IorA (EC:1.2.7.8) K00179 oxidoreductase,
pool1_BSEL_contigs_1k_71444_0	+		root (1)	5			7	12	2	5		1								hypothetical protein
pool1_BSEL_contigs_1k_71699_0	-	2.7.2.1	Gammaproteobacteria (1236)	5					1		7							3	3	Phosphoribosylglycinamide formyltransferase 2 OS Escherichia coli (strain K12) GN purT PE 1 SV 3 # UNIPROT P33221 GARTRANSFORMYL2-RXN MetaCyc:GARTRANSFORMYL2-MONOMER 2.7.2.1 NIL
pool1_BSEL_contigs_1k_7176_0	-	2.7.9.1	Clostridiales (186802)	5	8	7	9	6	11	10	9	10	13	7	2	3	4	9	9	Pyruvate, phosphate dikinase 1, chloroplastic OS Arabidopsis thaliana GN PPDK PE 1 SV 2 # UNIPROT O23404 PYRUVATEORTHOPHOSPHATE-DIKINASE-RXN 2.7.9.1
pool1_BSEL_contigs_1k_71770_1	-		Acinetobacter (469)	5	12	11														similar to Electron transfer flavoprotein subunit alpha, mitochondrial precursor (Alpha-ETF) K03522 electron alpha
pool1_BSEL_contigs_1k_72461_1	-		root (1)	5			6	9												hypothetical protein
pool1_BSEL_contigs_1k_7323_4	-	2.5.1.6	Bacteroidetes (976)	5						1			1	8	4	6	3	2		S-adenosylmethionine synthase OS Brachyspira hyodysenteriae (strain ATCC 49526 / WA1) GN metK PE 3 SV 1 # UNIPROT C0QXK7 S-ADENMETSYN-RXN 2.5.1.6
pool1_BSEL_contigs_1k_74596_1	+		root (1)	5			8	6										2		hypothetical protein
pool1_BSEL_contigs_1k_74766_0	-	2.7.7.6	Fibrobacter succinogenes (833)	5	2		2		6	2	4	1						2	2	DNA-directed RNA polymerase, beta subunit (EC:2.7.7.6) K03043 polymerase
pool1_BSEL_contigs_1k_74766_4	-		Bacilli (91061)	5	3	5	8	4		11	13	8	4	1				12	13	similar to Plastid ribosomal protein L11 large subunit
pool1_BSEL_contigs_1k_74948_28	-	6.2.1.30	Bacteroidales (171549)	5										5		7	3			MTH1855 coenzyme F390 synthetase II K01912 phenylacetate-CoA ligase
pool1_BSEL_contigs_1k_74948_29	+		root (1)	5						5				3	2		1			hypothetical protein
pool1_BSEL_contigs_1k_74948_35	-		root (1)	5						1				7	7	7	5			hypothetical protein
pool1_BSEL_contigs_1k_74961_2	+	1.2.1.12	Bacteria (2)	5		2	5	7	15	2	5	5	7	2				10	4	Glyceraldehyde-3-phosphate dehydrogenase OS Lactobacillus delbrueckii subsp. bulgaricus GN gap PE 3 SV 1 # UNIPROT O32755 GAPOXNPHOSPHN-RXN MetaCyc:MONOMER-13052 1.2.1.12
pool1_BSEL_contigs_1k_74992_0	+		Fibrobacter succinogenes (833)	5		1	14	16	4											general secretion pathway protein G
pool1_BSEL_contigs_1k_75341_2	-		Acidaminococcus sp. BV3L6 (1111120)	5						1			1	4	5	4	9			TRAP-type C4-dicarboxylate transport system, periplasmic component
pool1_BSEL_contigs_1k_75528_10	-	6.4.1.1	Bacteroides (816)	5			1							3	4	1	1			putative pyruvate carboxylase K01960 carboxylase subunit B
pool1_BSEL_contigs_1k_75855_0	-	1.4.1.4	Bacteroidales (171549)	5	11	17	15	15	11	4	10	14	15	9	4	7	7	1	1	NADP-specific glutamate dehydrogenase OS Haemophilus influenzae (strain ATCC 51907 / DSM 11121 KW20 Rd) GN gdhA PE 3 SV 1 # UNIPROT P43793 GLUTDEHYD-RXN 1.4.1.4
pool1_BSEL_contigs_1k_77136_37	-		root (1)	5			9	3												hypothetical protein
pool1_BSEL_contigs_1k_77427_6	+		root (1)	5									2	6	2	6				hypothetical protein
pool1_BSEL_contigs_1k_77537_0	-		Bacteroides (816)	5	1		3	1	1	1		1	3						1	pyruvate ferredoxin/flavodoxin oxidoreductase K03737 putative pyruvate-flavodoxin oxidoreductase
pool1_BSEL_contigs_1k_78122_9	+		Clostridiales (186802)	5								6								GBA1 GTP binding protein TypA K06207 GTP-binding
pool1_BSEL_contigs_1k_78530_0	+	4.1.3.30	Proteobacteria (1224)	5		5	3	6												Methylisocitrate lyase OS Aeropyrum pernix (strain ATCC 700893 / DSM 11879 JCM 9820 NBRC 100138 K1) GN prpB PE 3 SV 2 # UNIPROT Q9YFM7 METHYLISOCITRATE-LYASE-RXN APER272557:APE0222-MONOMER 4.1.3.30
pool1_BSEL_contigs_1k_78913_1	+		Fibrobacter succinogenes (833)	5			4		3		6	1						5	5	hypothetical protein
pool1_BSEL_contigs_1k_79310_0	-		environmental samples	5											5	4	4			OmpA/MotB domain-containing protein
pool1_BSEL_contigs_1k_79438_4	-	1.8.1.9	Bacteria (2)	5					9	2	11	14	6					9	4	Bifunctional thioredoxin reductase/thioredoxin OS Mycobacterium leprae GN trxB/A PE 3 SV 1 # UNIPROT P46843 THIOREDOXIN-REDUCT-NADPH-RXN MLEP272631:ML2703-MONOMER 1.8.1.9
pool1_BSEL_contigs_1k_79867_0	+		root (1)	5			3	10												hypothetical protein
pool1_BSEL_contigs_1k_80639_1	-		Bacteroidales (171549)	5			6													bifunctional preprotein translocase subunit SecD/SecF K12257 SecD/SecF fusion protein
pool1_BSEL_contigs_1k_81004_0	-		Acinetobacter (469)	5	5	6	1	1	1	2					1					ATP-dependent Clp protease ATP-binding subunit clpX K03544 ClpX
pool1_BSEL_contigs_1k_81487_0	+		root (1)	5			4	6		1										hypothetical protein
pool1_BSEL_contigs_1k_81649_3	+		Clostridium phytofermentans (66219)	5					9	3		3	2					1		hypothetical protein
pool1_BSEL_contigs_1k_82919_0	+	2.7.7.4	Veillonellaceae (31977)	5		2	16	4		2	1		1						3	translation elongation factor, putative (EC:2.7.7.4)
pool1_BSEL_contigs_1k_83370_26	-	1.6.5.3	Clostridiales (186802)	5			5	4	11	9	14	13	17					14	9	NADH dehydrogenase (ubiquinone) 24 kDa subunit K00334 I subunit E
pool1_BSEL_contigs_1k_83454_0	+		Burkholderiales (80840)	5		1	11	12												rpsB 30S ribosomal protein S2 K02967 small subunit S2
pool1_BSEL_contigs_1k_83830_14	-		Coprobacillus (100883)	5					1	4	1	3	1							hypothetical Cytosolic Protein
pool1_BSEL_contigs_1k_84213_1	+	2.7.9.1	Bacteroidales (171549)	5	6	2	1													Pyruvate, phosphate dikinase 1, chloroplastic OS Arabidopsis thaliana GN PPDK PE 1 SV 2 # UNIPROT O23404 PYRUVATEORTHOPHOSPHATE-DIKINASE-RXN 2.7.9.1
pool1_BSEL_contigs_1k_84256_2	+		Gammaproteobacteria (1236)	5	15	11	5	3												30S ribosomal protein S10, putative
pool1_BSEL_contigs_1k_84256_3	+		Acinetobacter (469)	5	5	8														50S ribosomal protein L3, putative K02906 large subunit L3
pool1_BSEL_contigs_1k_84256_6	+		Acinetobacter (469)	5	8	5	1													rpl2 50S ribosomal protein L2 K02886 large subunit L2
pool1_BSEL_contigs_1k_84605_32	-	4.3.2.2	Bacteroidales (171549)	5									2	6	2	8	9			Adenylosuccinate lyase OS Legionella pneumophila (strain Corby) GN purB PE 3 SV 1 # UNIPROT A5IGB3 AMPSYN-RXN 4.3.2.2
pool1_BSEL_contigs_1k_8467_0	+	2.7.7.8	Bacteroides (816)	5	1	1	1						1	3	3	4	13			pnp polynucleotide phosphorylase/polyadenylase (EC:2.7.7.8) K00962 polyribonucleotide nucleotidyltransferase
pool1_BSEL_contigs_1k_84771_18	-		root (1)	5					3	2	6	8	4					6	3	hypothetical protein
pool1_BSEL_contigs_1k_85185_6	+	3.5.4.9	Bacteria (2)	5					4	2	5	7	3					6	1	Bifunctional protein FolD OS Thermodesulfovibrio yellowstonii (strain ATCC 51303 / DSM 11347 YP87) GN folD PE 3 SV 1 # UNIPROT B5YJV1 METHYLENETHFDEHYDROG-NADP-RXN 3.5.4.9 1.5.1.5
pool1_BSEL_contigs_1k_85848_3	+		root (1)	5			6	3												hypothetical protein
pool1_BSEL_contigs_1k_86004_0	+		root (1)	5	13	8														hypothetical protein
pool1_BSEL_contigs_1k_86982_0	+		Clostridiales (186802)	5	3	2			4			3		6	4	5	6	1		L-fucose isomerase related protein
pool1_BSEL_contigs_1k_87815_2	+	6.4.1.3	Firmicutes (1239)	5	5	7	10	8	7	12	5	6	5	6	10	11	17	7	5	Probable propionyl-CoA carboxylase beta chain 5 OS Mycobacterium leprae GN accD5 PE 3 SV 1 # UNIPROT P53002 PROPIONYL-COA-CARBOXY-RXN MLEP272631:ML0731-MONOMER 6.4.1.3
pool1_BSEL_contigs_1k_87961_5	+	6.1.1.3	Clostridiales (186802)	5					3	1		8	5					3		Threonyl-tRNA synthetase OS Clostridium perfringens (strain ATCC 13124 / NCTC 8237 Type A) GN thrS PE 3 SV 1 # UNIPROT Q0TMX8 THREONINE--TRNA-LIGASE-RXN 6.1.1.3
pool1_BSEL_contigs_1k_88739_5	-		Ruminococcus flavefaciens (1265)	5			1		10	4	7	8	8					5	3	von Willebrand factor type A
pool1_BSEL_contigs_1k_88739_9	+		root (1)	5					4	4	6	7	8	2				8	4	hypothetical protein
pool1_BSEL_contigs_1k_88839_0	-		root (1)	5									4	4		4	4			hypothetical protein
pool1_BSEL_contigs_1k_89318_8	-		Bacteroidales (171549)	5					1	3	7	3	3					4	8	putative cytoplasmic membrane protein LemA-like protein K03744 LemA
pool1_BSEL_contigs_1k_89903_22	+	2.6.1.16	Clostridiales (186802)	5					1	2	6	7	11					5	1	Glucosamine--fructose-6-phosphate aminotransferase OS Methanosarcina acetivorans (strain ATCC 35395 / DSM 2834 JCM 12185 C2A) GN glmS PE 3 SV # UNIPROT Q8TLL3 L-GLN-FRUCT-6-P-AMINOTRANS-RXN MACE188937:MA3023-MONOMER 2.6.1.16
pool1_BSEL_contigs_1k_89903_35	-		Dehalobacter sp. DCA (1147129)	5					6	3	14	13	9					11	5	DegT/DnrJ/EryC1/StrS family aminotransferase
pool1_BSEL_contigs_1k_90115_6	+	2.4.2.11	Clostridium (1485)	5					2	1	1	2	3					4		pncB nicotinate phosphoribosyltransferase (EC:2.4.2.11) K00763
pool1_BSEL_contigs_1k_91185_1	+		root (1)	5										2	11	2	3			hypothetical protein
pool1_BSEL_contigs_1k_91528_11	+		Firmicutes (1239)	5					6	1	7	6	2					10	3	Putative EsaC protein analog (Listeria type 3)
pool1_BSEL_contigs_1k_91666_0	+	6.2.1.1	Ruminococcus flavefaciens (1265)	5					3	1	4	13	4							Acetyl-coenzyme A synthetase (EC 6.2.1.1)
pool1_BSEL_contigs_1k_91695_1	-		Proteobacteria (1224)	5	1		1		13	2	5	2			1			3	2	rplM 50S ribosomal protein L13 K02871 large subunit L13
pool1_BSEL_contigs_1k_91803_22	-	6.3.2.6	Lachnospiraceae bacterium OBRC5-5 (936595)	5						1	3	3	3					4		Phosphoribosylaminoimidazole-succinocarboxamide synthase OS Campylobacter hominis (strain ATCC BAA-381 / LMG 19568 NCTC 13146 CH001A) GN purC PE 3 SV 1 # UNIPROT A7I1M0 SAICARSYN-RXN 6.3.2.6
pool1_BSEL_contigs_1k_91880_19	+		Ruminococcus (1263)	5					7	3	11	11	7					14	8	FIG001960: FtsZ-interacting protein related to cell division
pool1_BSEL_contigs_1k_91880_20	+		Ruminococcus (1263)	5			5		13	5	19	21	18	3		1		18	17	Cell division initiation protein DivIVA
pool1_BSEL_contigs_1k_91880_31	+	3.2.1.21	Ruminococcus flavefaciens (1265)	5							2	6	1					8	2	Beta-glucosidase (EC 3.2.1.21)
pool1_BSEL_contigs_1k_91925_15	+	3.6.5.3	Campylobacter (194)	5		7	9	12										1		EFG1 chloroplast elongation factor G (EC:3.6.5.3) K02355
pool1_BSEL_contigs_1k_91995_0	-	2.3.1.39	Firmicutes (1239)	5							5							3		Malonyl CoA-acyl carrier protein transacylase OS Bacillus subtilis GN fabD PE 3 SV 2 # UNIPROT P71019 MALONYL-COA-ACP-TRANSACYL-RXN BSUB:BSU15900-MONOMER 2.3.1.39
pool1_BSEL_contigs_1k_93027_4	-		root (1)	5		12														hypothetical protein
pool1_BSEL_contigs_1k_93935_3	+	3.5.2.3	Ruminococcus flavefaciens (1265)	5					5		7	9	3					7	2	dihydroorotase, multifunctional complex type (EC:3.5.2.3) K01465 dihydroorotase
pool1_BSEL_contigs_1k_93935_7	-	6.3.5.6	Firmicutes (1239)	5					7	1	9	12	3					7		gatB aspartyl/glutamyl-tRNA amidotransferase subunit B (EC:6.3.5.-) K02434 aspartyl-tRNA(Asn)/glutamyl-tRNA (Gln)
pool1_BSEL_contigs_1k_94570_0	-		Bacteroidales (171549)	5	1	2				6		1	1	2	4	3	1			putative translation elongation factor G K02355 G
pool1_BSEL_contigs_1k_94829_4	+		root (1)	5					4	1	6	7						2	5	hypothetical protein
pool1_BSEL_contigs_1k_95552_2	-		Fibrobacter succinogenes (833)	5		3	2	1	31	8		3	2							endoglucanase
pool1_BSEL_contigs_1k_96223_0	+		Acinetobacter (469)	5	24	22	4	10												putative outer membrane protein precursor (OmpA-like) K03286 OmpA-OmpF porin, OOP family
pool1_BSEL_contigs_1k_97031_0	+	4.2.1.2	Prevotella nigrescens (28133)	5	7	3	3		1	3		1	1		1	2				Fumarate hydratase class I, aerobic OS Salmonella typhimurium GN fumA PE 3 SV # UNIPROT P40720 FUMHYDR-RXN STYP99287:STM1468-MONOMER 4.2.1.2
pool1_BSEL_contigs_1k_97202_28	+		Bacteroidales (171549)	5			9	9												peptidase S41
pool1_BSEL_contigs_1k_97661_0	-	2.2.1.6	Monera	5					16	5										Acetolactate synthase large subunit OS Buchnera aphidicola subsp. Baizongia pistaciae (strain Bp) GN ilvI PE 3 SV 1 # UNIPROT Q89AP7 ACETOLACTSYN-RXN 2.2.1.6
pool1_BSEL_contigs_1k_97951_14	-	4.1.1.49	Bacteria (2)	5			4	4	3	2	1	2	1	1		2		2	6	Phosphoenolpyruvate carboxykinase OS Leptospira biflexa serovar Patoc (strain 1 / Ames) GN pckA PE 3 SV # UNIPROT B0SFJ3 PEPCARBOXYKIN-RXN 4.1.1.49
pool1_BSEL_contigs_1k_98737_0	+	2.1.2.1	Porphyromonadaceae (171551)	5	3				1	3	1							1	4	Serine hydroxymethyltransferase 2 OS Sulfurimonas denitrificans (strain ATCC 33889 / DSM 1251) GN glyA2 PE 3 SV 1 # UNIPROT Q30P60 GLYOHMETRANS-RXN 2.1.2.1
pool1_BSEL_contigs_1k_98814_0	+		Firmicutes (1239)	5	1	1			3	2	4	4	2	1	2	1	1	3	5	HSP70D Heat Shock Protein 70 K03283 heat shock 70kDa protein 1/8
pool1_BSEL_contigs_1k_99071_0	-	3.6.5.3	Clostridiales (186802)	5					8											EFG1 chloroplast elongation factor G (EC:3.6.5.3) K02355
pool1_BSEL_contigs_1k_99087_18	-		root (1)	5						3				5	9	4	6			hypothetical protein
pool1_BSEL_contigs_1k_99516_16	-		Clostridiales (186802)	5							5	5	2					3		obgE GTP-binding protein Obg/CgtA K03979
pool1_BSEL_contigs_1k_99748_2	-		Bacteroidetes (976)	5					1	1	9							3	1	rpmB 50S ribosomal protein L28 K02902 large subunit L28
pool2_BSEL_contigs_1k_10491_1	+		Bacteria (2)	5	8	2	5	5	16	6	18	7	3					16	15	rpsJ 30S ribosomal protein S10 K02946 small subunit S10
pool2_BSEL_contigs_1k_11369_0	+		root (1)	5					5	3	4	7	5					8	5	hypothetical protein
pool2_BSEL_contigs_1k_12231_2	-		root (1)	5						1	4	7	8							hypothetical protein
pool2_BSEL_contigs_1k_13116_2	+		Bacteria (2)	5					2			1	9							sugar ABC transporter ATP-binding protein CymD K10112 maltose/maltodextrin transport system
pool2_BSEL_contigs_1k_13573_15	+		Ruminococcus callidus (40519)	5							7	1								hypothetical protein
pool2_BSEL_contigs_1k_14049_25	+		root (1)	5						1					1	3	17	2		hypothetical protein
pool2_BSEL_contigs_1k_14173_6	+		Brachyspira (29521)	5	1					7	2		2	10	13	7	9	2	1	flagellar filament core protein K02406 flagellin
pool2_BSEL_contigs_1k_14327_0	+		Brachyspira (29521)	5			4		13	19	18	12	16	4			4			flagellin domain-containing protein K02406
pool2_BSEL_contigs_1k_15201_1	+		root (1)	5						1			6					1		hypothetical protein
pool2_BSEL_contigs_1k_15846_0	-		Clostridiales (186802)	5				1					6		2	9	9	4		extracellular solute-binding protein family 1
pool2_BSEL_contigs_1k_16505_0	+	2.3.1.8	Bacteria (2)	5					10											Phosphate acetyltransferase OS Escherichia coli (strain K12) GN pta PE 1 SV 2 # UNIPROT P0A9M8 PHOSACETYLTRANS-RXN MetaCyc:PHOSACETYLTRANS-MONOMER 2.3.1.8
pool2_BSEL_contigs_1k_16599_0	-	2.4.1.1	Bacteria (2)	5			1				8	1						6	5	pygl phosphorylase, glycogen, liver (EC:2.4.1.1) K00688 starch phosphorylase
pool2_BSEL_contigs_1k_16987_5	+	6.4.1.1	Bacteria (2)	5					2	7			2							oxaloacetate decarboxylase, alpha subunit, putative K01960 pyruvate carboxylase subunit B
pool2_BSEL_contigs_1k_17147_1	+		Fibrobacter succinogenes (833)	5							13	5	1					6	9	polysaccharide export protein K01991 outer membrane protein
pool2_BSEL_contigs_1k_17756_60	-		Synergistaceae (649777)	5					1	5	1	3	3							extracellular ligand-binding receptor K01999 branched-chain amino acid transport system substrate-binding protein
pool2_BSEL_contigs_1k_18051_2	-		Fibrobacter succinogenes (833)	5						1	8	1						3	3	redoxin domain protein
pool2_BSEL_contigs_1k_18228_0	+		Clostridiales (186802)	5	1	5	3	2	6	5	8	11	19	5	5	4	5	4	15	extracellular solute-binding protein family 1
pool2_BSEL_contigs_1k_19555_1	-		Bacteria (2)	5			1		12		1		1					1	1	PRPL1 Plastid ribosomal protein L1 large subunit K02863 subunit
pool2_BSEL_contigs_1k_19555_2	-		Firmicutes (1239)	5					14	3										similar to Plastid ribosomal protein L11 large subunit
pool2_BSEL_contigs_1k_19994_0	-	2.7.7.8	Bacteria (2)	5										5	1	5	11			polynucleotide phosphorylase/polyadenylase (EC:2.7.7.8) K00962 polyribonucleotide nucleotidyltransferase
pool2_BSEL_contigs_1k_21112_0	+	1.3.1.74	Bacteria (2)	5			1				24	6						18	13	Hsp70, putative (EC:1.3.1.74)
pool2_BSEL_contigs_1k_22678_24	+	1.1.1.2	Bacteria (2)	5					3	8	7	8	9	5			1	2		81.t00034 NADP-dependent alcohol dehydrogenase K00002 dehydrogenase (NADP+)
pool2_BSEL_contigs_1k_22775_2	+	2.8.4.1	Methanobrevibacter sp. AbM4 (224719)	5	2	1	1	2	3	5	5	6	4	4	1	1	2	10	3	mcrA methyl-coenzyme M reductase I, subunit alpha (EC:2.8.4.1) K00399
pool2_BSEL_contigs_1k_2307_2	-		Fibrobacter succinogenes (833)	5					14	3										biopolymer transport protein ExbD/TolR
pool2_BSEL_contigs_1k_23120_27	-	1.2.7.3	Bacteroidales (171549)	5			3			10	2					2	4	2	5	thiamine pyrophosphate TPP-binding domain-containing protein K00175 2-oxoglutarate ferredoxin oxidoreductase subunit beta
pool2_BSEL_contigs_1k_23563_2	+		Clostridiales (186802)	5						1	8	5								flagellin domain protein K02406
pool2_BSEL_contigs_1k_23909_12	-		Bacteria (2)	5	3				12	5	4	2						4	3	rplC 50S ribosomal protein L3 K02906 large subunit L3
pool2_BSEL_contigs_1k_23963_64	+	2.7.7.6	Firmicutes (1239)	5								1	5	1						rpoA DNA-directed RNA polymerase subunit alpha (EC:2.7.7.6) K03040
pool2_BSEL_contigs_1k_24186_27	+		root (1)	5						16	17	5				5	12	4		hypothetical protein
pool2_BSEL_contigs_1k_24577_18	-	2.7.7.4	Bacteria (2)	5	1	1		1		12	1			1						elongation factor tu, putative (EC:2.7.7.4) K02358 Tu
pool2_BSEL_contigs_1k_24890_0	+		root (1)	5						5	2	4	9							hypothetical protein
pool2_BSEL_contigs_1k_25520_0	+		Treponema (157)	5					10			2		5	1					flagellar filament outer layer protein FlaA
pool2_BSEL_contigs_1k_25851_1	+		Fibrobacter succinogenes (833)	5			3			4	16	2						9	5	hypothetical protein
pool2_BSEL_contigs_1k_25922_2	-	3.6.5.3	Clostridiales (186802)	5					11											EFG1 chloroplast elongation factor G (EC:3.6.5.3) K02355
pool2_BSEL_contigs_1k_26094_14	-		Thermanaerovibrio velox (108007)	5					14	6		1	7	11	10	8	12	4	5	TRAP transporter solute receptor, TAXI family K07080
pool2_BSEL_contigs_1k_26587_2	-		root (1)	5													6			hypothetical protein
pool2_BSEL_contigs_1k_27380_0	-		Faecalibacterium sp. CAG:74 (1262897)	5									4					4	8	aBC-type sugar transport system periplasmic component
pool2_BSEL_contigs_1k_28209_0	+		root (1)	5					6	13										hypothetical protein
pool2_BSEL_contigs_1k_28476_20	+		Clostridiales (186802)	5					21		3	5	5	24	9			5	2	histone family protein DNA-binding protein K03530 HU-beta
pool2_BSEL_contigs_1k_28698_4	-		Proteobacteria (1224)	5	1	2			16	5										30S ribosomal protein S7 K02992 small subunit S7
pool2_BSEL_contigs_1k_29405_2	+		Paenibacillus (44249)	5							1	2							7	ABC transporter, substrate-binding protein
pool2_BSEL_contigs_1k_32889_5	-	1.4.1.3	Bacteria (2)	5					7	2			4	3	4	3	3	2	4	Glutamate dehydrogenase OS Thermotoga maritima GN gdhA PE 1 SV 4 # UNIPROT P96110 GLUTAMATE-DEHYDROGENASE-NADP+-RXN 1.4.1.3
pool2_BSEL_contigs_1k_34405_122	+	2.7.7.6	Bacillales (1385)	5									6							rpoB DNA-directed RNA polymerase subunit beta (EC:2.7.7.6) K03043
pool2_BSEL_contigs_1k_34441_1	+		Clostridiales (186802)	5		1			2	1	1	2	1	1	2		1		10	carbohydrate ABC transporter substrate-binding protein CUT1 family (TC 3.A.1.1.-)
pool2_BSEL_contigs_1k_36946_0	+		root (1)	5						8	3	3								hypothetical protein
pool2_BSEL_contigs_1k_37108_0	-		root (1)	5						3	10	8	9							hypothetical protein
pool2_BSEL_contigs_1k_3795_0	-		root (1)	5					3	1		1	4	5	14	4	5			hypothetical protein
pool2_BSEL_contigs_1k_38060_0	+		root (1)	5									6		1	4	1			hypothetical protein
pool2_BSEL_contigs_1k_38364_0	+	1.6.5.3	Clostridia (186801)	5					3	5	2	8	4					5	9	NAD(P)-dependent iron-only hydrogenase catalytic subunit K00336 NADH dehydrogenase I subunit G
pool2_BSEL_contigs_1k_41610_15	+	2.1.2.1	Actinomycetales (2037)	5					8					1					1	Serine hydroxymethyltransferase OS Chlamydia trachomatis serovar L2 (strain 434/Bu / ATCC VR-902B) GN glyA PE 3 SV 1 # UNIPROT B0B804 GLYOHMETRANS-RXN CTRA471472:CTL0691-MONOMER 2.1.2.1
pool2_BSEL_contigs_1k_41876_0	+	1.2.7.8	Chromatiales (135613)	5					6											thiamine pyrophosphate protein domain TPP-binding K00179 indolepyruvate ferredoxin oxidoreductase, alpha subunit
pool2_BSEL_contigs_1k_42205_3	-		Brachyspira (29521)	5									1	10	9	14	11	1		flagellin domain protein K02406
pool2_BSEL_contigs_1k_42409_3	+		root (1)	5							10	2								hypothetical protein
pool2_BSEL_contigs_1k_42430_60	-		Treponema (157)	5					8					7						cheC2 chemotaxis protein CheC K03409 CheX
pool2_BSEL_contigs_1k_50291_1	+		Pseudomonas (286)	5		9	11	16		1	2							1	1	oprI outer membrane lipoprotein OprI
pool2_BSEL_contigs_1k_50950_0	-	4.1.1.32	Bacteria (2)	5						2			2	6	3	6	5			similar to Pck1 protein K01596 phosphoenolpyruvate carboxykinase (GTP)
pool2_BSEL_contigs_1k_5853_1	+		Treponema (157)	5					6					4	1					branched-chain amino acid ABC transporter, acid-binding protein K01999 transport system substrate-binding protein
pool2_BSEL_contigs_1k_58567_1	+		Proteobacteria (1224)	5		2	5	7												RPL12-A (RIBOSOMAL PROTEIN L12-A) structural constituent ribosome K02935 large subunit ribosomal protein L7/L12
pool2_BSEL_contigs_1k_6041_10	-		root (1)	5							13	4						12	4	hypothetical protein
pool2_BSEL_contigs_1k_6293_1	-	2.3.1.39	Firmicutes (1239)	5							13							2	2	Malonyl CoA-acyl carrier protein transacylase OS Bacillus subtilis GN fabD PE 3 SV 2 # UNIPROT P71019 MALONYL-COA-ACP-TRANSACYL-RXN BSUB:BSU15900-MONOMER 2.3.1.39
pool2_BSEL_contigs_1k_6293_7	-		root (1)	5					2	4	4	4	1					6	6	hypothetical protein
pool2_BSEL_contigs_1k_62955_1	-	2.7.7.6	Bacteroidetes (976)	5												1	9			rpoB DNA-directed RNA polymerase subunit beta (EC:2.7.7.6) K03043
pool2_BSEL_contigs_1k_6428_10	+		Fibrobacter succinogenes (833)	5							7							9	4	ankyrin
pool2_BSEL_contigs_1k_6616_0	+		Fibrobacter succinogenes (833)	5			1		8	12	23	22	16	4		4		13	30	hypothetical protein
pool2_BSEL_contigs_1k_7079_60	-		root (1)	5					3	6		4	1					3	5	hypothetical protein
pool2_BSEL_contigs_1k_72245_1	-	1.1.1.202	Desulfovibrio africanus (873)	5	2	1			6	14	7	8	8	6	3	7	9	7	6	1,3-propanediol dehydrogenase OS Citrobacter freundii GN dhaT PE 3 SV 1 # UNIPROT P45513 13-PROPANEDIOL-DEHYDROGENASE-RXN 1.1.1.202
pool2_BSEL_contigs_1k_73444_0	-		root (1)	5						9	2	4								hypothetical protein
pool2_BSEL_contigs_1k_7463_5	-	3.1.3.5	Firmicutes (1239)	5					6	4	6	8	6						1	5'-nucleotidase domain-containing protein (EC:3.1.3.5)
pool2_BSEL_contigs_1k_7646_1	+		root (1)	5						6	2	8	5							hypothetical protein
pool2_BSEL_contigs_1k_7720_23	-		root (1)	5						4	6						4			hypothetical protein
pool2_BSEL_contigs_1k_7720_79	-		Bacteroidetes (976)	5						4	2						3	2	1	peptidase S46
pool2_BSEL_contigs_1k_8057_1	+		root (1)	5							7							7	2	hypothetical protein
pool2_BSEL_contigs_1k_81635_1	-		Brachyspira (29521)	5						3	4	3	7	14	10	25	26	7	2	flagellar filament 34.5 kDa core protein (Class B) K02406 flagellin
[truncated: 27,828 more rows]
