# Supplementary material for: Identification of metabolite and protein explanatory variables governing microbiome establishment and re-establishment within a cellulose-degrading anaerobic bioreactor
Source: PLoS One. 2018 Oct 5;13(10):e0204831. doi: 10.1371/journal.pone.0204831 (PMC6173382; doi:10.1371/journal.pone.0204831)
Supplement: S5 Table — Values represent either the summed spectral count of proteins associated with a given pathway, or summed spectral counts normalized by the number of sampling events associated with a particular NMDS cluster. Cluster C2 has been parsed according to those sampling events tha occurred before the perturbation (BP) or after the perturbation (AP). (XLSX) [file pone.0204831.s005.xlsx]

## Sheet: Table S6
Table S5. Pathway data associated with Figure 5. Values represent either the summed spectral count of proteins associated with a given pathway, or summed spectral counts normalized by the number of sampling events associated with a particular NMDS cluster. Cluster C2 has been parsed according to those sampling events tha occurred before the perturbation (BP) or after the perturbation (AP).
	Early Acclimation			Established Before Perturbation			Established After Perturbation			Perturbation			Early Acclimation			Established Before Perturbation			Established After Perturbation			Perturbation			Statistics
Pathway/NMDS Cluster	C1_1	C1_2	C1_3	C2BP_1	C2BP_2	C2BP_3	C2AP_1	C2AP_2	C2AP_3	C3_1	C3_2	C3_3	N_C1_1	N_C1_2	N_C1_3	N_C2BP_1	N_C2BP_2	N_C2BP_3	N_C2AP_1	N_C2AP_2	N_C2AP_3	N_C3_1	N_C3_2	N_C3_3	Ave_C1	C1_Stdev	Ave_C2	C2_Stdev	Ave_C3	C3_Stdev	C1vsC2	P-value C1vC2	C2vsC3	P-value C2vC3
Carbon metabolism	2188	2061	2296	4591	4326	4604	2596	2156	2568	2214	2139	2083	437.6	412.2	459.2	918.2	865.2	920.8	1298	1078	1284	738	713	694.333	436.333	23.5256	992.429	31.3771	715.111	21.9097	C2	0.000101265	C2	0.00145652
Biosynthesis of amino acids	903	857	977	2482	2430	2801	1411	1120	1482	937	883	906	180.6	171.4	195.4	496.4	486	560.2	705.5	560	741	312.333	294.333	302	182.467	12.1084	558.381	40.1751	302.889	9.03286	C2	0.000266899	C2	0.0011383
Glycolysis / Gluconeogenesis	962	957	1052	2696	2583	2884	1563	1265	1564	1223	1164	1191	192.4	191.4	210.4	539.2	516.6	576.8	781.5	632.5	782	407.667	388	397	198.067	10.6927	597.857	30.4099	397.556	9.8451	C2	0.000105068	C2	0.0015127
Pyruvate metabolism	1038	975	1078	2575	2377	2416	1316	1133	1288	1018	976	968	207.6	195	215.6	515	475.4	483.2	658	566.5	644	339.333	325.333	322.667	206.067	10.3852	528.81	20.9771	329.111	8.95255	C2	4.3453e-05	C2	0.000269978
Carbon fixation pathways in prokaryotes	1050	976	1052	2385	2223	2205	1231	1060	1177	1061	1089	975	210	195.2	210.4	477	444.6	441	615.5	530	588.5	353.667	363	325	205.2	8.66256	489.571	19.8273	347.222	19.8027	C2	4.51714e-05	C2	0.00142924
Citrate cycle (TCA cycle)	812	759	853	1730	1655	1693	979	853	996	863	878	850	162.4	151.8	170.6	346	331	338.6	489.5	426.5	498	287.667	292.667	283.333	161.6	9.4255	376.476	7.50022	287.889	4.67063	C2	3.53697e-05	C2	0.000742863
Carbon fixation in photosynthetic organisms	879	841	897	2121	1983	2153	1084	886	1084	898	840	841	175.8	168.2	179.4	424.2	396.6	430.6	542	443	542	299.333	280	280.333	174.467	5.71781	443.381	18.068	286.556	11.0671	C2	9.62821e-05	C2	0.00095314
Purine metabolism	164	168	182	942	903	1044	545	438	621	267	236	230	32.8	33.6	36.4	188.4	180.6	208.8	272.5	219	310.5	89	78.6667	76.6667	34.2667	1.89033	213.952	14.5616	81.4444	6.61928	C2	0.000180344	C2	0.000679561
Methane metabolism	511	433	526	991	919	1022	623	482	615	393	361	370	102.2	86.6	105.2	198.2	183.8	204.4	311.5	241	307.5	131	120.333	123.333	98	9.98599	221.524	10.5685	124.889	5.50084	C2	0.000532741	C2	0.000989579
Oxidative phosphorylation	471	448	536	676	653	703	413	387	433	483	500	491	94.2	89.6	107.2	135.2	130.6	140.6	206.5	193.5	216.5	161	166.667	163.667	97	9.12798	155.476	5.00533	163.778	2.83497	C2	0.000891814	C3	0.124706
Butanoate metabolism	424	380	457	1050	982	1032	604	552	615	645	661	630	84.8	76	91.4	210	196.4	206.4	302	276	307.5	215	220.333	210	84.0667	7.72615	230.238	7.04651	215.111	5.16756	C2	3.33311e-05	C2	0.0744391
Alanine, aspartate and glutamate metabolism	364	360	420	952	878	994	525	429	518	647	658	532	72.8	72	84	190.4	175.6	198.8	262.5	214.5	259	215.667	219.333	177.333	76.2667	6.7092	204.571	11.7462	204.111	23.2626	C2	0.000199599	C2	0.978682
Glyoxylate and dicarboxylate metabolism	471	458	496	482	481	476	341	292	345	407	374	350	94.2	91.6	99.2	96.4	96.2	95.2	170.5	146	172.5	135.667	124.667	116.667	95	3.86264	115.095	0.64291	125.667	9.53939	C2	0.00339328	C3	0.151935
Propanoate metabolism	306	305	305	479	447	455	358	296	329	402	361	337	61.2	61	61	95.8	89.4	91	179	148	164.5	134	120.333	112.333	61.0667	0.11547	112.571	3.33067	122.222	10.9561	C2	0.000187569	C3	0.263488
RNA polymerase	117	132	126	462	433	492	292	232	329	135	126	106	23.4	26.4	25.2	92.4	86.6	98.4	146	116	164.5	45	42	35.3333	25	1.50997	106.667	5.90028	40.7778	4.94788	C2	0.000232789	C2	0.000733226
Arginine biosynthesis	354	350	404	845	778	882	445	364	433	615	642	500	70.8	70	80.8	169	155.6	176.4	222.5	182	216.5	205	214	166.667	73.8667	6.01775	178.429	10.5432	195.222	25.1359	C2	0.000246111	C3	0.364612
Glycine, serine and threonine metabolism	143	131	143	558	533	588	298	243	309	128	130	141	28.6	26.2	28.6	111.6	106.6	117.6	149	121.5	154.5	42.6667	43.3333	47	27.8	1.38564	120.429	5.50757	44.3333	2.33333	C2	5.56653e-05	C2	0.000131869
Pentose phosphate pathway	156	172	205	510	519	552	355	283	355	359	336	333	31.2	34.4	41	102	103.8	110.4	177.5	141.5	177.5	119.667	112	111	35.5333	4.99733	122.571	4.42267	114.222	4.74146	C2	7.62158e-05	C2	0.180105
Fructose and mannose metabolism	128	146	169	422	420	473	320	262	332	331	313	310	25.6	29.2	33.8	84.4	84	94.6	160	131	166	110.333	104.333	103.333	29.5333	4.11015	106.143	6.00777	106	3.78594	C2	0.000165431	C2	0.980606
Cysteine and methionine metabolism	204	184	200	293	281	328	180	151	180	112	96	114	40.8	36.8	40	58.6	56.2	65.6	90	75.5	90	37.3333	32	38	39.2	2.1166	67.2857	4.88399	35.7778	3.28859	C2	0.00112899	C2	0.00100828
Nitrogen metabolism	329	333	385	731	681	767	391	322	364	588	612	473	65.8	66.6	77	146.2	136.2	153.4	195.5	161	182	196	204	157.667	69.8	6.2482	155.048	8.6379	185.889	24.7663	C2	0.000247938	C3	0.116888
Starch and sucrose metabolism	107	108	138	580	543	610	301	272	295	173	163	158	21.4	21.6	27.6	116	108.6	122	150.5	136	147.5	57.6667	54.3333	52.6667	23.5333	3.52326	123.857	6.71218	54.8889	2.54588	C2	2.09242e-05	C2	7.42912e-05
2-Oxocarboxylic acid metabolism	136	118	140	276	267	326	165	142	180	88	97	94	27.2	23.6	28	55.2	53.4	65.2	82.5	71	90	29.3333	32.3333	31.3333	26.2667	2.34379	64.5714	6.35715	31	1.52753	C2	0.000874144	C2	0.00129358
Amino sugar and nucleotide sugar metabolism	52	31	49	277	263	302	151	134	150	104	91	97	10.4	6.2	9.8	55.4	52.6	60.4	75.5	67	75	34.6667	30.3333	32.3333	8.8	2.27156	60.8095	3.95137	32.4444	2.1688	C2	3.83011e-05	C2	0.000398558
Valine, leucine and isoleucine degradation	237	254	245	340	334	329	260	230	256	330	296	273	47.4	50.8	49	68	66.8	65.8	130	115	128	110	98.6667	91	49.0667	1.70098	83.2857	1.10151	99.8889	9.55878	C2	4.37045e-05	C3	0.0439282
One carbon pool by folate	26	23	34	164	179	175	88	72	117	79	62	91	5.2	4.6	6.8	32.8	35.8	35	44	36	58.5	26.3333	20.6667	30.3333	5.53333	1.13725	37.8571	1.55349	25.7778	4.85722	C2	9.22993e-05	C2	0.0238226
Fatty acid metabolism	40	30	40	110	92	127	62	52	74	43	42	40	8	6	8	22	18.4	25.4	31	26	37	14.3333	14	13.3333	7.33333	1.1547	24.619	3.50048	13.8889	0.509175	C2	0.00210707	C2	0.0105832
Photosynthesis	130	140	162	64	67	74	59	57	53	107	96	107	26	28	32.4	12.8	13.4	14.8	29.5	28.5	26.5	35.6667	32	35.6667	28.8	3.27414	17.8095	1.02632	34.4444	2.11695	C1	0.00442174	C3	0.000175336
Valine, leucine and isoleucine biosynthesis	65	54	67	113	112	140	67	67	82	62	63	66	13	10.8	13.4	22.6	22.4	28	33.5	33.5	41	20.6667	21	22	12.4	1.4	27.6667	3.177	21.2222	0.693889	C2	0.0021872	C2	0.0354212
Sulfur metabolism	146	141	173	36	36	39	17	11	13	7	9	8	29.2	28.2	34.6	7.2	7.2	7.8	8.5	5.5	6.5	2.33333	3	2.66667	30.6667	3.44287	7.2381	0.34641	2.66667	0.333333	C1	0.000306905	C2	0.000152994
Lysine biosynthesis	7	4	3	153	148	199	91	76	103	40	35	32	1.4	0.8	0.6	30.6	29.6	39.8	45.5	38	51.5	13.3333	11.6667	10.6667	0.933333	0.416333	36.6667	5.62257	11.8889	1.34715	C2	0.000437592	C2	0.0019495
Fatty acid biosynthesis	25	19	24	98	77	111	59	48	67	43	42	39	5	3.8	4.8	19.6	15.4	22.2	29.5	24	33.5	14.3333	14	13	4.53333	0.64291	21.9048	3.43123	13.7778	0.693889	C2	0.00147072	C2	0.0221166
Pantothenate and CoA biosynthesis	56	51	61	112	108	130	60	60	77	51	56	54	11.2	10.2	12.2	22.4	21.6	26	30	30	38.5	17	18.6667	18	11.2	1	26.0476	2.34379	17.8889	0.83887	C2	0.00133877	C2	0.0112735
Phenylalanine, tyrosine and tryptophan biosynthesis	6	6	6	175	163	195	96	80	89	35	33	23	1.2	1.2	1.2	35	32.6	39	48	40	44.5	11.6667	11	7.66667	1.2	0	38	3.23316	10.1111	2.14303	C2	2.87539e-05	C2	0.00019478
Vitamin B6 metabolism	55	47	64	217	199	197	90	69	96	43	49	47	11	9.4	12.8	43.4	39.8	39.4	45	34.5	48	14.3333	16.3333	15.6667	11.0667	1.70098	41.3333	2.20303	15.4444	1.01835	C2	9.12643e-05	C2	0.000116783
Taurine and hypotaurine metabolism	35	27	28	118	103	122	66	35	52	36	31	31	7	5.4	5.6	23.6	20.6	24.4	33	17.5	26	12	10.3333	10.3333	6	0.87178	23.619	2.00333	10.8889	0.96225	C2	0.00102203	C2	0.00355482
Galactose metabolism	14	9	13	137	120	156	47	44	61	19	22	26	2.8	1.8	2.6	27.4	24	31.2	23.5	22	30.5	6.33333	7.33333	8.66667	2.4	0.52915	26.9048	3.60185	7.44444	1.17063	C2	0.000388731	C2	0.00108464
Cyanoamino acid metabolism	21	18	25	97	98	103	48	42	64	22	22	29	4.2	3.6	5	19.4	19.6	20.6	24	21	32	7.33333	7.33333	9.66667	4.26667	0.702377	21.5238	0.64291	8.11111	1.34715	C2	0.000160663	C2	0.000695353
Pyrimidine metabolism	9	7	8	49	47	52	40	31	38	41	36	44	1.8	1.4	1.6	9.8	9.4	10.4	20	15.5	19	13.6667	12	14.6667	1.6	0.2	12.2381	0.503322	13.4444	1.34715	C2	4.56125e-05	C3	0.273896
Arginine and proline metabolism	29	18	32	80	77	106	58	40	60	37	32	36	5.8	3.6	6.4	16	15.4	21.2	29	20	30	12.3333	10.6667	12	5.26667	1.47422	20.0476	3.18957	11.6667	0.881917	C2	0.00255108	C2	0.0160101
Monobactam biosynthesis	9	8	8	105	92	123	55	44	58	15	18	17	1.8	1.6	1.6	21	18.4	24.6	27.5	22	29	5	6	5.66667	1.66667	0.11547	22.7143	3.11341	5.55556	0.509175	C2	0.000346417	C2	0.000800013
Phenylalanine metabolism	9	4	12	45	48	59	32	21	38	27	22	27	1.8	0.8	2.4	9	9.6	11.8	16	10.5	19	9	7.33333	9	1.66667	0.80829	11.5714	1.47422	8.44444	0.96225	C2	0.00149244	C2	0.0758401
Biosynthesis of ansamycins	17	16	11	30	34	44	25	20	31	24	20	15	3.4	3.2	2.2	6	6.8	8.8	12.5	10	15.5	8	6.66667	5	2.93333	0.64291	8.7619	1.44222	6.55556	1.50308	C2	0.00506853	C2	0.166614
Biotin metabolism	17	13	16	45	33	48	36	25	35	33	32	31	3.4	2.6	3.2	9	6.6	9.6	18	12.5	17.5	11	10.6667	10.3333	3.06667	0.416333	10.5714	1.58745	10.6667	0.333333	C2	0.00304312	C3	0.938609
Drug metabolism - other enzymes	10	8	12	115	118	141	58	54	72	21	25	20	2	1.6	2.4	23	23.6	28.2	29	27	36	7	8.33333	6.66667	2	0.4	26.5714	2.84488	7.33333	0.881917	C2	0.000225032	C2	0.000646891
C5-Branched dibasic acid metabolism	22	15	22	24	30	35	20	14	18	18	16	19	4.4	3	4.4	4.8	6	7	10	7	9	6	5.33333	6.33333	3.93333	0.80829	6.71429	1.10151	5.88889	0.509175	C2	0.0117907	C2	0.187437
Glycerophospholipid metabolism	16	14	17	102	94	118	46	40	45	4	4	8	3.2	2.8	3.4	20.4	18.8	23.6	23	20	22.5	1.33333	1.33333	2.66667	3.13333	0.305505	21.1905	2.44404	1.77778	0.7698	C2	0.000117098	C2	0.000108869
Nicotinate and nicotinamide metabolism	4	4	6	55	57	50	21	16	21	12	10	12	0.8	0.8	1.2	11	11.4	10	10.5	8	10.5	4	3.33333	4	0.933333	0.23094	10.4762	0.72111	3.77778	0.3849	C2	2.66804e-06	C2	2.51357e-05
Pentose and glucuronate interconversions	10	9	9	23	30	36	16	17	16	1	8	10	2	1.8	1.8	4.6	6	7.2	8	8.5	8	0.333333	2.66667	3.33333	1.86667	0.11547	6.57143	1.30128	2.11111	1.57527	C2	0.000989743	C2	0.0135295
Thiamine metabolism	22	16	20	53	60	54	33	24	27	23	18	21	4.4	3.2	4	10.6	12	10.8	16.5	12	13.5	7.66667	6	7	3.86667	0.61101	11.9524	0.757188	6.88889	0.83887	C2	3.87321e-05	C2	0.000655587
Benzoate degradation	23	21	28	33	31	45	32	35	32	34	40	35	4.6	4.2	5.6	6.6	6.2	9	16	17.5	16	11.3333	13.3333	11.6667	4.8	0.72111	9.90476	1.51438	12.1111	1.07152	C2	0.00177208	C3	0.0559709
Histidine metabolism		3	3	30	34	36	12	10	19			2	0	0.6	0.6	6	6.8	7.2	6	5	9.5	0	0	0.666667	0.4	0.34641	6.71429	0.61101	0.222222	0.3849	C2		C2
Fatty acid degradation	17	11	19	12	15	16	6	8	10	3	5	4	3.4	2.2	3.8	2.4	3	3.2	3	4	5	1	1.66667	1.33333	3.13333	0.832666	3.19048	0.416333	1.33333	0.333333	C2	0.926885	C2	0.00849209
Lysine degradation	21	15	18	23	28	21	11	9	7	6	8	6	4.2	3	3.6	4.6	5.6	4.2	5.5	4.5	3.5	2	2.66667	2	3.6	0.6	4.71429	0.72111	2.22222	0.3849	C2	0.0954479	C2	0.00473044
Selenocompound metabolism	13	14	15	32	30	18	3	9	4	1	4		2.6	2.8	3	6.4	6	3.6	1.5	4.5	2	0.333333	1.33333	0	2.8	0.2	4.57143	1.51438	0.555556	0.693889	C2	0.0754156	C2
Inositol phosphate metabolism	34	30	37	54	53	98	27	21	42	17	21	26	6.8	6	7.4	10.8	10.6	19.6	13.5	10.5	21	5.66667	7	8.66667	6.73333	0.702377	14.0476	5.13939	7.11111	1.50308	C2	0.0724544	C2	0.0898249
Porphyrin and chlorophyll metabolism	3	1	6	5	3	8	8	8	4	8	10	5	0.6	0.2	1.2	1	0.6	1.6	4	4	2	2.66667	3.33333	1.66667	0.666667	0.503322	1.71429	0.503322	2.55556	0.83887	C2	0.0256275	C3	0.161994
Terpenoid backbone biosynthesis	9	7	9	8	9	12	7	3	7	4	5	1	1.8	1.4	1.8	1.6	1.8	2.4	3.5	1.5	3.5	1.33333	1.66667	0.333333	1.66667	0.23094	2.19048	0.416333	1.11111	0.693889	C2	0.175788	C2	0.0943906
Tyrosine metabolism	7	3	7	29	26	35	21	14	17	5	6	5	1.4	0.6	1.4	5.8	5.2	7	10.5	7	8.5	1.66667	2	1.66667	1.13333	0.46188	6.7619	0.916515	1.77778	0.19245	C2	0.000689971	C2	0.000775578
Biosynthesis of unsaturated fatty acids	14	10	13	11	7	14	10	6	5	3	3	3	2.8	2	2.6	2.2	1.4	2.8	5	3	2.5	1	1	1	2.46667	0.416333	2.52381	0.702377	1	0	C2	0.898148	C2	0.011355
Other glycan degradation	1	1	3	15	12	12	10	6	6				0.2	0.2	0.6	3	2.4	2.4	5	3	3	0	0	0	0.333333	0.23094	2.90476	0.34641	0	0	C2	0.0020112	C2
Sphingolipid metabolism	2		2	24	17	17	9	6	6			1	0.4	0	0.4	4.8	3.4	3.4	4.5	3	3	0	0	0.333333	0.266667	0.23094	3.7619	0.80829	0.111111	0.19245	C2		C2
Tropane, piperidine and pyridine alkaloid biosynthesis	5	3	5	29	26	35	21	14	17	5	6	5	1	0.6	1	5.8	5.2	7	10.5	7	8.5	1.66667	2	1.66667	0.866667	0.23094	6.7619	0.916515	1.77778	0.19245	C2	0.000419623	C2	0.000775578
Novobiocin biosynthesis	4	3	5	29	25	34	20	14	16	2	1	1	0.8	0.6	1	5.8	5	6.8	10	7	8	0.666667	0.333333	0.333333	0.8	0.2	6.57143	0.90185	0.444444	0.19245	C2	0.000360519	C2	0.000283419
Tryptophan metabolism	14	20	16	1	4	5			1		1		2.8	4	3.2	0.2	0.8	1	0	0	0.5	0	0.333333	0	3.33333	0.61101	0.52381	0.416333	0.111111	0.19245	C1	0.00235894	C2
Glycerolipid metabolism	4	6	5	26	26	35	10	5	10	1	2	3	0.8	1.2	1	5.2	5.2	7	5	2.5	5	0.333333	0.666667	1	1	0.2	5.33333	1.03923	0.666667	0.333333	C2	0.0019062	C2	0.00162771
Isoquinoline alkaloid biosynthesis	5	3	5	21	18	27	17	11	16	5	6	5	1	0.6	1	4.2	3.6	5.4	8.5	5.5	8	1.66667	2	1.66667	0.866667	0.23094	5.2381	0.916515	1.77778	0.19245	C2	0.00188803	C2	0.00436792
Phenylpropanoid biosynthesis	5	7	2	5	5	1	6	6	5	3	3	1	1	1.4	0.4	1	1	0.2	3	3	2.5	1	1	0.333333	0.933333	0.503322	1.33333	0.46188	0.777778	0.3849	C2	0.346997	C2	0.163243
Peptidoglycan biosynthesis		1	2	13	13	23	5	5	2				0	0.2	0.4	2.6	2.6	4.6	2.5	2.5	1	0	0	0	0.2	0.2	2.90476	1.1547	0	0	C2		C2
Streptomycin biosynthesis	6	3	4	36	30	56	18	15	21	18	18	19	1.2	0.6	0.8	7.2	6	11.2	9	7.5	10.5	6	6	6.33333	0.866667	0.305505	8.38095	2.72274	6.11111	0.19245	C2	0.00541661	C2	0.171824
Carbapenem biosynthesis	1		1	24	24	32	13	6	14	4		1	0.2	0	0.2	4.8	4.8	6.4	6.5	3	7	1.33333	0	0.333333	0.133333	0.11547	5.38095	0.92376	0.555556	0.693889	C2		C2
D-Alanine metabolism		1	2	10	11	14	3	2					0	0.2	0.4	2	2.2	2.8	1.5	1	0	0	0	0	0.2	0.2	1.90476	0.416333	0	0	C2		C2
Degradation of aromatic compounds	6	5	10	9	15	19	5	1	4	1	2	2	1.2	1	2	1.8	3	3.8	2.5	0.5	2	0.333333	0.666667	0.666667	1.4	0.52915	2.52381	1.00664	0.555556	0.19245	C2	0.0858005	C2	0.00830199
Tetracycline biosynthesis	2	3	3	19	15	18	10	11	7				0.4	0.6	0.6	3.8	3	3.6	5	5.5	3.5	0	0	0	0.533333	0.11547	3.80952	0.416333	0	0	C2	5.86901e-05	C2
Aminobenzoate degradation	1	1	1		2	2		1		3	1	1	0.2	0.2	0.2	0	0.4	0.4	0	0.5	0	1	0.333333	0.333333	0.2	3.39935e-17	0.238095	0.23094	0.555556	0.3849	C2		C3
Ascorbate and aldarate metabolism	1	2	1	3	4	7	2	6	1		4	2	0.2	0.4	0.2	0.6	0.8	1.4	1	3	0.5	0	1.33333	0.666667	0.266667	0.11547	1.09524	0.416333	0.666667	0.666667	C2	0.0190936	C2
beta-Alanine metabolism	6	4	6	2	1	4	1		1				1.2	0.8	1.2	0.4	0.2	0.8	0.5	0	0.5	0	0	0	1.06667	0.23094	0.428571	0.305505	0	0	C1	0.0396132	C2
Caprolactam degradation	1	1	1	8	16	21	1		2	1	2	2	0.2	0.2	0.2	1.6	3.2	4.2	0.5	0	1	0.333333	0.666667	0.666667	0.2	3.39935e-17	2.28571	1.31149	0.555556	0.19245	C2	0.0225053	C2	0.0422743
Geraniol degradation	4	4	3	2	3	7	1		1				0.8	0.8	0.6	0.4	0.6	1.4	0.5	0	0.5	0	0	0	0.733333	0.11547	0.666667	0.52915	0	0	C1	0.800783	C2
Glutathione metabolism				8	3	9	1		1	2	1		0	0	0	1.6	0.6	1.8	0.5	0	0.5	0.666667	0.333333	0	0	0	1.04762	0.64291	0.333333	0.333333	C2		C2
Lipopolysaccharide biosynthesis	4	3	8				3	1	1	3	7	5	0.8	0.6	1.6	0	0	0	1.5	0.5	0.5	1	2.33333	1.66667	1	0.52915	0.238095	0	1.66667	0.666667	C1	0.0759141	C3	0.0226998
Neomycin, kanamycin and gentamicin biosynthesis	2	2		11	11	24	12	11	11	15	17	17	0.4	0.4	0	2.2	2.2	4.8	6	5.5	5.5	5	5.66667	5.66667	0.266667	0.23094	3.80952	1.50111	5.44444	0.3849	C2		C3	0.0621239
Riboflavin metabolism	14	13	13	109	84	108	48	33	50	2	3	4	2.8	2.6	2.6	21.8	16.8	21.6	24	16.5	25	0.666667	1	1.33333	2.66667	0.11547	20.5714	2.83078	1	0.333333	C2	0.000751163	C2	0.000541649
Steroid biosynthesis	6	2	5	2	5	2	3	4	4	2	2	4	1.2	0.4	1	0.4	1	0.4	1.5	2	2	0.666667	0.666667	1.33333	0.866667	0.416333	0.952381	0.34641	0.888889	0.3849	C2	0.786106	C2	0.832212
D-Glutamine and D-glutamate metabolism				4	3	10	2	3	2				0	0	0	0.8	0.6	2	1	1.5	1	0	0	0	0	0	1.14286	0.757188	0	0	C2		C2
Glycosphingolipid biosynthesis - globo and isoglobo series	1			9	5	5		1	1			1	0.2	0	0	1.8	1	1	0	0.5	0.5	0	0	0.333333	0.0666667	0.11547	1	0.46188	0.111111	0.19245	C2		C2
N-Glycan biosynthesis				1		1		1	2	1	1		0	0	0	0.2	0	0.2	0	0.5	1	0.333333	0.333333	0	0	0	0.238095	0.11547	0.222222	0.19245	C2		C2
Synthesis and degradation of ketone bodies	6	5	6										1.2	1	1.2	0	0	0	0	0	0	0	0	0	1.13333	0.11547	0	0	0	0	C1		C3
Chloroalkane and chloroalkene degradation	4	5	8										0.8	1	1.6	0	0	0	0	0	0	0	0	0	1.13333	0.416333	0	0	0	0	C1		C3
Chlorocyclohexane and chlorobenzene degradation	4	5	8										0.8	1	1.6	0	0	0	0	0	0	0	0	0	1.13333	0.416333	0	0	0	0	C1		C3
Dioxin degradation				2	1	3	4	1	2				0	0	0	0.4	0.2	0.6	2	0.5	1	0	0	0	0	0	0.619048	0.2	0	0	C2		C2
Fatty acid elongation	1	1	1	1	2	5							0.2	0.2	0.2	0.2	0.4	1	0	0	0	0	0	0	0.2	3.39935e-17	0.380952	0.416333	0	0	C2	0.351367	C2
Folate biosynthesis					1	1							0	0	0	0	0.2	0.2	0	0	0	0	0	0	0	0	0.0952381	0.11547	0	0	C2		C2
Nitrotoluene degradation				2	2	3							0	0	0	0.4	0.4	0.6	0	0	0	0	0	0	0	0	0.333333	0.11547	0	0	C2		C2
Toluene degradation	4	5	8										0.8	1	1.6	0	0	0	0	0	0	0	0	0	1.13333	0.416333	0	0	0	0	C1		C3
Xylene degradation				2	1	3	4	1	2				0	0	0	0.4	0.2	0.6	2	0.5	1	0	0	0	0	0	0.619048	0.2	0	0	C2		C2
